# Supplementary material for: Precursor-free eruption triggered by edifice rupture at Nyiragongo volcano
Source: Nature. 2022 Aug 31;609(7925):83–8. doi: 10.1038/s41586-022-05047-8 (PMC9433316; doi:10.1038/s41586-022-05047-8)
Supplement: Supplementary file 2 — Source Data Fig. 1 [file 41586_2022_5047_MOESM2_ESM.xlsx]

## Sheet: Seism
Year	Month	Day	Hours	Minutes	Secondes	Latitude	Longitude	Depth	Magnitude (ML)	total horizontal error (km)	total vertical error (km)	rms error (s)	event number
2021	4	1	1	21	44.82	-1.5239	29.2625	9.226	0.86	3.9705	9.526	0.34	202100001
2021	4	1	1	30	36.11	-1.5297	29.2656	12.981	0.91	2.9055	7.686	0.52	202100002
2021	4	1	2	8	29.66	-1.5265	29.2677	12.18	1.17	3.894	9.968	0.37	202100003
2021	4	1	3	8	11.11	-1.4676	29.2493	-1.031	0.98	7.1695	3.668	0.56	202100004
2021	4	1	7	39	30.44	-1.7368	29.2034	7.877	1.58	7.903	16.576	0.44	202100005
2021	4	1	7	40	40.2	-1.7208	29.2004	7.573	1.45	3.5605	8.263	0.57	202100006
2021	4	1	23	26	4.39	-1.5235	29.2642	10.357	1.12	3.5895	6.899	0.15	202100009
2021	4	2	3	27	29.17	-1.5367	29.2616	10.886	0.98	3.4025	7.492	0.31	202100010
2021	4	2	3	30	33.32	-1.5306	29.2647	12.242	1.13	4.221	11.69	0.63	202100011
2021	4	2	16	43	45.64	-2.1995	29.0796	6.984	1.94	2.916	17.21	0.39	202100013
2021	4	2	21	14	51.94	-1.5234	29.2552	11.393	0.97	3.31	6.905	0.4	202100017
2021	4	2	21	16	11.86	-1.5219	29.2627	8.864	0.79	2.949	10.547	0.55	202100018
2021	4	2	21	24	16.03	-1.5337	29.2588	8.894	0.89	3.9015	8.19	0.42	202100019
2021	4	2	21	52	56.74	-1.5246	29.2584	7.139	0.78	4.692	9.588	0.52	202100020
2021	4	3	6	36	2.32	-1.79	29.1141	2.358	1.34	6.011	19.52	0.7	202100026
2021	4	3	19	41	21.13	-1.5324	29.2875	14.226	1.1	9.3425	19.432	0.52	202100029
2021	4	3	22	9	59.07	-1.7022	29.1859	6.475	1.43	3.4225	7.547	0.63	202100031
2021	4	3	22	24	47.59	-1.5187	29.2649	9.914	0.84	3.879	8.116	0.55	202100032
2021	4	4	0	0	17.17	-1.5389	29.2667	14.804	1.15	3.756	6.242	0.3	202100033
2021	4	4	1	59	45.34	-1.522	29.2656	12.899	1.68	4.2025	8.062	0.57	202100034
2021	4	4	2	50	8.88	-1.5265	29.2679	10.258	0.96	3.4565	6.928	0.71	202100036
2021	4	4	5	16	4.92	-1.5381	29.2653	14.479	1.09	6.1095	11.585	0.68	202100037
2021	4	4	18	31	30.75	-1.5155	29.255	6.199	0.96	3.9405	7.076	0.52	202100041
2021	4	4	20	25	24.75	-1.5251	29.2598	10.589	0.97	3.693	8.789	0.42	202100044
2021	4	4	21	54	42.94	-1.5277	29.2588	10.663	1.03	3.354	6.817	0.13	202100046
2021	4	5	0	34	17.39	-1.5225	29.2599	9.556	0.79	3.446	7.402	0.38	202100049
2021	4	5	3	10	42.82	-1.529	29.2582	9.202	1.06	3.755	12.152	0.49	202100052
2021	4	5	18	47	4.62	-1.5076	29.2523	8.727	1.05	5.9055	14.874	0.57	202100056
2021	4	5	19	34	14.1	-1.8874	29.1701	-0.074	1.34	4.4135	5.279	0.35	202100057
2021	4	5	20	43	56.95	-1.5183	29.2669	7.479	0.89	3.803	9.053	0.51	202100058
2021	4	5	20	52	43.42	-1.5185	29.259	8.154	0.9	3.852	8.818	0.55	202100059
2021	4	5	22	27	31.12	-1.5423	29.2729	15.596	1.01	3.5765	7.561	0.48	202100062
2021	4	6	0	10	16.99	-1.5259	29.2645	10.347	0.82	3.586	7.638	0.45	202100065
2021	4	6	0	22	56.82	-1.5111	29.2642	12.162	1.07	5.3425	9.243	0.61	202100066
2021	4	6	19	27	14.8	-1.5262	29.261	13.672	0.96	4.4565	6.69	0.39	202100070
2021	4	6	20	58	43.33	-1.5236	29.265	10.331	0.96	2.749	5.944	0.6	202100071
2021	4	6	22	1	25.97	-1.5195	29.2632	9.947	0.97	4.417	10.96	0.48	202100072
2021	4	6	22	42	43.36	-1.5201	29.2667	12.817	1	4.888	8.487	0.54	202100073
2021	4	7	0	14	56.44	-1.5125	29.257	12.335	0.9	4.533	18.837	0.62	202100075
2021	4	7	1	52	25.09	-1.5246	29.2643	10.136	1.06	3.2855	8.827	0.44	202100077
2021	4	7	3	44	23.2	-1.5184	29.2541	10.279	0.97	4.604	8.184	0.8	202100078
2021	4	7	20	17	36.33	-1.5262	29.2589	9.877	0.96	3.096	9.438	0.43	202100080
2021	4	7	21	10	42.99	-1.5264	29.2601	10.172	0.87	3.339	8.195	0.41	202100081
2021	4	7	22	27	7.4	-1.5269	29.2676	14.206	0.9	2.931	9.022	0.43	202100082
2021	4	7	23	24	8.78	-1.5239	29.2562	10.963	0.95	4.096	7.988	0.47	202100084
2021	4	8	0	1	5.5	-1.5285	29.259	10.805	0.81	4.015	11.663	0.61	202100085
2021	4	8	1	30	50.9	-1.5265	29.2581	10.172	0.9	3.281	9.027	0.51	202100086
2021	4	8	2	18	0.49	-1.5297	29.2677	11.873	0.99	3.7565	14.044	0.64	202100088
2021	4	8	2	21	31.29	-1.5353	29.2618	9.063	0.9	3.6525	9.571	0.47	202100089
2021	4	8	8	46	57.81	-1.51	29.2642	1.146	2.15	2.5725	3.271	0.67	202100090
2021	4	8	20	21	57.87	-1.5361	29.2679	11.412	0.88	3.913	9.362	0.5	202100093
2021	4	8	21	25	56.91	-1.5137	29.2582	7.811	0.97	4.792	12.303	0.48	202100094
2021	4	8	22	12	25.18	-1.4667	29.3015	9.478	1	5.2945	14.177	0.75	202100095
2021	4	8	22	42	6.18	-1.5313	29.2643	12.47	1.01	4.252	12.362	0.59	202100096
2021	4	9	0	26	20.77	-1.5278	29.2515	7.626	0.96	3.214	8.681	0.55	202100098
2021	4	9	1	33	18.07	-1.5302	29.2632	13.046	0.87	2.748	6.077	0.34	202100100
2021	4	9	12	5	46.04	-2.1826	28.9131	8.188	2.32	4.3555	16.311	0.68	202100105
2021	4	9	14	43	19.02	-1.795	29.1084	-1.461	1.29	4.215	13.465	0.48	202100106
2021	4	9	16	51	50.21	-1.9217	29.074	-0.517	1.53	5.007	3.242	0.46	202100107
2021	4	9	16	57	50.91	-1.7899	29.097	-0.075	1.12	2.517	4.386	0.6	202100108
2021	4	9	19	40	43.9	-1.5143	29.2572	7.282	1.09	5.6855	8.681	0.59	202100109
2021	4	9	20	16	46.65	-1.5188	29.2648	9.686	0.72	3.372	6.732	0.56	202100110
2021	4	9	23	35	15.64	-1.526	29.2652	12.352	0.82	4.3815	7.151	0.63	202100111
2021	4	10	1	11	9.71	-1.5316	29.2646	13.07	1.06	3.9015	9.325	0.62	202100112
2021	4	10	1	16	42.78	-2.1741	28.8364	7.145	2.06	6.576	15.949	0.42	202100113
2021	4	10	2	17	50.89	-1.5294	29.2563	11.067	1.1	3.085	6.871	0.43	202100115
2021	4	10	2	46	4.12	-1.5324	29.2562	5.488	0.58	2.8575	6.404	0.27	202100117
2021	4	10	2	46	45.18	-1.5325	29.258	9.077	0.87	3.2125	7.965	0.6	202100118
2021	4	10	18	47	31.92	-1.7962	29.2147	1.008	1.19	5.4655	9.938	0.69	202100120
2021	4	10	21	7	8.86	-1.5318	29.2639	11.568	1.1	3.6855	6.831	0.65	202100121
2021	4	10	21	21	3.2	-1.5278	29.2631	5.891	0.77	6.4355	8.276	0.76	202100122
2021	4	10	22	3	27.08	-1.983	29.0065	0.622	0.91	3.89	7.252	0.15	202100123
2021	4	11	0	32	1.53	-1.526	29.2634	9.82	1.01	3.283	7.778	0.42	202100130
2021	4	11	1	13	25.13	-1.5288	29.2624	10.476	0.76	3.0205	5.864	0.53	202100132
2021	4	11	2	13	20.86	-1.5269	29.2648	10.986	1.08	4.218	10.401	0.48	202100133
2021	4	11	2	16	20.94	-1.5286	29.2609	12.277	0.97	3.225	5.864	0.49	202100134
2021	4	11	3	38	57.24	-1.5353	29.265	12.264	0.97	4.133	5.976	0.45	202100136
2021	4	11	14	35	59.21	-1.534	29.2575	11.309	1.12	5.23	9.42	0.58	202100137
2021	4	11	20	2	56.71	-1.5208	29.2622	10.353	0.96	3.6185	7.908	0.41	202100138
2021	4	11	20	47	31.4	-1.5278	29.2568	8.561	0.9	3.0585	8.989	0.54	202100140
2021	4	11	21	54	7.47	-1.5129	29.2514	8.019	0.87	5.2505	9.805	0.56	202100142
2021	4	12	1	15	40.04	-1.8872	28.9458	11.152	0.76	3.3385	4.879	0.11	202100146
2021	4	12	2	10	52.85	-1.5276	29.2667	13.129	0.97	3.482	9.071	0.62	202100147
2021	4	12	3	54	36.18	-2.15	28.9964	-0.731	1.59	3.624	3.334	0.5	202100149
2021	4	12	18	36	54.57	-1.5352	29.2686	12.163	1.11	3.6915	8.564	0.35	202100151
2021	4	12	21	16	4.7	-1.528	29.2528	8.897	0.97	3.128	11.974	0.42	202100153
2021	4	12	23	11	11.34	-1.5444	29.2829	15.559	0.93	5.102	13.178	0.45	202100156
2021	4	13	0	31	9.07	-1.5366	29.2661	13.315	0.92	3.427	6.914	0.7	202100157
2021	4	13	2	24	59.63	-1.5138	29.2531	7.832	0.82	4.626	12.797	0.47	202100161
2021	4	13	17	14	37.11	-1.974	28.9389	-0.322	1.41	4.05	4.29	0.58	202100166
2021	4	13	19	21	15.22	-1.5325	29.2587	11.514	1.06	3.8815	8.27	0.61	202100168
2021	4	13	19	50	37.57	-1.5249	29.2619	10.092	0.91	3.537	10.187	0.48	202100169
2021	4	13	22	24	4.58	-1.5287	29.2629	10.715	0.94	3.098	7.789	0.56	202100171
2021	4	14	0	18	11.57	-1.5307	29.2669	10.24	0.96	3.446	7.841	0.45	202100173
2021	4	14	0	23	38.55	-1.5279	29.2608	10.355	0.76	3.201	7.99	0.41	202100174
2021	4	14	3	15	47.92	-1.537	29.2648	11.628	0.85	7.517	15.133	0.71	202100177
2021	4	14	3	32	46.32	-1.5311	29.2674	10.851	0.93	3.7635	6.519	0.58	202100178
2021	4	14	18	30	45.81	-1.5122	29.2636	7.018	1.25	5.0755	11.859	0.63	202100182
2021	4	14	20	21	26.52	-2.1102	28.9019	11.967	1.15	2.997	5.219	0.25	202100184
2021	4	14	20	31	6.26	-1.5035	29.2596	8.02	0.8	4.717	11.738	0.66	202100185
2021	4	14	21	36	31.52	-1.523	29.2602	9.499	0.81	6.261	19.489	0.71	202100187
2021	4	15	0	37	45.94	-1.5294	29.2555	10.314	0.95	3.181	6.347	0.41	202100192
2021	4	15	1	45	0.15	-1.528	29.259	9.985	0.92	3.3945	9.695	0.47	202100193
2021	4	15	2	30	5.14	-1.7109	29.1628	9.903	1.02	2.877	8.5	0.45	202100194
2021	4	15	2	35	4.72	-1.533	29.263	11.21	0.94	2.9805	6.503	0.47	202100195
2021	4	15	2	51	33.41	-1.5314	29.2739	14.998	0.88	2.9435	6.378	0.38	202100196
2021	4	15	3	15	4.46	-1.9132	29.0194	2.627	1.36	6.637	18.009	0.61	202100197
2021	4	15	19	52	21.53	-1.5188	29.2598	9.937	1.01	4.2135	15.863	0.66	202100198
2021	4	15	20	52	59.35	-1.5205	29.2512	8.65	0.73	4.8785	15.747	0.5	202100199
2021	4	15	22	9	34.18	-1.5283	29.2556	10.294	0.91	3.3325	8.403	0.5	202100201
2021	4	15	23	4	29.5	-1.5314	29.264	11.062	0.94	3.2395	9.029	0.49	202100203
2021	4	15	23	13	49.26	-1.527	29.2608	10.625	0.89	3.0515	5.766	0.52	202100204
2021	4	16	1	14	26.48	-1.533	29.2547	8.649	0.8	2.764	7.824	0.42	202100205
2021	4	16	1	22	38.88	-1.5536	29.2775	16.699	0.98	5.449	9.122	0.37	202100206
2021	4	16	1	46	19.82	-1.5229	29.2519	-2.023	0.76	2.9635	2.789	0.61	202100207
2021	4	16	3	0	42.48	-1.5314	29.2666	14.507	0.93	3.6285	8.448	0.35	202100209
2021	4	16	14	15	0.2	-2.1353	28.914	8.542	1.6	2.647	4.99	0.5	202100210
2021	4	16	21	59	19.88	-1.514	29.2531	-2.178	0.84	2.911	2.35	0.8	202100216
2021	4	17	0	17	23.25	-1.5239	29.2614	11.197	0.88	3.3	7.344	0.4	202100221
2021	4	17	1	9	59.18	-1.8484	29.0524	1.47	0.84	5.9205	13.556	0.49	202100222
2021	4	17	2	10	26.79	-2.1482	28.9964	1.194	0.85	2.2675	4.424	0.31	202100223
2021	4	17	3	26	31.25	-1.5344	29.2726	14.563	1.06	3.451	8.146	0.55	202100224
2021	4	17	3	28	25.01	-1.53	29.2662	12.818	1.14	3.5665	8.906	0.29	202100225
2021	4	17	12	17	48.1	-1.5894	29.2873	-0.024	1.3	3.5875	4.768	0.49	202100226
2021	4	17	20	47	40.68	-1.525	29.2584	8.327	0.86	6.678	17.638	0.57	202100227
2021	4	17	22	34	53.11	-1.5208	29.2601	4.875	0.86	4.5475	13.084	0.74	202100228
2021	4	17	22	55	2.2	-1.5322	29.2632	11.88	1.13	3.267	8.196	0.67	202100229
2021	4	18	0	47	38.51	-1.5292	29.2635	13.428	1.03	3.303	7.312	0.47	202100232
2021	4	18	2	30	9.92	-1.5307	29.2624	11.882	0.88	3.103	10.357	0.55	202100233
2021	4	18	2	51	31.98	-1.511	29.263	11.859	1	5.547	8.243	0.47	202100234
2021	4	18	2	56	21.73	-1.5205	29.2606	9.922	0.96	3.793	6.752	0.37	202100235
2021	4	18	18	46	10.28	-1.5144	29.2595	8.944	0.99	3.5305	7.259	0.31	202100236
2021	4	18	22	51	21.14	-1.5184	29.2539	10.457	0.93	3.5525	7.631	0.35	202100241
2021	4	19	1	7	6.68	-1.5301	29.2624	11.459	1.04	3.3995	7.566	0.37	202100246
2021	4	19	3	16	58.86	-1.5115	29.2582	-1.976	1.1	2.5245	2.571	0.44	202100248
2021	4	19	6	27	12.08	-1.5179	29.2493	-2.412	1.03	4.1375	3.647	0.52	202100249
2021	4	19	16	27	41.87	-1.8508	29.0579	-1.461	1.64	3.611	10.906	0.54	202100253
2021	4	19	20	17	47.07	-1.5386	29.2672	7.282	0.72	5.1775	12.15	0.71	202100255
2021	4	19	21	0	26.22	-1.5339	29.2652	11.858	1.13	4.304	7.41	0.52	202100256
2021	4	19	22	20	36.81	-1.5235	29.2601	11.3	0.9	3.8515	10.379	0.33	202100257
2021	4	19	23	4	19.18	-1.5222	29.2627	9.324	0.71	3.16	6.818	0.4	202100258
2021	4	19	23	13	46.11	-1.5281	29.2595	8.873	1.09	3.64	15.295	0.66	202100259
2021	4	20	2	16	58.51	-1.5305	29.2651	12.826	1.15	3.512	6.801	0.41	202100260
2021	4	20	19	59	14.5	-1.7662	29.0809	-0.24	0.91	2.6755	3.61	0.58	202100262
2021	4	21	1	59	23.19	-1.9125	29.083	0.129	0.91	4.305	9.27	0.36	202100265
2021	4	21	2	22	2.97	-1.5292	29.2624	10.188	1	3.517	7.658	0.3	202100266
2021	4	22	1	7	21.68	-1.5179	29.2642	9.179	1.06	4.9725	10.484	0.57	202100269
2021	4	22	18	53	40.01	-1.5262	29.2608	10.339	1.11	5.2635	14.331	0.45	202100273
2021	4	22	19	39	30.54	-1.5155	29.2572	7.35	0.97	4.2845	8.094	0.57	202100274
2021	4	22	21	23	21.77	-2.1034	28.9927	-0.682	1.32	4.119	2.514	0.57	202100276
2021	4	22	22	1	43.14	-1.5448	29.2636	12.086	1.05	5.1135	9.909	0.46	202100277
2021	4	23	2	13	45.85	-1.4147	29.2723	25.012	1.23	8.4325	8.48	0.58	202100278
2021	4	23	23	0	19.94	-1.5286	29.2635	11.368	0.95	3.7445	7.718	0.42	202100280
2021	4	24	0	58	16.26	-1.5353	29.2546	10.48	0.89	3.9945	8.211	0.53	202100283
2021	4	24	18	54	33.57	-1.5413	29.2679	12.521	0.97	4.975	10.931	0.6	202100287
2021	4	24	19	53	13	-1.5352	29.2671	14.161	0.94	4.361	9.332	0.59	202100288
2021	4	24	20	34	27.26	-2.2891	28.9251	5.009	2.1	4.55	17.856	0.46	202100289
2021	4	24	22	13	34.34	-1.522	29.2569	11.822	0.93	5.561	19.92	0.72	202100292
2021	4	25	0	8	40.07	-1.5293	29.2632	12.616	0.91	3.569	7.233	0.36	202100294
2021	4	25	0	15	56.46	-1.5306	29.2611	11.474	0.85	3.6415	6.043	0.62	202100295
2021	4	25	0	21	32.5	-2.0371	28.9161	0.201	1.13	3.6725	4.941	0.77	202100296
2021	4	25	1	29	21.97	-1.5389	29.2812	15.119	1.02	5.343	14.953	0.57	202100297
2021	4	25	1	35	22.56	-1.5286	29.2629	10.614	0.88	3.2135	6.589	0.44	202100298
2021	4	25	3	18	23.16	-1.5397	29.2769	11.945	1.03	4.721	10.026	0.54	202100299
2021	4	25	4	54	54.93	-1.9949	29.0457	7.676	1.6	2.7845	9.767	0.5	202100300
2021	4	25	16	13	20.8	-1.4755	29.2648	15.161	1.71	4.3685	9.228	0.58	202100303
2021	4	25	18	53	55.81	-1.5305	29.2628	8.38	1.24	3.429	17.176	0.5	202100305
2021	4	25	21	5	54.58	-1.5296	29.2626	11.397	0.9	2.6595	6.268	0.25	202100306
2021	4	25	21	28	56.18	-1.5159	29.2584	11.846	1.08	6.208	7.7	0.61	202100307
2021	4	26	0	55	37.35	-2.1887	29.0582	3.921	1.07	3.424	13.203	0.65	202100309
2021	4	26	2	49	21.53	-1.5382	29.2738	13.487	1.08	4.0355	7.478	0.43	202100313
2021	4	26	2	59	2.88	-1.5268	29.2689	11.385	1.04	3.564	8.219	0.39	202100314
2021	4	26	4	6	18.94	-1.5142	29.2514	-1.983	1.24	3.547	2.739	0.55	202100316
2021	4	26	17	8	27.02	-1.718	29.1927	5.277	1.46	3.621	5.826	0.45	202100317
2021	4	26	19	13	37.74	-1.5295	29.2645	10.831	1.21	3.878	7.038	0.53	202100318
2021	4	26	20	56	25.32	-1.5282	29.2622	12.012	0.96	3.3445	7.391	0.45	202100320
2021	4	26	23	14	32.55	-2.1082	28.9412	7.475	1.14	3.247	5.303	0.33	202100321
2021	4	26	23	16	15.39	-1.5377	29.2726	8.293	1.04	5.6655	13.31	0.67	202100322
2021	4	27	0	28	47.98	-1.5353	29.2616	10.737	0.79	3.32	7.578	0.54	202100323
2021	4	27	2	25	22.66	-1.5296	29.264	10.879	1	3.774	9.7	0.51	202100324
2021	4	27	19	30	30.28	-1.5232	29.2623	12.83	1.05	3.6575	6.055	0.33	202100327
2021	4	27	21	23	15.18	-1.5269	29.2638	11.464	1.03	3.932	10.389	0.56	202100329
2021	4	27	22	59	0.22	-1.4961	29.2608	10.586	0.97	5.0585	7.263	0.65	202100331
2021	4	27	23	56	15.48	-1.9114	28.9629	9.331	1.3	6.1685	11.578	0.64	202100333
2021	4	28	0	22	51.8	-1.5027	29.2606	8.008	0.92	4.6705	10.737	0.7	202100335
2021	4	28	1	25	43.81	-1.4978	29.2619	14.402	1.24	4.8175	10.219	0.72	202100339
2021	4	28	2	17	23.7	-1.5209	29.2539	9.832	1.06	4.0925	8.646	0.46	202100340
2021	4	28	2	27	37.21	-1.5265	29.2604	10.875	1.02	2.996	6.609	0.24	202100342
2021	4	28	3	46	11.45	-1.5259	29.2635	10.763	1.3	3.5345	8.97	0.42	202100343
2021	4	28	12	11	29.54	-2.1123	28.9003	13.994	1.27	3.601	6.097	0.52	202100344
2021	4	28	20	48	52.46	-1.519	29.2581	9.671	0.8	4.448	11.207	0.51	202100347
2021	4	28	22	40	36.47	-1.5258	29.2589	9.668	0.88	3.642	10.647	0.42	202100349
2021	4	28	22	42	54.67	-1.5259	29.2626	9.909	0.88	4.477	9.504	0.38	202100350
2021	4	28	23	45	28.3	-1.5278	29.253	10.49	0.85	4.335	9.745	0.48	202100351
2021	4	29	2	31	49.98	-1.5534	29.2694	13.037	1.02	4.129	7.804	0.43	202100352
2021	4	29	9	1	27.49	-1.7845	29.1653	6.607	2.3	3.128	12.926	0.6	202100354
2021	4	29	12	21	7.78	-1.8971	29.0638	-0.738	1.64	3.962	2.262	0.3	202100356
2021	4	29	21	59	34.11	-1.5293	29.26	12.502	0.9	3.9345	7.84	0.69	202100364
2021	4	29	22	7	52.44	-1.5215	29.2559	11.668	1.08	3.9515	7.982	0.42	202100365
2021	4	29	22	28	57.08	-1.5304	29.2583	10.402	1.07	3.4775	7.702	0.59	202100367
2021	4	29	23	42	57.08	-1.5229	29.2558	9.894	1.19	2.9625	7.615	0.39	202100368
2021	4	30	1	35	11.92	-1.5094	29.2718	11.283	1.15	5.1775	14.885	0.44	202100370
2021	4	30	18	10	24.3	-1.5154	29.2533	7.204	1.06	4.146	9.629	0.49	202100373
2021	4	30	20	44	47.15	-2.1405	28.8529	11.195	0.76	3.203	6.74	0.24	202100379
2021	4	30	21	13	11.36	-1.5218	29.2529	6.666	0.89	4.3445	10.793	0.66	202100380
2021	4	30	23	11	32.32	-1.5208	29.2475	5.797	0.89	3.2975	8.94	0.57	202100381
2021	4	30	23	28	31.4	-1.532	29.2611	11.602	1	3.9065	7.611	0.64	202100382
2021	5	1	1	46	38.4	-1.5237	29.2548	11.237	1.33	4.122	15.947	0.5	202100385
2021	5	1	2	30	51.65	-1.5365	29.2688	13.149	0.91	4.7995	8.489	0.45	202100386
2021	5	1	19	37	31.95	-1.8972	29.0728	-0.691	1.1	4.539	2.675	0.56	202100391
2021	5	1	21	24	29.49	-1.5267	29.2647	4.675	0.71	4.2695	7.252	0.48	202100394
2021	5	1	21	35	21.56	-1.525	29.2639	8.607	0.97	4.2445	9.934	0.66	202100395
2021	5	1	23	17	8.44	-1.5331	29.2696	14.168	1.08	3.616	8.582	0.33	202100399
2021	5	1	23	19	46.12	-1.5269	29.2613	11.287	1.06	3.336	6.874	0.43	202100400
2021	5	2	1	27	38.78	-1.5066	29.2483	10.382	0.93	4.658	9.606	0.68	202100404
2021	5	2	20	5	13.51	-1.5291	29.2673	13.424	1.17	4.634	12.439	0.67	202100408
2021	5	2	20	49	13.11	-1.5221	29.2626	10.142	1.05	4.7075	8.013	0.44	202100409
2021	5	2	22	43	9.69	-1.525	29.2585	10.643	0.92	4.1045	9.42	0.61	202100412
2021	5	3	0	4	59.6	-1.5269	29.2563	9.149	1	3.135	8.002	0.41	202100414
2021	5	3	0	20	36.47	-1.5125	29.2563	0.829	1.22	3.1445	5.496	0.42	202100415
2021	5	3	0	47	31.74	-2.2259	29.1053	0.598	2.29	3.4505	4.921	0.57	202100416
2021	5	3	1	12	0.32	-1.5215	29.255	11.126	0.93	5.9795	11.969	0.53	202100417
2021	5	3	3	8	7.33	-1.5326	29.2624	9.64	1.02	3.4665	8.552	0.7	202100419
2021	5	3	20	54	14.57	-1.5358	29.2619	6.041	0.85	4.2095	13.481	0.49	202100425
2021	5	4	1	4	50.66	-1.5332	29.2654	10.965	0.88	3.5485	6.582	0.46	202100429
2021	5	4	2	15	50.23	-2.1133	28.8573	10.198	0.71	6.2215	12.933	0.44	202100432
2021	5	4	2	59	1.28	-1.7743	29.1839	1.817	1.18	3.463	3.845	0.51	202100433
2021	5	4	20	12	27.24	-1.9755	29.0414	3.191	1.48	2.9165	8.943	0.58	202100435
2021	5	4	20	16	40.73	-1.5171	29.2697	15.447	0.94	4.8605	10.134	0.51	202100436
2021	5	4	20	18	46.98	-1.5211	29.2595	12.482	1	5.5095	12.809	0.57	202100437
2021	5	4	21	50	37.67	-1.5252	29.2601	10.149	1.06	4.68	10.482	0.65	202100438
2021	5	4	22	24	3.96	-2.2294	29.1162	-0.291	1.32	3.0665	5.613	0.58	202100439
2021	5	4	23	8	25.16	-1.5369	29.2605	12.017	0.96	4.352	10.366	0.55	202100441
2021	5	4	23	29	55.34	-1.825	28.9854	-1.049	1.42	7.4395	4.245	0.63	202100442
2021	5	4	23	55	30.08	-1.5223	29.2645	12.504	1.03	3.1155	7.505	0.46	202100443
2021	5	5	1	38	5.14	-1.5261	29.2554	9.843	1.04	3.6215	8.647	0.57	202100446
2021	5	5	12	58	59.24	-1.767	29.0754	0.451	2.03	2.9765	4.4	0.47	202100447
2021	5	5	20	33	9.09	-1.5246	29.2635	10.845	0.99	3.3375	10.925	0.65	202100448
2021	5	5	22	11	41.21	-1.5249	29.2587	10.159	1.09	3.234	8.154	0.49	202100450
2021	5	5	23	59	8.47	-1.5281	29.2597	10.003	0.92	3.1855	6.523	0.4	202100451
2021	5	6	1	4	39.99	-1.5359	29.2632	11.068	0.64	3.1405	7.559	0.25	202100453
2021	5	6	2	53	36.48	-1.9501	29.0561	-1	0.81	4.1885	11.115	0.47	202100459
2021	5	6	3	16	13.55	-1.529	29.2608	8.724	0.99	3.1865	9.889	0.39	202100460
2021	5	6	21	19	41.58	-2.1813	28.9285	8.684	1.39	3.1185	9.84	0.31	202100463
2021	5	6	21	36	18.37	-1.5323	29.2757	11.568	0.76	3.0075	5.707	0.47	202100464
2021	5	6	21	43	28.48	-1.529	29.2693	10.846	1.07	3.1925	6.053	0.3	202100465
2021	5	6	23	8	32.44	-1.531	29.2659	13.648	1.04	6.5495	18.314	0.65	202100466
2021	5	6	23	15	41.16	-1.5278	29.2626	10.573	0.76	2.9255	6.383	0.49	202100467
2021	5	7	0	57	54.74	-1.5384	29.2642	13.726	0.96	3.3965	8.925	0.4	202100470
2021	5	7	2	20	38.64	-1.5266	29.27	11.047	0.87	4.5605	10.509	0.38	202100471
2021	5	7	2	45	39	-1.5292	29.2746	14.495	1.05	4.67	8.19	0.33	202100472
2021	5	7	19	2	4.19	-1.5352	29.2643	12.828	0.88	4.099	6.955	0.24	202100476
2021	5	7	20	43	14.36	-1.5251	29.2621	9.115	0.92	3.127	13.59	0.47	202100477
2021	5	7	23	14	8.3	-1.5263	29.2644	11.945	0.74	3.0165	10.756	0.54	202100478
2021	5	7	23	20	50.36	-1.5307	29.2619	11.173	0.81	2.8995	7.185	0.47	202100480
2021	5	8	0	19	34.34	-1.5302	29.264	10.731	0.85	3.1995	8.238	0.34	202100482
2021	5	8	3	20	28.87	-1.5305	29.2665	12.523	0.89	4.1275	11.987	0.48	202100485
2021	5	8	18	33	57.25	-1.5252	29.2612	9.994	0.97	4.394	9.588	0.56	202100487
2021	5	8	19	21	39.94	-1.5403	29.2671	12.445	0.82	4.0905	12.306	0.57	202100489
2021	5	8	19	28	49.88	-1.5279	29.2647	11.957	0.78	3.219	8.637	0.14	202100490
2021	5	8	20	16	31.34	-1.5403	29.2708	13.903	0.98	3.3055	6.747	0.33	202100492
2021	5	8	21	27	40.22	-1.5324	29.2638	11.203	0.65	3.6505	8.372	0.16	202100494
2021	5	8	22	32	4.19	-1.5373	29.2626	12.669	1.01	3.233	9.567	0.44	202100497
2021	5	8	23	5	41.63	-1.5316	29.2677	11.925	0.7	3.1255	7.039	0.43	202100499
2021	5	9	2	19	46.67	-1.5368	29.2692	12.932	0.9	4.2265	8.438	0.52	202100502
2021	5	9	9	43	34.27	-1.5266	29.26	7.485	1.06	3.6805	10.234	0.37	202100507
2021	5	9	17	9	34.48	-1.5193	29.2584	11.23	1.04	3.3555	8.273	0.3	202100509
2021	5	9	23	41	6.76	-1.5044	29.2725	9.934	0.7	3.518	8.183	0.38	202100516
2021	5	10	2	10	1.89	-1.534	29.2641	12.921	0.99	3.3925	7.569	0.47	202100519
2021	5	10	2	33	32.11	-1.5368	29.2783	13.46	0.95	6.6055	19.05	0.56	202100520
2021	5	10	19	21	29.96	-1.5111	29.2604	8.837	0.97	6.022	12.898	0.48	202100522
2021	5	10	20	52	56.84	-1.5278	29.2552	9.049	0.96	2.9755	7.217	0.48	202100524
2021	5	10	22	41	1.2	-1.5247	29.257	11.142	1.12	3.8475	10.471	0.64	202100526
2021	5	11	1	36	37.37	-1.5264	29.258	8.558	0.98	3.4125	13.922	0.36	202100532
2021	5	11	3	8	34.04	-1.5203	29.2599	8.057	1.02	3.5665	10.055	0.36	202100534
2021	5	11	9	2	45.09	-1.5394	29.2611	10.978	1.13	6.5135	15.616	0.46	202100535
2021	5	11	19	19	32.09	-1.5268	29.2681	9.106	1.02	3.9795	8.127	0.56	202100537
2021	5	11	20	6	46.65	-1.877	29.0551	-0.518	0.99	3.838	3.097	0.61	202100539
2021	5	11	20	17	40.06	-1.5299	29.2621	10.957	0.8	2.9215	6.972	0.48	202100540
2021	5	11	22	11	31.59	-1.5306	29.2611	13.016	1.03	3.973	8.697	0.29	202100545
2021	5	11	22	13	37.39	-1.5294	29.2648	12.817	0.95	4.0415	9.809	0.49	202100546
2021	5	12	1	52	35.84	-1.5303	29.2665	12.483	0.83	3.743	8.673	0.35	202100552
2021	5	12	2	23	27.82	-1.5273	29.2558	10.197	1.01	3.6585	10.474	0.47	202100553
2021	5	12	2	58	38.29	-1.5322	29.2644	12.535	0.98	3.5955	8.017	0.5	202100555
2021	5	12	19	33	49.35	-1.5384	29.2717	15.225	0.98	3.679	8.682	0.59	202100559
2021	5	12	21	1	54.82	-1.5329	29.2654	11.286	0.81	3.056	7.285	0.3	202100561
2021	5	12	22	20	21.49	-1.4963	29.2377	2.094	0.58	3.475	2.662	0.69	202100562
2021	5	12	22	24	41.07	-1.5323	29.2573	10.879	0.86	3.6035	8.707	0.59	202100563
2021	5	12	22	59	23.87	-1.5273	29.2733	12.31	0.85	4.906	7.668	0.43	202100565
2021	5	12	23	50	38.1	-1.5328	29.2654	12.177	0.91	2.5645	5.964	0.3	202100566
2021	5	12	23	51	43.04	-1.5295	29.2629	10.595	0.75	2.7325	5.059	0.49	202100567
2021	5	13	1	11	3.44	-1.5314	29.2674	12.177	0.9	3.0435	7.317	0.45	202100569
2021	5	13	1	58	53.41	-1.5234	29.2734	14.435	1.17	4.4525	9.017	0.36	202100572
2021	5	13	2	1	35.93	-1.5398	29.2707	14.79	1.12	3.2735	6.137	0.35	202100573
2021	5	13	2	3	57.08	-1.5311	29.2665	14.707	1.15	3.178	6.144	0.31	202100574
2021	5	13	2	44	46.66	-1.5347	29.2676	11.255	0.94	4.186	6.35	0.5	202100575
2021	5	13	3	17	6.8	-1.9241	29.1133	-0.878	1.03	3.879	2	0.38	202100577
2021	5	13	4	36	53.16	-1.5344	29.2682	11.363	1.21	4.6485	10.037	0.22	202100578
2021	5	13	19	58	21.39	-1.5126	29.2571	10.632	1.06	5.4465	7.842	0.58	202100579
2021	5	13	20	52	50.74	-1.5511	29.2783	17.583	1.14	4.785	7.468	0.31	202100580
2021	5	13	23	40	44.34	-1.9253	29.1078	-0.575	0.94	4.7735	3.508	0.42	202100584
2021	5	13	23	55	23.7	-1.5349	29.2606	11.247	0.84	4.13	10.258	0.74	202100585
2021	5	13	23	58	55.14	-1.5334	29.2676	13.587	0.9	4.846	11.316	0.58	202100586
2021	5	14	0	6	18.06	-1.5287	29.2633	11.427	0.76	2.8665	6.253	0.45	202100587
2021	5	14	19	14	25.32	-1.8733	29.056	-0.475	1.22	4.8325	2.926	0.52	202100592
2021	5	14	19	56	34.85	-1.5136	29.2564	10.585	1.07	5.6365	8.18	0.56	202100593
2021	5	14	21	21	51.61	-1.5225	29.2602	11.286	0.99	4.1665	9.101	0.43	202100594
2021	5	14	23	10	36.55	-1.5235	29.2657	10.755	0.66	2.7385	6.13	0.32	202100595
2021	5	14	23	41	49.38	-1.517	29.255	10.169	0.97	2.9565	5.422	0.17	202100597
2021	5	15	17	23	14.59	-1.5127	29.252	-0.549	1.15	2.5225	4.124	0.61	202100606
2021	5	15	20	18	25.06	-1.5101	29.257	12.311	1.06	4.589	6.92	0.43	202100607
2021	5	15	20	50	34.57	-1.5123	29.253	11.069	0.88	3.832	10.415	0.52	202100608
2021	5	15	20	57	25.15	-1.5437	29.274	13.479	0.84	4.571	9.585	0.59	202100609
2021	5	15	21	12	40.23	-2.1307	28.9297	7.431	1.47	3.3965	6.135	0.55	202100610
2021	5	15	23	41	39.01	-1.52	29.2593	10.58	1.04	3.544	8.931	0.4	202100612
2021	5	16	3	43	52.91	-1.5306	29.2681	12.356	1.05	4.1675	8.521	0.48	202100616
2021	5	16	10	16	15.7	-1.5207	29.2492	-1.311	1.04	2.958	4.534	0.39	202100617
2021	5	16	18	28	32.65	-1.527	29.2766	11.002	1.09	4.543	12.604	0.51	202100619
2021	5	16	20	0	30.28	-1.5259	29.2645	12.941	1.03	5.0235	8.084	0.56	202100622
2021	5	16	23	7	15.9	-1.5273	29.2587	11.921	0.94	2.923	6.79	0.46	202100623
2021	5	17	21	56	32.19	-1.5232	29.2612	9.652	1.03	3.3225	6.307	0.6	202100631
2021	5	17	23	7	57.93	-1.5073	29.2715	2.639	1.12	3.2945	4.607	0.56	202100634
2021	5	17	23	53	54.04	-1.5073	29.2285	-1.599	0.77	2.673	2.97	0.36	202100636
2021	5	18	0	8	15.97	-1.516	29.2324	-1.428	0.88	4.4885	3.847	0.75	202100637
2021	5	18	0	52	4.94	-1.5245	29.2561	10.879	0.97	3.184	6.77	0.35	202100640
2021	5	18	1	23	59.56	-1.5173	29.2502	-1.546	0.9	3.9765	5.541	0.29	202100643
2021	5	18	2	35	18.47	-1.5467	29.2813	18.992	1.11	4.1185	7.9	0.55	202100644
2021	5	18	3	21	5.32	-1.5143	29.2535	-1.657	1.5	2.392	4.182	0.42	202100645
2021	5	18	17	18	48.56	-1.4559	29.2448	8.994	1.25	6.167	16.171	0.5	202100647
2021	5	18	20	53	18.28	-1.5163	29.2615	14.732	1.13	4.446	15.437	0.63	202100651
2021	5	18	22	15	54.99	-1.5413	29.2858	15.651	1.16	7.5755	17.202	0.42	202100653
2021	5	19	3	17	47.11	-1.5321	29.2731	14.885	1.01	3.9705	8.765	0.35	202100658
2021	5	19	17	3	13.91	-1.4589	29.2977	6.15	1.48	2.537	7.89	0.4	202100659
2021	5	19	21	37	21.2	-1.5231	29.259	12.162	0.92	4.053	7.309	0.57	202100661
2021	5	19	22	8	17.88	-1.521	29.2665	12.608	0.86	3.344	8.655	0.53	202100662
2021	5	19	22	38	29.3	-1.4598	29.3052	7.358	0.96	3.8995	17.719	0.59	202100663
2021	5	19	23	4	0.18	-1.5231	29.2605	13.729	1.06	4.18	8.156	0.56	202100665
2021	5	20	0	18	30.21	-1.5288	29.2564	8.438	1.01	2.9705	7.21	0.41	202100668
2021	5	20	21	50	1.94	-1.5132	29.2648	14.075	1.17	4.174	8.426	0.67	202100676
2021	5	20	22	49	9.99	-1.5313	29.2625	10.18	0.98	3.342	7.439	0.43	202100678
2021	5	20	23	3	7.72	-1.9283	28.974	2.95	0.99	4.209	8.825	0.36	202100679
2021	5	21	0	5	3.03	-1.5216	29.2588	10.354	1.11	3.95	10.471	0.55	202100680
2021	5	21	0	55	7.17	-1.5203	29.2608	10.774	0.99	2.899	7.093	0.59	202100681
2021	5	21	6	1	56.45	-2.1422	29.2313	3.919	2.44	3.1315	18.344	0.39	202100685
2021	5	21	17	2	42.94	-1.5168	29.2607	12.073	1.13	3.41	8.298	0.55	202100688
2021	5	21	21	11	9.21	-1.5139	29.2531	11.461	1.13	3.533	7.881	0.42	202100691
2021	5	22	0	38	29.97	-1.5234	29.2585	11.354	0.96	3.275	10.488	0.45	202100694
2021	5	22	0	44	39.48	-1.5211	29.2694	11.142	1.03	3.582	8.512	0.6	202100695
2021	5	22	1	52	17.8	-1.5338	29.2601	11.666	0.77	3.9685	8.108	0.12	202100698
2021	5	22	3	9	25.3	-1.5259	29.2617	11.927	1.06	3.616	7.234	0.42	202100700
2021	5	22	10	8	3.22	-1.5133	29.2472	-1.745	1.46	3.931	2.967	0.7	202100702
2021	5	22	16	15	36.55	-1.5394	29.2793	1.161	1.83	6.4815	10.199	0.78	202100703
2021	5	22	16	18	24.48	-1.513	29.2586	0.192	2.2	3.206	9.836	0.89	202100704
2021	5	22	16	21	54.81	-1.5191	29.2787	1.322	1.65	6.066	16.139	0.68	202100705
2021	5	22	16	28	34.5	-1.5139	29.2507	-1.866	1.64	2.1405	3.848	0.66	202100707
2021	5	22	16	29	19.31	-1.5175	29.2561	-0.654	1.69	2.3825	6.506	0.34	202100708
2021	5	22	16	35	8.58	-1.5174	29.2498	-2.451	2.11	3.6225	3.753	0.5	202100709
2021	5	22	16	37	2.62	-1.5213	29.2603	1.566	2.02	2.9725	5.774	0.42	202100710
2021	5	22	16	49	2.85	-1.5042	29.2503	0.615	2.31	4.702	8.503	0.65	202100713
2021	5	22	17	0	22.84	-1.5218	29.2538	1.551	2.52	3.468	3.378	0.24	202100715
2021	5	22	17	1	38.6	-1.5464	29.2592	-0.867	2.64	3.022	5.207	0.51	202100716
2021	5	22	17	2	53.23	-1.5436	29.2586	-0.499	2.38	5.148	6.809	0.3	202100717
2021	5	22	17	29	2.13	-1.5559	29.2604	2.025	2.03	3.1215	3.73	0.38	202100718
2021	5	22	17	48	58.62	-1.5286	29.2459	1.902	2.09	2.6615	3.122	0.61	202100719
2021	5	22	17	50	0.24	-1.5319	29.2477	2.057	2.06	2.601	2.954	0.21	202100720
2021	5	22	17	50	43.44	-1.5316	29.2494	2.211	2.38	2.8055	2.903	0.51	202100721
2021	5	22	17	53	38.12	-1.531	29.2451	1.698	2.27	3.911	4.831	0.58	202100722
2021	5	22	17	57	53.46	-1.5612	29.2519	5.077	2.26	5.326	8.643	0.58	202100723
2021	5	22	18	14	25.41	-1.5571	29.2591	1.149	1.82	4.331	5.304	0.6	202100724
2021	5	22	18	26	49.51	-1.5387	29.2499	2.558	2.44	4.504	4.102	0.56	202100725
2021	5	22	18	45	3.52	-1.5613	29.2578	1.2	2.07	5.688	7.311	0.39	202100728
2021	5	22	19	21	5.15	-1.5656	29.2533	2.321	2.42	2.8305	2.48	0.47	202100730
2021	5	22	19	23	34.25	-1.5714	29.256	2.152	1.81	2.883	2.605	0.64	202100731
2021	5	22	19	26	12.8	-1.5669	29.2593	2.981	1.84	4.8715	3.842	0.54	202100732
2021	5	22	19	31	33.09	-1.5665	29.257	2.651	2.02	3.2465	2.519	0.13	202100734
2021	5	22	19	32	15.37	-1.5713	29.2568	2.316	2.16	2.846	2.693	0.65	202100735
2021	5	22	19	35	37.78	-1.5671	29.2587	3.022	2.17	4.9275	3.544	0.34	202100736
2021	5	22	19	37	45.75	-1.5632	29.2576	2.817	2.16	2.689	2.179	0.44	202100737
2021	5	22	19	42	38.92	-1.567	29.2593	2.988	2.13	2.9515	2.091	0.59	202100738
2021	5	22	19	43	18.32	-1.5668	29.2589	2.992	1.99	4.181	2.89	0.41	202100739
2021	5	22	19	44	42.02	-1.5671	29.2589	2.951	2.17	4.768	3.632	0.49	202100740
2021	5	22	19	46	59.96	-1.5669	29.259	2.984	2.02	4.8925	3.16	0.2	202100741
2021	5	22	19	48	15.44	-1.5673	29.2588	2.988	2.01	4.92	3.61	0.42	202100742
2021	5	22	19	51	28.63	-1.5672	29.2576	2.791	2.25	4.7105	3.564	0.3	202100743
2021	5	22	19	52	51.81	-1.574	29.2612	3.218	2.06	4.5325	3.347	0.35	202100744
2021	5	22	19	55	12.7	-1.5668	29.259	2.94	2.07	4.3385	3.171	0.3	202100745
2021	5	22	19	56	42.99	-1.5632	29.2569	2.769	1.92	2.8935	2.114	0.43	202100746
2021	5	22	19	59	59.28	-1.5712	29.2588	3.041	1.85	4.9655	3.006	0.48	202100748
2021	5	22	20	1	41.68	-1.5662	29.2707	1.384	1.83	5.79	6.715	0.87	202100749
2021	5	22	20	4	46.26	-1.5715	29.2582	2.648	1.79	5.7315	3.868	0.48	202100751
2021	5	22	20	8	53.69	-1.5751	29.2593	2.549	1.7	4.9005	3.71	0.43	202100754
2021	5	22	20	12	0.26	-1.5771	29.2572	2.52	2.06	4.5335	4.268	0.5	202100755
2021	5	22	20	19	17.56	-1.5781	29.2579	2.52	1.8	4.9075	3.993	0.36	202100758
2021	5	22	20	25	9.05	-1.5845	29.2581	2.354	1.5	2.6535	2.26	0.49	202100759
2021	5	22	20	28	34.44	-1.5772	29.2576	3.029	1.78	4.89	3.671	0.52	202100760
2021	5	22	20	31	11.36	-1.5788	29.2558	2.705	1.87	4.0975	4	0.48	202100761
2021	5	22	20	32	2.6	-1.5791	29.2572	3.285	1.84	5.0845	3.625	0.15	202100762
2021	5	22	20	32	35.7	-1.5734	29.2536	3.307	2.02	2.9125	2.493	0.55	202100763
2021	5	22	20	35	13.97	-1.579	29.2594	2.745	1.81	5.3085	3.725	0.48	202100764
2021	5	22	20	40	38.73	-1.5798	29.2517	3.522	1.92	4.5885	6.447	0.56	202100766
2021	5	22	20	41	25.91	-1.5715	29.2636	3.774	1.57	5.965	5.493	0.46	202100767
2021	5	22	20	43	20.68	-1.5795	29.253	3.039	2.36	2.755	2.265	0.5	202100768
2021	5	22	20	46	58.66	-1.5808	29.2517	2.756	1.74	4.2605	3.837	0.5	202100771
2021	5	22	20	50	59.52	-1.5818	29.255	2.858	2.16	2.5775	2.107	0.59	202100772
2021	5	22	20	52	15.44	-1.5729	29.2522	2.854	1.88	3.2575	2.309	0.4	202100773
2021	5	22	20	53	10.83	-1.5841	29.2611	3.079	1.51	2.878	2.257	0.47	202100774
2021	5	22	20	54	34.28	-1.5802	29.2511	2.54	1.71	2.9255	2.395	0.26	202100775
2021	5	22	20	55	53.01	-1.5869	29.2586	3.145	2.13	2.534	2.112	0.5	202100776
2021	5	22	20	57	22.86	-1.5811	29.2554	3.008	1.86	4.373	5.458	0.21	202100777
2021	5	22	20	58	13.84	-1.5772	29.2543	2.957	2.15	2.801	2.85	0.87	202100778
2021	5	22	21	0	25.72	-1.5813	29.256	2.679	1.81	2.796	2.407	0.32	202100779
2021	5	22	21	5	24.62	-1.5868	29.2581	2.668	1.95	4.8735	3.935	0.43	202100780
2021	5	22	21	8	21.38	-1.5817	29.2522	2.505	2.02	3.2305	2.809	0.58	202100781
2021	5	22	21	10	43.65	-1.5779	29.2536	4.143	2.23	2.855	6.312	0.64	202100782
2021	5	22	21	12	58.56	-1.5858	29.2565	3.024	2.16	4.3295	4.194	0.62	202100784
2021	5	22	21	14	39.3	-1.5813	29.2538	2.53	2.6	3.601	4.81	0.47	202100785
2021	5	22	21	16	5.36	-1.578	29.2494	1.894	3.03	3.213	3.257	0.35	202100787
2021	5	22	21	17	8.24	-1.5891	29.2553	3.034	2.64	2.6965	2.324	0.62	202100788
2021	5	22	21	18	33.85	-1.5825	29.2524	2.105	2.41	4.9755	5.215	0.48	202100789
2021	5	22	21	19	8.5	-1.5891	29.2568	3.233	2.23	4.194	3.935	0.25	202100790
2021	5	22	21	20	28.08	-1.5799	29.2517	2.962	2.46	3.27	2.606	0.53	202100791
2021	5	22	21	21	33	-1.5852	29.2563	3.317	2.06	4.1015	4.148	0.15	202100792
2021	5	22	21	22	35.44	-1.5822	29.2502	2.709	2.97	2.8125	2.737	0.19	202100793
2021	5	22	21	24	51.68	-1.5863	29.2525	2.918	2.14	2.694	2.34	0.56	202100794
2021	5	22	21	25	31.29	-1.5923	29.2494	3.297	2.18	2.515	3.536	0.63	202100795
2021	5	22	21	27	52.91	-1.5815	29.2494	3.647	2.43	3.4175	5.238	0.48	202100796
2021	5	22	21	29	45.76	-1.5861	29.2526	3.181	3.15	2.7555	2.711	0.64	202100797
2021	5	22	21	31	43.33	-1.5927	29.2509	2.605	3.08	4.754	4.21	0.43	202100798
2021	5	22	21	35	10.33	-1.5942	29.2496	2.975	3.38	3.195	2.494	0.46	202100799
2021	5	22	21	37	30.72	-1.5889	29.2474	2.667	3.27	3.277	3.19	0.45	202100800
2021	5	22	21	38	14.32	-1.5876	29.2539	3.295	2.26	3.5275	3.605	0.4	202100801
2021	5	22	21	38	55.71	-1.5943	29.2569	3.348	2.35	2.3795	2.965	0.43	202100802
2021	5	22	21	40	36.94	-1.5893	29.2542	3.431	2.47	2.868	3.383	0.47	202100803
2021	5	22	21	42	12.85	-1.5936	29.252	2.72	2.14	4.201	4.783	0.31	202100804
2021	5	22	21	43	7.14	-1.5855	29.2524	3.471	2.15	2.769	3.271	0.29	202100805
2021	5	22	21	44	22.52	-1.5865	29.2559	3.237	2.23	4.1265	4.425	0.4	202100806
2021	5	22	21	45	46.17	-1.6016	29.257	3.027	1.83	4.642	4.712	0.25	202100807
2021	5	22	21	47	7.79	-1.5898	29.2469	2.611	2.87	2.8265	2.923	0.46	202100808
2021	5	22	21	49	53.63	-1.5963	29.2581	3.243	2.23	3.792	3.808	0.29	202100809
2021	5	22	21	51	47.57	-1.5926	29.2499	3.63	2.78	3.1425	3.887	0.46	202100810
2021	5	22	21	53	31.85	-1.594	29.2518	3.089	2.71	2.512	2.22	0.22	202100811
2021	5	22	21	54	49.59	-1.5907	29.2461	3.291	3.22	3.206	3.536	0.41	202100812
2021	5	22	21	55	40.71	-1.5974	29.2566	3.334	2.77	2.2595	2.721	0.38	202100813
2021	5	22	21	57	46.31	-1.5993	29.2532	3.233	3.59	2.584	2.43	0.56	202100814
2021	5	22	22	1	23.53	-1.596	29.2506	3.662	3.73	2.7895	3.518	0.46	202100815
2021	5	22	22	3	22.43	-1.5747	29.26	3.02	2.16	4.275	2.798	0.48	202100816
2021	5	22	22	5	43.34	-1.5851	29.2566	3.343	2.17	4.3345	5.134	0.33	202100817
2021	5	22	22	8	44.37	-1.5947	29.25	3.892	2.7	4.7435	6.351	0.21	202100819
2021	5	22	22	9	55.12	-1.579	29.2553	3.066	2.49	4.9305	5.911	0.39	202100820
2021	5	22	22	16	39.47	-1.5928	29.2511	5.564	2.95	2.7825	11.582	0.25	202100822
2021	5	22	22	17	15.17	-1.5955	29.2541	2.633	2.73	4.667	4.766	0.54	202100823
2021	5	22	22	19	44.21	-1.5829	29.2567	3.634	2.63	4.6765	5.79	0.34	202100824
2021	5	22	22	20	56.1	-1.5892	29.25	3.249	2.06	2.644	3.015	0.34	202100825
2021	5	22	22	23	13.85	-1.5903	29.2482	3.959	2.71	3.0255	3.908	0.34	202100826
2021	5	22	22	25	49.95	-1.585	29.2509	3.856	2.86	5.0395	5.726	0.47	202100828
2021	5	22	22	27	30.72	-1.5758	29.245	4.253	2.29	4.54	7.662	0.18	202100829
2021	5	22	22	28	11.1	-1.5769	29.2489	3.451	2.29	5.1995	5.454	0.29	202100830
2021	5	22	22	29	39.87	-1.5816	29.2445	4.8	2.31	3.334	7.046	0.57	202100831
2021	5	22	22	31	20.03	-1.5852	29.254	3.748	2.16	4.164	5.208	0.52	202100832
2021	5	22	22	32	20.45	-1.5964	29.2548	3.694	2.29	2.903	3.608	0.34	202100833
2021	5	22	22	33	55.03	-1.5945	29.2513	3.133	2.14	4.853	5.922	0.22	202100834
2021	5	22	22	37	17.15	-1.5884	29.2453	4.093	2.11	2.8425	5.039	0.46	202100835
2021	5	22	22	39	4.65	-1.5909	29.2511	2.953	2.05	2.7	2.91	0.31	202100836
2021	5	22	22	40	4.95	-1.5801	29.2518	3.768	2.08	3.038	3.833	0.43	202100837
2021	5	22	22	42	57.41	-1.5909	29.25	4.272	2.85	3.1825	4.377	0.54	202100838
2021	5	22	22	44	48.11	-1.594	29.2516	3.951	2.1	4.155	5.677	0.43	202100839
2021	5	22	22	45	42.11	-1.5952	29.2539	2.925	2.23	4.2685	5.363	0.37	202100840
2021	5	22	22	48	3.31	-1.5928	29.2495	4.097	2.19	2.729	4.033	0.43	202100841
2021	5	22	22	54	6.39	-1.5837	29.2467	4.351	2.37	3.679	5.017	0.36	202100842
2021	5	22	22	56	18.13	-1.5926	29.251	3.825	2.41	2.515	3.449	0.53	202100843
2021	5	22	22	57	18.99	-1.5967	29.25	3.657	2.05	4.3075	9.128	0.6	202100844
2021	5	22	22	58	21.25	-1.5973	29.2541	4.178	1.68	4.1415	6.538	0.38	202100845
2021	5	22	23	1	9.66	-1.608	29.2519	3.675	3.19	2.781	5.021	0.38	202100846
2021	5	22	23	5	7.37	-1.604	29.2526	3.436	1.88	2.633	3.114	0.45	202100847
2021	5	22	23	6	56.8	-1.6043	29.2532	4.271	1.95	3.086	4.089	0.64	202100848
2021	5	22	23	7	35.35	-1.5945	29.2426	4.924	2.15	2.4755	4.401	0.27	202100849
2021	5	22	23	9	36.82	-1.6114	29.2538	3.353	3.41	2.755	3.739	0.42	202100850
2021	5	22	23	11	56.14	-1.6081	29.2575	2.953	2.26	3.6775	3.205	0.4	202100851
2021	5	22	23	12	32.54	-1.6102	29.2523	2.568	2.21	4.504	5.18	0.58	202100852
2021	5	22	23	16	6.37	-1.6052	29.2518	3.34	3.23	2.6275	3.222	0.3	202100853
2021	5	22	23	17	38.69	-1.5972	29.2501	4.899	2.36	6.0015	7.112	0.41	202100854
2021	5	22	23	20	8.31	-1.5952	29.2512	2.233	1.87	4.6545	12.836	0.31	202100855
2021	5	22	23	21	50.86	-1.6048	29.252	4.052	2.65	2.7825	4.737	0.38	202100856
2021	5	22	23	22	30.58	-1.6079	29.2536	3.465	2.41	3.776	4.603	0.62	202100857
2021	5	22	23	24	44.96	-1.6024	29.2508	3.937	2.27	2.5855	3.977	0.16	202100858
2021	5	22	23	25	30.15	-1.6073	29.2497	3.458	3.25	4.6415	6.402	0.34	202100859
2021	5	22	23	28	16.99	-1.5827	29.2541	4.028	1.9	2.7845	5.693	0.34	202100861
2021	5	22	23	29	51.21	-1.5886	29.2495	4.57	2.29	2.3125	4.973	0.5	202100862
2021	5	22	23	31	28.63	-1.598	29.2486	4.514	2.47	2.716	5.172	0.28	202100863
2021	5	22	23	33	22.02	-1.6091	29.2517	3.609	3.35	2.517	4.226	0.38	202100865
2021	5	22	23	34	37.43	-1.5895	29.2555	3.843	2.25	2.472	2.717	0.59	202100866
2021	5	22	23	35	44.67	-1.5843	29.2575	3.854	2.26	4.5235	5.959	0.29	202100867
2021	5	22	23	39	18.55	-1.586	29.257	3.73	2.35	4.3525	5.533	0.32	202100869
2021	5	22	23	41	48.93	-1.5861	29.2564	4.197	2.18	2.422	3.747	0.37	202100870
2021	5	22	23	43	35.88	-1.5816	29.2508	4.814	1.8	2.735	4.362	0.42	202100871
2021	5	22	23	45	41.46	-1.603	29.2529	4.172	2.62	2.988	4.735	0.41	202100872
2021	5	22	23	46	42.02	-1.6003	29.2554	4.583	1.87	3.8185	6.603	0.22	202100873
2021	5	22	23	48	4.16	-1.6015	29.2521	3.888	1.89	3.867	5.879	0.4	202100874
2021	5	22	23	54	25.24	-1.6062	29.2465	3.57	3.55	2.9205	3.873	0.37	202100877
2021	5	22	23	54	57.16	-1.6085	29.2452	3.488	4.02	2.729	3.391	0.39	202100878
2021	5	22	23	57	27.81	-1.5861	29.2522	4.487	2.28	2.312	3.532	0.46	202100879
2021	5	22	23	59	40.73	-1.5876	29.2581	4.027	2.4	4.579	5.654	0.36	202100880
2021	5	23	0	1	10.66	-1.5878	29.2549	4.506	2.22	2.4555	3.697	0.31	202100881
2021	5	23	0	4	16.14	-1.5865	29.2515	3.241	2.03	2.5415	2.704	0.38	202100883
2021	5	23	0	5	18.58	-1.6025	29.2502	4.992	2.28	3.1275	9.179	0.65	202100884
2021	5	23	0	7	24.21	-1.5874	29.2537	4.472	1.96	2.7655	3.459	0.32	202100885
2021	5	23	0	9	22.1	-1.5876	29.2606	4.132	2.2	2.745	3.438	0.38	202100886
2021	5	23	0	11	52.56	-1.5795	29.2516	3.053	1.9	2.852	2.616	0.5	202100887
2021	5	23	0	16	28.59	-1.5928	29.2541	3.809	1.93	3.0985	3.693	0.51	202100888
2021	5	23	0	19	5.68	-1.6079	29.2479	3.92	2.72	2.932	4.583	0.45	202100889
2021	5	23	0	20	55.46	-1.5863	29.2586	3.866	2.19	2.696	3.32	0.43	202100890
2021	5	23	0	22	36.27	-1.5274	29.2458	-2.562	1.76	2.7425	2.725	0.42	202100891
2021	5	23	0	26	5.96	-1.6009	29.249	4.979	1.95	2.633	5.395	0.39	202100894
2021	5	23	0	29	3.19	-1.5853	29.2568	3.807	2.11	2.587	3.283	0.48	202100897
2021	5	23	0	29	33.63	-1.5843	29.2554	3.89	1.99	2.642	3.018	0.55	202100898
2021	5	23	0	33	2.01	-1.5875	29.258	4.029	2.43	4.428	5.53	0.27	202100899
2021	5	23	0	33	55.99	-1.5895	29.2557	4.189	2.23	2.401	3.069	0.34	202100900
2021	5	23	0	36	56.33	-1.5839	29.2481	8.552	1.79	3.3275	9.585	0.45	202100901
2021	5	23	0	38	15.02	-1.5885	29.257	2.702	1.75	2.6775	2.341	0.43	202100902
2021	5	23	0	38	33.25	-1.5826	29.256	1.822	1.79	5.064	5.278	0.43	202100903
2021	5	23	0	40	47	-1.5856	29.2533	4.947	1.78	2.958	5.379	0.38	202100904
2021	5	23	0	42	34.09	-1.5821	29.2518	3.685	2.2	4.28	4.998	0.34	202100905
2021	5	23	0	44	20.95	-1.5972	29.2483	4.143	2.28	3.531	4.901	0.49	202100906
2021	5	23	0	46	30.99	-1.5862	29.2581	4.259	2.43	2.271	3.076	0.19	202100907
2021	5	23	0	47	52.87	-1.5845	29.2575	4.195	2.58	4.595	5.447	0.34	202100908
2021	5	23	0	50	10.99	-1.5845	29.2577	4.43	2.96	4.036	5.292	0.35	202100909
2021	5	23	0	51	31.05	-1.5806	29.2583	4.265	2.4	2.524	3.328	0.33	202100910
2021	5	23	0	53	23.75	-1.5901	29.2583	4.389	2.15	2.7285	3.714	0.5	202100911
2021	5	23	0	55	49.06	-1.6076	29.25	5.804	1.97	2.548	6.585	0.28	202100912
2021	5	23	0	58	58.89	-1.5962	29.2533	4.399	2.08	2.756	3.248	0.2	202100913
2021	5	23	0	59	43.59	-1.5912	29.2584	4.512	2.31	2.418	3.528	0.38	202100914
2021	5	23	1	1	48.14	-1.5968	29.2593	3.574	1.93	2.672	3.73	0.59	202100915
2021	5	23	1	4	4.96	-1.6077	29.2493	5.654	2.72	2.775	6.507	0.35	202100916
2021	5	23	1	6	14.89	-1.5792	29.2543	3.662	2.23	2.8245	2.989	0.37	202100917
2021	5	23	1	8	13.13	-1.6104	29.2509	5.294	3.22	2.5955	5.985	0.4	202100918
2021	5	23	1	11	29.45	-1.5907	29.2516	6.557	2.02	7.0715	14.569	0.53	202100919
2021	5	23	1	14	44.26	-1.616	29.2467	3.519	2.33	3.045	4.448	0.28	202100920
2021	5	23	1	15	43.76	-1.6183	29.2475	6.529	2.16	3.05	8.039	0.24	202100921
2021	5	23	1	19	21.67	-1.6079	29.2501	4.754	2.55	2.555	5.092	0.29	202100922
2021	5	23	1	22	1.52	-1.6058	29.2495	4.96	2.3	4.629	8.908	0.25	202100923
2021	5	23	1	24	52.2	-1.6059	29.2485	5.056	2.64	2.601	5.125	0.28	202100924
2021	5	23	1	27	17.69	-1.5916	29.2548	4.074	1.92	2.951	3.425	0.45	202100925
2021	5	23	1	29	25.85	-1.6019	29.2457	7.024	1.65	2.3575	7.932	0.39	202100927
2021	5	23	1	31	7.56	-1.6096	29.2488	5.674	2.32	3.1225	6.508	0.53	202100928
2021	5	23	1	33	12.16	-1.6103	29.2443	3.971	2.04	3.1255	4.909	0.51	202100929
2021	5	23	1	36	43.19	-1.612	29.2498	5.303	1.99	2.5625	5.991	0.42	202100930
2021	5	23	1	42	49.41	-1.6152	29.2451	4.981	1.94	2.9115	6.024	0.32	202100933
2021	5	23	1	44	27.62	-1.6117	29.2471	6.215	2.45	2.5105	7.569	0.35	202100935
2021	5	23	1	50	4.82	-1.6104	29.2515	6.132	2.78	2.734	6.587	0.59	202100937
2021	5	23	1	52	47.78	-1.6017	29.2544	4.781	2.71	2.453	5.092	0.32	202100938
2021	5	23	1	53	49.54	-1.6043	29.255	4.867	2.16	2.319	4.859	0.44	202100939
2021	5	23	1	56	38.06	-1.6038	29.2563	7.834	1.82	3.062	9.469	0.29	202100941
2021	5	23	1	57	25.69	-1.6113	29.2541	4.981	1.76	2.5605	5.311	0.2	202100942
2021	5	23	1	58	13.92	-1.6112	29.2542	5.999	2.03	2.942	6.722	0.42	202100943
2021	5	23	1	59	53.46	-1.5942	29.2533	8.522	1.9	3.6295	7.792	0.58	202100944
2021	5	23	2	2	27.34	-1.6134	29.2533	6.271	3.32	2.741	7.066	0.36	202100945
2021	5	23	2	4	48.46	-1.6107	29.2489	4.471	1.77	4.338	7.895	0.44	202100946
2021	5	23	2	6	23.6	-1.6034	29.2564	4.798	1.98	3.714	7.035	0.4	202100947
2021	5	23	2	12	24.36	-1.6006	29.2454	4.706	2.16	2.456	4.011	0.33	202100950
2021	5	23	2	13	48.47	-1.6069	29.2449	7.26	2.49	3.4205	8.158	0.35	202100951
2021	5	23	2	14	46.07	-1.6096	29.2523	7.036	2.46	2.6945	7.105	0.42	202100952
2021	5	23	2	18	19.42	-1.6092	29.2554	6.471	2.38	3.243	6.898	0.68	202100953
2021	5	23	2	21	44.94	-1.6024	29.2572	4.88	2.46	3.7925	6.697	0.3	202100954
2021	5	23	2	27	34.95	-1.5973	29.253	6.394	2.56	2.831	7.769	0.47	202100957
2021	5	23	2	28	36.92	-1.6045	29.2491	4.901	2.07	2.3495	5.324	0.16	202100958
2021	5	23	2	30	32.54	-1.6093	29.2528	6.352	3.59	2.6995	6.599	0.37	202100959
2021	5	23	2	32	0.86	-1.6067	29.2562	5.161	2.55	4.265	7.982	0.29	202100960
2021	5	23	2	33	42.66	-1.6046	29.2576	5.679	2.09	6.2855	9.741	0.35	202100962
2021	5	23	2	35	16.08	-1.6011	29.2571	5.147	2.45	4.1045	7.711	0.39	202100963
2021	5	23	2	36	15	-1.6017	29.2572	4.798	2.23	3.867	6.363	0.25	202100964
2021	5	23	2	37	25.52	-1.6036	29.2428	8.531	1.9	2.841	6.689	0.29	202100965
2021	5	23	2	40	10.2	-1.6051	29.2582	4.787	2.54	3.8885	6.875	0.26	202100966
2021	5	23	2	42	31.32	-1.5997	29.2565	4.9	2.38	3.978	7.17	0.34	202100967
2021	5	23	2	44	33	-1.6106	29.2546	5.806	2.86	2.495	5.929	0.26	202100968
2021	5	23	2	50	43.42	-1.6103	29.2509	5.986	3.05	4.231	8.823	0.45	202100972
2021	5	23	2	51	8.3	-1.6128	29.253	6.133	3.21	2.572	7.203	0.12	202100973
2021	5	23	2	53	15.78	-1.6081	29.2547	6.193	2.73	2.8695	6.286	0.38	202100974
2021	5	23	2	54	58.26	-1.6114	29.2513	6.067	2.9	2.606	6.504	0.35	202100976
2021	5	23	2	58	10.02	-1.607	29.2559	5.716	3.16	2.458	5.498	0.35	202100977
2021	5	23	2	59	19.66	-1.5894	29.2558	4.599	2.85	2.278	3.461	0.43	202100978
2021	5	23	3	1	45.22	-1.6159	29.2494	5.762	3.17	2.617	6.828	0.35	202100979
2021	5	23	3	4	38.91	-1.6117	29.2531	6.532	2.79	2.759	6.723	0.33	202100980
2021	5	23	3	6	58.32	-1.612	29.2522	6.026	3.03	2.5875	6.411	0.37	202100981
2021	5	23	3	7	57.28	-1.6073	29.2536	6.032	2.89	2.7495	6.433	0.45	202100982
2021	5	23	3	10	54.15	-1.604	29.2564	6.705	2.23	2.6675	6.556	0.32	202100983
2021	5	23	3	13	10.84	-1.6119	29.2522	6.411	3.13	2.5105	6.411	0.31	202100984
2021	5	23	3	14	33.3	-1.6064	29.2583	6.395	3.07	2.7805	6.695	0.4	202100985
2021	5	23	3	15	58.6	-1.6083	29.2531	6.395	2.97	2.855	6.961	0.42	202100986
2021	5	23	3	17	11.68	-1.6024	29.2582	4.916	2.38	4.1475	6.324	0.09	202100987
2021	5	23	3	17	47.97	-1.5952	29.2678	7.581	2.48	5.3635	8.741	0.89	202100988
2021	5	23	3	21	27.95	-1.6098	29.2548	6.708	3.31	2.6125	6.731	0.31	202100989
2021	5	23	3	23	32.6	-1.604	29.2516	8.183	2.36	2.75	6.786	0.26	202100990
2021	5	23	3	24	20.02	-1.6058	29.257	5.372	2.26	4.207	8.39	0.13	202100991
2021	5	23	3	29	3.8	-1.6139	29.2519	5.829	3.55	2.738	6.945	0.36	202100992
2021	5	23	3	36	0.2	-1.6122	29.2531	6.174	3.47	2.609	6.597	0.29	202100994
2021	5	23	3	38	27.23	-1.6071	29.2593	5.993	2.63	2.765	7.263	0.31	202100995
2021	5	23	3	39	34.29	-1.608	29.253	7.309	2.33	2.915	7.989	0.48	202100996
2021	5	23	3	40	54.22	-1.6073	29.2572	5.924	2.61	2.102	6.479	0.27	202100997
2021	5	23	3	41	45.34	-1.6143	29.2516	6.007	2.54	3.295	6.797	0.4	202100998
2021	5	23	3	44	0.74	-1.6063	29.2499	8.257	3.03	3.54	7.948	0.2	202100999
2021	5	23	3	45	29.43	-1.6015	29.2529	6.645	3.07	2.681	5.79	0.6	202101000
2021	5	23	3	47	9.86	-1.6054	29.2555	6.148	2.87	2.318	6.222	0.14	202101001
2021	5	23	3	48	15.28	-1.6128	29.2537	6.208	2.49	2.4995	5.214	0.27	202101002
2021	5	23	3	50	1.98	-1.6057	29.2554	6.338	2.81	3.07	5.811	0.33	202101003
2021	5	23	3	55	59.19	-1.6101	29.2587	6.189	2.3	2.5635	6.446	0.47	202101006
2021	5	23	3	58	31.37	-1.6167	29.2516	5.804	3.45	2.3785	6.892	0.33	202101007
2021	5	23	4	2	6.49	-1.6169	29.2496	6.018	3.56	2.632	7.179	0.29	202101008
2021	5	23	4	8	30.2	-1.6059	29.2579	5.999	2.82	2.403	5.731	0.42	202101011
2021	5	23	4	10	14.25	-1.6185	29.251	5.834	3.31	2.681	7.209	0.3	202101012
2021	5	23	4	12	35.21	-1.6029	29.2554	7.108	2.54	2.6445	6.07	0.34	202101014
2021	5	23	4	16	12.55	-1.6074	29.2521	7.453	2.18	2.8865	6.769	0.48	202101015
2021	5	23	4	17	46.92	-1.6148	29.2531	5.934	3.64	2.6455	6.862	0.27	202101016
2021	5	23	4	21	25.74	-1.616	29.2512	5.908	2.95	2.7865	7.291	0.32	202101017
2021	5	23	4	23	55.1	-1.6134	29.2512	6.375	3.32	2.8335	8.069	0.33	202101018
2021	5	23	4	27	19.19	-1.6183	29.2513	5.523	3.01	2.4665	6.849	0.28	202101020
2021	5	23	4	28	41.44	-1.6083	29.2495	5.98	2.83	2.7795	6.275	0.42	202101021
2021	5	23	4	31	38.09	-1.6173	29.2521	6.298	2.62	3.03	7.761	0.54	202101022
2021	5	23	4	34	5.57	-1.6186	29.2543	6.263	3.33	2.687	6.756	0.31	202101023
2021	5	23	4	35	24.59	-1.6155	29.2487	7.372	2.75	3.021	7.47	0.4	202101024
2021	5	23	4	37	0.48	-1.6163	29.2486	5.712	2.47	4.4055	10.658	0.33	202101025
2021	5	23	4	38	29.73	-1.6185	29.2513	6.112	2.72	2.735	7.717	0.35	202101026
2021	5	23	4	39	39.38	-1.6093	29.2472	8.352	2.1	5.2395	15.557	0.38	202101027
2021	5	23	4	41	52.89	-1.6196	29.2532	6.347	2.59	2.579	6.659	0.3	202101028
2021	5	23	4	44	0.65	-1.6165	29.2547	5.802	2.3	2.9125	6.712	0.42	202101029
2021	5	23	4	49	6.53	-1.6127	29.2548	6.939	2.37	2.952	5.907	0.42	202101032
2021	5	23	4	55	6.1	-1.6041	29.2575	5.513	2.49	4.196	8.33	0.13	202101034
2021	5	23	4	56	13.96	-1.6295	29.265	6.682	2.77	3.3205	8.278	0.52	202101035
2021	5	23	4	57	3.03	-1.6229	29.256	5.717	2.32	4.36	9.385	0.27	202101036
2021	5	23	5	0	58.02	-1.6091	29.2576	6.338	3.06	2.719	6.411	0.28	202101037
2021	5	23	5	3	35.8	-1.607	29.2585	6.49	2.41	2.66	6.472	0.42	202101038
2021	5	23	5	4	41.73	-1.6205	29.2562	5.887	2.04	2.6885	6.638	0.27	202101039
2021	5	23	5	7	48.74	-1.6089	29.2456	8.253	2.14	2.49	6.341	0.23	202101040
2021	5	23	5	9	6.86	-1.6211	29.2512	5.24	2.13	2.433	5.544	0.22	202101041
2021	5	23	5	10	37.52	-1.6188	29.2493	5.401	2.05	2.4965	7.258	0.18	202101042
2021	5	23	5	12	35.73	-1.6189	29.2523	5.906	2.41	2.565	6.927	0.24	202101043
2021	5	23	5	13	31.87	-1.6226	29.253	5.644	2.17	2.5585	6.009	0.28	202101044
2021	5	23	5	18	11.73	-1.6261	29.2496	7.099	2.38	2.865	8.191	0.38	202101045
2021	5	23	5	21	24.15	-1.6132	29.2573	6.697	2.52	4.0335	6.601	0.41	202101047
2021	5	23	5	23	14.72	-1.6265	29.254	7.566	2.22	3.054	8.506	0.29	202101048
2021	5	23	5	27	38.45	-1.6066	29.2533	9.464	2.5	3.0945	7.477	0.49	202101050
2021	5	23	5	30	15.61	-1.6024	29.2563	6.823	2.38	2.6585	6.699	0.51	202101051
2021	5	23	5	33	34.9	-1.6066	29.2597	8.882	3.04	3.085	7.993	0.45	202101052
2021	5	23	5	35	58.08	-1.6062	29.256	5.806	2.27	2.6405	6.278	0.42	202101054
2021	5	23	5	41	15.85	-1.6286	29.2503	6.172	2.74	2.6165	7.371	0.32	202101058
2021	5	23	5	43	27.95	-1.6056	29.2498	9.381	2.66	2.955	6.517	0.43	202101059
2021	5	23	5	45	8.05	-1.6232	29.2526	6.967	2.78	3.0725	9.075	0.21	202101060
2021	5	23	5	46	2.28	-1.6072	29.2509	7.675	2.17	3.3805	7.504	0.48	202101061
2021	5	23	5	53	7.98	-1.6047	29.2568	5.75	2.97	4.3695	8.947	0.38	202101063
2021	5	23	5	54	16.19	-1.6257	29.2515	6.324	2.63	2.8795	7.489	0.2	202101064
2021	5	23	5	57	53.27	-1.5981	29.2547	7.545	2.53	2.9375	6.218	0.47	202101066
2021	5	23	5	59	29.79	-1.6061	29.242	11.505	2.24	2.6915	7.02	0.48	202101067
2021	5	23	6	1	56.05	-1.6042	29.2448	8.364	2.03	3.972	11.645	0.5	202101069
2021	5	23	6	2	41.92	-1.6035	29.2559	5.926	2.23	2.371	6.474	0.4	202101070
2021	5	23	6	3	43.18	-1.6057	29.2556	6.252	2.32	3.0735	7.891	0.5	202101071
2021	5	23	6	8	11.14	-1.6033	29.2571	5.245	2.27	2.703	5.808	0.48	202101074
2021	5	23	6	10	5.2	-1.6106	29.2476	7.662	2.66	3.236	6.94	0.5	202101075
2021	5	23	6	12	2.92	-1.6097	29.2464	9.541	2.09	2.7705	7.079	0.51	202101077
2021	5	23	6	12	58.33	-1.6218	29.2399	6.297	1.8	3.201	7.848	0.42	202101078
2021	5	23	6	14	50.7	-1.6113	29.2494	8.455	2.38	3.1065	6.867	0.51	202101079
2021	5	23	6	22	36.71	-1.6009	29.2426	12.361	2.36	3.1305	7.105	0.55	202101083
2021	5	23	6	25	18.34	-1.6046	29.2443	9.4	2.4	3.185	7.578	0.56	202101086
2021	5	23	6	26	25.3	-1.6065	29.2511	6.483	2.13	2.813	8.313	0.42	202101087
2021	5	23	6	27	12.19	-1.6081	29.2467	9.038	2.28	3.0705	7.75	0.47	202101088
2021	5	23	6	27	58.39	-1.6182	29.2525	9.346	2.22	3.312	8.182	0.4	202101089
2021	5	23	6	29	58.3	-1.6089	29.2486	8.111	2.46	3.724	8.539	0.54	202101090
2021	5	23	6	34	53.3	-1.627	29.235	6.677	2.3	3.225	8.448	0.46	202101092
2021	5	23	6	37	24.52	-1.6339	29.2482	4.654	2.11	2.917	6.298	0.41	202101093
2021	5	23	6	38	9.19	-1.6201	29.2262	9.69	2.08	4.526	11.824	0.55	202101094
2021	5	23	6	42	3.41	-1.5955	29.2539	7.98	2.57	3.025	7.327	0.33	202101096
2021	5	23	6	44	49.24	-1.6091	29.2494	5.719	1.96	2.995	13.472	0.57	202101098
2021	5	23	6	50	16.91	-1.5932	29.2547	7.227	2.52	2.9725	5.781	0.49	202101099
2021	5	23	6	53	47.53	-1.6061	29.2514	2.963	2.65	2.6675	2.978	0.43	202101100
2021	5	23	6	56	44.89	-1.6275	29.2351	5.783	2.63	3.0405	7.111	0.54	202101101
2021	5	23	6	59	12.1	-1.6	29.258	6.054	1.9	3.2155	6.188	0.21	202101102
2021	5	23	7	3	10.81	-1.6314	29.2575	5.887	2.23	4.124	9.75	0.63	202101104
2021	5	23	7	4	56.47	-1.5904	29.2445	6.474	2.19	3.4035	5.441	0.24	202101105
2021	5	23	7	9	33.55	-1.6003	29.247	3.191	3.13	3.39	4.346	0.45	202101106
2021	5	23	7	10	46.18	-1.608	29.2415	9.532	2.71	3.7875	9.865	0.51	202101107
2021	5	23	7	15	24.34	-1.6078	29.245	3.243	2.6	3.3865	5.288	0.66	202101108
2021	5	23	7	16	38.33	-1.6068	29.2494	3.023	2.74	2.649	3.994	0.59	202101109
2021	5	23	7	23	26.33	-1.6009	29.2503	6.676	2.38	3.405	7.885	0.69	202101111
2021	5	23	7	29	24.29	-1.5947	29.2558	6.657	1.88	3.003	6.147	0.33	202101113
2021	5	23	7	31	37.93	-1.599	29.2454	11.833	1.8	3.5185	7.216	0.55	202101114
2021	5	23	7	32	26.18	-1.5998	29.2397	5.925	2.18	5.747	7.345	0.75	202101115
2021	5	23	7	35	34	-1.6125	29.2413	6.039	3.12	3.4305	7.449	0.53	202101116
2021	5	23	7	37	14.24	-1.6124	29.2614	7.457	2.04	4.311	10.149	0.5	202101117
2021	5	23	7	40	23.15	-1.6122	29.2454	9.007	2.48	3.4805	9.97	0.61	202101118
2021	5	23	7	43	20.78	-1.5828	29.2346	12.288	2.5	3.554	8.022	0.44	202101119
2021	5	23	7	44	4.69	-1.6167	29.2497	5.75	2.44	2.761	6.688	0.68	202101120
2021	5	23	7	45	43.72	-1.6017	29.2539	6.185	1.65	2.5795	5.683	0.24	202101121
2021	5	23	7	54	18.81	-1.595	29.2521	5.698	2.74	3.169	6.01	0.46	202101123
2021	5	23	7	55	43.56	-1.5989	29.2545	5.528	2.11	2.797	5.582	0.35	202101124
2021	5	23	7	58	43.19	-1.6148	29.2401	7.892	2.46	3.745	9.187	0.66	202101125
2021	5	23	7	59	38.98	-1.6035	29.256	4.354	2.08	3.727	5.014	0.5	202101126
2021	5	23	8	1	21.97	-1.5982	29.2537	5.461	2.38	2.676	5.613	0.35	202101127
2021	5	23	8	3	13.27	-1.6051	29.2394	8.556	3.43	3.217	8.034	0.47	202101128
2021	5	23	8	4	54.48	-1.6039	29.2396	6.153	2.78	4.212	7.369	0.59	202101129
2021	5	23	8	5	46.53	-1.612	29.2559	5.179	2.3	2.6875	5.307	0.35	202101130
2021	5	23	8	7	51.11	-1.593	29.2453	6.309	2.93	2.977	7.229	0.39	202101131
2021	5	23	8	11	59.03	-1.6146	29.243	7.491	2.3	3.633	8.807	0.4	202101132
2021	5	23	8	16	9.11	-1.6192	29.247	6.156	2.7	3.198	7.799	0.55	202101136
2021	5	23	8	17	7.39	-1.627	29.2484	9.356	2.09	3.566	9.953	0.42	202101137
2021	5	23	8	18	20.8	-1.6212	29.2437	8.198	1.96	3.0835	7.244	0.42	202101138
2021	5	23	8	29	28.05	-1.6237	29.2409	6.35	2.24	3.393	7.796	0.52	202101140
2021	5	23	8	34	55.28	-1.5839	29.2506	5.072	3.41	2.576	5.159	0.35	202101142
2021	5	23	8	35	54.61	-1.6308	29.2517	6.117	2.64	2.7315	8.387	0.24	202101143
2021	5	23	8	38	34.26	-1.6264	29.2416	6.545	2.16	3.1185	8.301	0.37	202101144
2021	5	23	8	40	56.87	-1.616	29.235	6.011	2.67	3.746	7.193	0.58	202101145
2021	5	23	8	45	51.36	-1.6255	29.2323	7.038	2.85	4.199	11.039	0.56	202101147
2021	5	23	8	48	26.75	-1.6333	29.2497	6.618	1.76	3.3245	8.22	0.32	202101148
2021	5	23	8	56	34.65	-1.5967	29.251	6.245	2.37	3.2165	6.817	0.54	202101150
2021	5	23	8	59	27.22	-1.6155	29.2444	5.875	2.59	3.199	7.059	0.53	202101151
2021	5	23	9	1	23.96	-1.6421	29.2469	4.227	2.15	3.229	7.738	0.63	202101152
2021	5	23	9	6	28.72	-1.6185	29.2452	6.565	2.26	3.363	7.77	0.49	202101154
2021	5	23	9	9	35.05	-1.6252	29.2392	6.084	2.32	3.185	7.906	0.62	202101156
2021	5	23	9	11	29.03	-1.632	29.2419	6.498	2.11	3.061	8.216	0.54	202101157
2021	5	23	9	14	24.09	-1.621	29.2407	8.765	2.79	3.4995	9.312	0.4	202101158
2021	5	23	9	14	57.69	-1.63	29.2466	8.016	2.49	2.6915	11.326	0.52	202101159
2021	5	23	9	16	34.53	-1.5905	29.2546	5.046	2.3	2.845	5.344	0.57	202101160
2021	5	23	9	18	5.52	-1.6282	29.2392	7.29	2.18	3.637	9.813	0.59	202101161
2021	5	23	9	20	6.06	-1.6335	29.2457	3.366	1.99	5.377	13.561	0.36	202101163
2021	5	23	9	22	3.51	-1.6293	29.2441	7.633	2.52	3.397	8.172	0.42	202101164
2021	5	23	9	22	38.56	-1.6253	29.2293	8.546	2.49	4.323	13.332	0.39	202101165
2021	5	23	9	24	46.21	-1.6233	29.2398	8.023	2.44	3.4445	9.102	0.57	202101166
2021	5	23	9	26	10.15	-1.619	29.2381	7.634	2.28	4.151	9.745	0.61	202101167
2021	5	23	9	27	38.99	-1.6015	29.2529	10.733	2.17	4.301	11.874	0.55	202101168
2021	5	23	9	29	57.97	-1.6248	29.2378	6.003	3.22	3.217	7.52	0.54	202101169
2021	5	23	9	32	34.89	-1.6261	29.2523	7.261	1.94	2.9235	8.874	0.41	202101170
2021	5	23	9	34	24.33	-1.61	29.2444	6.542	2.17	3.0335	7.16	0.57	202101171
2021	5	23	9	34	54.87	-1.627	29.2417	11.275	1.85	3.642	9.848	0.57	202101172
2021	5	23	9	37	33.67	-1.6324	29.2432	6.466	2.41	3.2805	8.621	0.61	202101173
2021	5	23	9	38	43.97	-1.6317	29.2358	6.424	2.43	3.124	8.744	0.63	202101174
2021	5	23	9	39	56.39	-1.6305	29.2413	6.026	2.5	3.1795	8.059	0.47	202101175
2021	5	23	9	41	11.04	-1.6113	29.2539	5.904	1.86	4.267	9.324	0.45	202101176
2021	5	23	9	43	21.75	-1.6224	29.2383	8.017	1.96	2.9805	8.184	0.55	202101177
2021	5	23	9	46	15.44	-1.6109	29.2406	9.637	2.5	3.48	9.987	0.42	202101179
2021	5	23	9	48	23.51	-1.6235	29.2382	5.572	1.82	3.2885	6.605	0.51	202101180
2021	5	23	9	50	9.88	-1.633	29.2439	7.193	2.34	3.5715	10.025	0.46	202101182
2021	5	23	9	54	1.56	-1.6277	29.24	7.427	2.42	3.389	8.592	0.44	202101184
2021	5	23	9	54	40.7	-1.6312	29.2452	7.199	1.95	2.9235	9.005	0.52	202101185
2021	5	23	9	56	12.42	-1.6092	29.2554	5.665	2.04	2.607	6.164	0.29	202101186
2021	5	23	9	58	4.98	-1.6048	29.2312	10.427	1.87	3.8085	8.691	0.41	202101187
2021	5	23	10	0	53.86	-1.64	29.2365	2.989	1.85	4.348	11.21	0.62	202101188
2021	5	23	10	3	51.37	-1.6202	29.2368	7.856	2.96	3.5805	9.201	0.59	202101189
2021	5	23	10	6	18.69	-1.6255	29.2425	7.656	2.28	3.4845	9.042	0.45	202101191
2021	5	23	10	8	17.42	-1.6263	29.2402	6.665	2.13	3.747	8.887	0.61	202101192
2021	5	23	10	12	21.6	-1.6277	29.2387	7.103	2.19	4.2205	9.56	0.5	202101195
2021	5	23	10	17	5.65	-1.6312	29.2414	8.73	2.44	3.993	11.73	0.43	202101197
2021	5	23	10	18	35.47	-1.6331	29.2284	7.493	2.41	3.528	11.711	0.63	202101198
2021	5	23	10	20	17.09	-1.6377	29.2421	6.462	2.88	2.8615	9.633	0.37	202101199
2021	5	23	10	21	56.02	-1.6234	29.2359	8.955	2.2	4.4555	11.497	0.5	202101200
2021	5	23	10	23	5.94	-1.6447	29.2545	3.524	1.97	3.1815	5.605	0.26	202101201
2021	5	23	10	24	58.83	-1.6383	29.2461	6.192	2.6	2.9725	9.191	0.34	202101202
2021	5	23	10	26	25.76	-1.6432	29.2447	4.617	2.13	5.0245	14.097	0.63	202101203
2021	5	23	10	27	9.23	-1.6372	29.2379	6.29	2.14	4.8635	8.167	0.25	202101204
2021	5	23	10	28	38.89	-1.6321	29.2414	6.359	2.17	2.5905	7.635	0.29	202101205
2021	5	23	10	29	13.47	-1.6318	29.238	6.358	2.52	2.755	8	0.44	202101206
2021	5	23	10	30	8.6	-1.6383	29.2465	6.786	2.31	3.0755	9.996	0.17	202101207
2021	5	23	10	31	44.73	-1.633	29.2383	7.507	3.87	3.427	10.594	0.42	202101208
2021	5	23	10	33	43.72	-1.6458	29.2505	5.656	2.86	2.998	8.871	0.35	202101209
2021	5	23	10	40	18.61	-1.6347	29.2388	7.69	3.46	3.6925	10.32	0.44	202101212
2021	5	23	10	42	49.88	-1.6415	29.2454	6.652	3.03	3.242	9.836	0.45	202101213
2021	5	23	10	43	37.89	-1.6344	29.2447	5.746	2.79	3.1705	7.457	0.46	202101214
2021	5	23	10	44	38.09	-1.6313	29.2383	6.279	2.54	2.9005	7.71	0.31	202101215
2021	5	23	10	46	1.03	-1.6288	29.2296	7.339	2.23	3.835	9.588	0.49	202101216
2021	5	23	10	47	51.25	-1.6325	29.2357	6.12	2.64	2.9715	8.422	0.45	202101217
2021	5	23	10	49	41.56	-1.6385	29.2403	7.158	2.8	3.377	10.701	0.54	202101218
2021	5	23	10	51	13.71	-1.6335	29.2365	6.349	3.01	2.9995	8.33	0.38	202101219
2021	5	23	10	52	35.17	-1.6366	29.2369	5.582	2.36	2.9495	6.884	0.4	202101220
2021	5	23	10	54	18.73	-1.6356	29.238	5.809	2.52	2.924	7.238	0.27	202101222
2021	5	23	10	55	40.33	-1.6294	29.2327	7.75	3	3.3025	9.283	0.49	202101223
2021	5	23	11	0	5.45	-1.635	29.2395	7.758	3.33	3.79	10.401	0.48	202101225
2021	5	23	11	1	42.93	-1.6241	29.2287	7.584	2.66	4.183	9.736	0.53	202101226
2021	5	23	11	4	50.85	-1.6387	29.2424	6.255	2.67	2.829	9.008	0.36	202101227
2021	5	23	11	6	52.98	-1.6442	29.2456	6.901	2.73	3.0365	10.027	0.46	202101228
2021	5	23	11	9	15.75	-1.6374	29.2405	6.049	3.17	2.849	8.963	0.43	202101229
2021	5	23	11	11	15.55	-1.6362	29.2369	7.926	3.32	3.1415	9.524	0.55	202101231
2021	5	23	11	13	46.85	-1.6244	29.2383	5.977	2.81	3.0745	7.47	0.48	202101232
2021	5	23	11	15	52.31	-1.643	29.2431	6.49	2.72	3.111	9.729	0.32	202101233
2021	5	23	11	16	47.43	-1.6439	29.2488	7.936	2.46	4.265	11.924	0.53	202101234
2021	5	23	11	18	30.73	-1.6394	29.2406	5.724	2.65	3.454	8.539	0.37	202101235
2021	5	23	11	19	8.01	-1.6419	29.2426	5.939	2.91	2.923	9.022	0.33	202101236
2021	5	23	11	20	45.68	-1.6467	29.2477	6.463	2.65	2.8085	8.994	0.3	202101238
2021	5	23	11	21	29.9	-1.64	29.2425	7.502	2.4	3.275	8.776	0.55	202101239
2021	5	23	11	23	14.76	-1.6426	29.2443	6.944	2.57	3.1755	9.86	0.42	202101241
2021	5	23	11	25	41.4	-1.6435	29.2436	5.552	2.63	2.877	7.799	0.4	202101242
2021	5	23	11	26	34.91	-1.6386	29.2396	6.452	2.96	2.6965	8.188	0.59	202101243
2021	5	23	11	29	22.14	-1.6424	29.2445	6.885	2.81	3.1695	9.835	0.41	202101245
2021	5	23	11	30	7.86	-1.6399	29.2407	5.268	2.19	4.399	11.027	0.24	202101246
2021	5	23	11	33	14.6	-1.6421	29.243	6.528	2.51	3.1125	9.599	0.33	202101248
2021	5	23	11	34	58.1	-1.6379	29.2445	5.129	2.5	3.026	8.104	0.59	202101249
2021	5	23	11	36	33.04	-1.629	29.2337	7.181	4.1	3.5135	9.776	0.34	202101250
2021	5	23	11	40	46.5	-1.6421	29.2435	7.032	3.2	3.3585	10.388	0.46	202101251
2021	5	23	11	43	26.61	-1.632	29.2348	6.236	3.49	3.1815	8.56	0.44	202101252
2021	5	23	11	46	9.76	-1.6405	29.242	7.138	2.71	3.085	10.176	0.43	202101253
2021	5	23	11	47	7.39	-1.6358	29.2316	5.18	2.36	4.4915	11.478	0.43	202101254
2021	5	23	11	48	55.27	-1.6298	29.2334	7.64	2.49	3.46	10.581	0.36	202101255
2021	5	23	11	51	53.05	-1.6364	29.2404	7.586	4.09	4.213	12.126	0.43	202101256
2021	5	23	11	54	35.26	-1.6487	29.2467	6.19	3.31	3.134	9.353	0.65	202101257
2021	5	23	11	55	58	-1.6449	29.2416	6.953	3.48	3.2055	10.452	0.49	202101258
2021	5	23	11	56	48.43	-1.643	29.2419	6.303	3.28	3.2045	9.238	0.59	202101259
2021	5	23	11	57	52.14	-1.6344	29.2345	5.219	2.91	2.882	7.652	0.42	202101260
2021	5	23	12	0	52.54	-1.6294	29.2354	6.565	3.48	2.8755	8.183	0.56	202101262
2021	5	23	12	3	20.45	-1.6413	29.236	5.88	2.54	2.955	9.477	0.4	202101263
2021	5	23	12	5	41.33	-1.637	29.2354	5.479	3.26	2.7775	7.879	0.38	202101264
2021	5	23	12	7	43.07	-1.6378	29.2372	5.672	2.84	3.184	8.836	0.59	202101265
2021	5	23	12	8	48.87	-1.641	29.235	4.383	2.28	3.43	8.769	0.73	202101266
2021	5	23	12	10	29.24	-1.6353	29.2409	7.879	2.24	3.459	11.008	0.54	202101267
2021	5	23	12	12	8.75	-1.6567	29.2484	6.207	2.59	4.237	10.402	0.34	202101268
2021	5	23	12	13	35.25	-1.6352	29.2337	6.138	3.85	3.3165	8.73	0.56	202101269
2021	5	23	12	15	3.39	-1.646	29.2395	5.419	2.56	3.638	7.551	0.43	202101270
2021	5	23	12	16	22.02	-1.6289	29.2337	6.554	2.11	2.7125	7.562	0.45	202101271
2021	5	23	12	20	13.38	-1.6287	29.2292	6.293	3.19	3.414	8.437	0.63	202101272
2021	5	23	12	23	21.69	-1.6398	29.2407	5.84	3.18	3.578	8.696	0.54	202101273
2021	5	23	12	26	21.23	-1.6358	29.2375	8.286	3.16	3.2245	9.762	0.56	202101274
2021	5	23	12	26	55.49	-1.6472	29.2433	7.886	3.31	3.3395	11.653	0.65	202101275
2021	5	23	12	28	5.86	-1.6513	29.2429	6.909	2.55	3.2045	9.582	0.38	202101276
2021	5	23	12	31	18.8	-1.6442	29.2447	7.467	2.98	3.3785	11.449	0.3	202101277
2021	5	23	12	32	30.28	-1.6445	29.2404	6.731	3.08	3.207	11.352	0.57	202101278
2021	5	23	12	34	12.36	-1.6471	29.2408	6.089	2.69	2.7535	9.564	0.24	202101279
2021	5	23	12	35	16.04	-1.6398	29.2366	6.923	2.83	2.8925	8.848	0.42	202101280
2021	5	23	12	37	16.23	-1.6379	29.2477	9.148	2.66	3.7815	10.284	0.25	202101281
2021	5	23	12	39	6.56	-1.6392	29.2397	3.482	2.74	2.533	6.67	0.36	202101283
2021	5	23	12	39	37.96	-1.6463	29.2435	6.626	2.78	3.415	11.496	0.35	202101284
2021	5	23	12	40	50.49	-1.6581	29.249	5.808	2.56	4.544	13.481	0.5	202101285
2021	5	23	12	42	19.71	-1.6418	29.2391	6.161	3.36	2.9435	9.468	0.57	202101286
2021	5	23	12	43	28.73	-1.6372	29.2346	5.585	2.92	3.363	7.331	0.69	202101287
2021	5	23	12	46	26.66	-1.6492	29.2452	7.095	2.55	2.766	9.961	0.46	202101289
2021	5	23	12	47	51.69	-1.6377	29.2307	6.174	2.21	4.149	9.313	0.5	202101290
2021	5	23	12	50	36.19	-1.6485	29.2341	5.433	3.27	2.8265	9.59	0.39	202101291
2021	5	23	12	51	51.22	-1.6442	29.2336	6.825	3.01	3.4685	9.215	0.58	202101292
2021	5	23	12	53	46.77	-1.6568	29.2482	5.855	2.31	2.61	8.626	0.37	202101293
2021	5	23	12	55	22.1	-1.6418	29.2325	7.265	2.48	4.3275	10.857	0.24	202101294
2021	5	23	12	55	54.98	-1.6427	29.2296	8.633	2.49	4.6295	12.38	0.21	202101295
2021	5	23	12	56	28.69	-1.6468	29.2314	7.559	2.95	3.148	10.85	0.44	202101296
2021	5	23	12	58	13.31	-1.6435	29.2339	5.749	3.53	2.9855	9.165	0.47	202101298
2021	5	23	13	1	57.28	-1.6312	29.2308	6.2	3.23	3.2025	7.956	0.64	202101299
2021	5	23	13	4	16.96	-1.644	29.2363	7.461	4	3.392	10.254	0.48	202101300
2021	5	23	13	7	55.21	-1.632	29.2354	6.428	4.44	3.3845	9.091	0.38	202101301
2021	5	23	13	9	59.7	-1.6393	29.2328	6.943	3.3	3.217	9.484	0.44	202101302
2021	5	23	13	12	4.91	-1.6426	29.2378	6.279	2.93	4.902	9.504	0.51	202101303
2021	5	23	13	12	35.1	-1.6498	29.2435	7.039	2.6	3.293	12.417	0.5	202101304
2021	5	23	13	13	30.96	-1.6405	29.2418	5.31	2.51	3.397	7.84	0.33	202101305
2021	5	23	13	14	50.6	-1.615	29.2439	8.196	2.59	3.415	8.637	0.54	202101306
2021	5	23	13	15	59.78	-1.6208	29.2381	7.237	2.45	6.333	9.609	0.72	202101307
2021	5	23	13	18	29.02	-1.6111	29.2394	7.223	2.42	3.2215	10.577	0.67	202101308
2021	5	23	13	20	1.23	-1.6453	29.2353	6.216	3.04	3.0215	9.331	0.47	202101309
2021	5	23	13	22	27.8	-1.6449	29.2343	6.6	2.63	3.2135	9.646	0.39	202101310
2021	5	23	13	24	44.78	-1.6495	29.2369	6.818	2.48	3.141	10.384	0.4	202101311
2021	5	23	13	26	18.57	-1.6487	29.2402	6.493	2.25	3.0435	9.226	0.47	202101312
2021	5	23	13	28	40.74	-1.6523	29.2452	7.142	2.67	2.9525	10.431	0.61	202101313
2021	5	23	13	31	16.5	-1.6357	29.2347	6.975	3.08	3.6755	9.678	0.43	202101314
2021	5	23	13	33	3.4	-1.6537	29.2329	6.594	2.09	3.234	9.986	0.24	202101315
2021	5	23	13	35	46.45	-1.6341	29.2326	6.055	2.9	3.2075	8.51	0.58	202101316
2021	5	23	13	39	20.76	-1.65	29.2452	8.979	2.5	3.159	12.235	0.57	202101318
2021	5	23	13	41	53.99	-1.6524	29.2445	8.366	2.61	3.2025	12.142	0.33	202101319
2021	5	23	13	44	27.81	-1.6397	29.234	6.454	2.59	3.8735	9.03	0.5	202101320
2021	5	23	13	46	36.49	-1.6547	29.2456	7.866	2.61	2.8505	10.691	0.3	202101321
2021	5	23	13	48	8.17	-1.6559	29.2468	8.271	2.13	2.746	11.843	0.57	202101322
2021	5	23	13	50	56.09	-1.6392	29.2374	6.235	2.63	2.7355	8.752	0.39	202101323
2021	5	23	13	53	43.45	-1.6399	29.2378	5.939	2.55	3.146	8.486	0.25	202101324
2021	5	23	13	56	9.76	-1.6516	29.2411	6.032	1.99	5.219	17.652	0.51	202101325
2021	5	23	13	56	41.1	-1.6514	29.2448	7.379	2.08	3.453	10.493	0.64	202101326
2021	5	23	13	58	19.49	-1.6303	29.2351	11.554	2.26	4.419	13.268	0.65	202101327
2021	5	23	13	59	19.83	-1.6553	29.247	6.941	2.15	4.944	15.919	0.61	202101328
2021	5	23	14	1	26.1	-1.6493	29.2435	6.891	2.76	3.34	11.029	0.56	202101329
2021	5	23	14	6	16.75	-1.64	29.2367	6.318	2.83	2.829	8.647	0.37	202101331
2021	5	23	14	11	12.41	-1.6539	29.2424	7.266	2.82	3.0865	10.76	0.46	202101334
2021	5	23	14	13	14.94	-1.6481	29.2328	7.549	3.3	3.8275	11.731	0.56	202101335
2021	5	23	14	13	39.44	-1.6528	29.2329	6.934	3.26	3.34	11.232	0.44	202101336
2021	5	23	14	14	53.92	-1.6523	29.239	9.437	2.31	3.2405	11.639	0.46	202101337
2021	5	23	14	16	10.14	-1.6548	29.2441	8.601	2.44	3.141	11.078	0.36	202101338
2021	5	23	14	17	34.4	-1.6271	29.2363	9.353	2.24	4.83	13.463	0.71	202101339
2021	5	23	14	19	52.71	-1.65	29.2428	7.707	2.86	3.402	10.737	0.29	202101340
2021	5	23	14	21	23.75	-1.6532	29.2429	7.386	2.98	3.0905	10.466	0.29	202101341
2021	5	23	14	22	40.28	-1.6563	29.2468	8.798	2	2.907	11.504	0.41	202101342
2021	5	23	14	27	50.04	-1.6514	29.2443	6.047	2.96	3.282	9.758	0.29	202101344
2021	5	23	14	28	26.63	-1.603	29.2476	3.283	3.41	3.1015	4.505	0.56	202101345
2021	5	23	14	30	2.19	-1.6415	29.2319	6.415	3.05	3.0305	8.476	0.35	202101346
2021	5	23	14	32	56.21	-1.6543	29.2446	7.122	2.58	2.893	10.574	0.33	202101347
2021	5	23	14	33	59.48	-1.6499	29.2398	9.047	3.01	3.983	12.185	0.51	202101348
2021	5	23	14	36	52.6	-1.6438	29.2438	7.113	2.13	3.1475	10.265	0.48	202101349
2021	5	23	14	43	28.83	-1.6576	29.2438	7.514	2.44	2.849	11.402	0.54	202101350
2021	5	23	14	44	48.64	-1.6387	29.2569	3.85	1.76	5.6075	5.14	0.42	202101351
2021	5	23	14	47	16.19	-1.6296	29.2397	7.688	2.37	3.676	10.515	0.44	202101353
2021	5	23	14	49	44.75	-1.6299	29.2446	7.833	2.46	3.112	8.91	0.56	202101354
2021	5	23	14	54	20.33	-1.6478	29.2436	7.737	2.65	3.2885	10.961	0.5	202101356
2021	5	23	14	56	3.2	-1.6115	29.2411	6.022	2.41	3.5115	7.489	0.59	202101357
2021	5	23	14	58	49.44	-1.6337	29.243	6.948	1.85	2.8265	8.036	0.63	202101358
2021	5	23	15	2	37.05	-1.6569	29.2488	6.753	1.92	3.045	12.189	0.31	202101360
2021	5	23	15	5	16.15	-1.6253	29.2421	5.794	2.1	2.9905	7.097	0.3	202101361
2021	5	23	15	10	14.32	-1.6368	29.2439	7.253	1.84	2.7705	8.761	0.28	202101363
2021	5	23	15	12	11.25	-1.6323	29.2339	6.169	2.63	3.1895	8.376	0.48	202101365
2021	5	23	15	13	12.4	-1.6312	29.2439	7.133	2.27	4.4845	10.788	0.33	202101366
2021	5	23	15	17	52.26	-1.6279	29.2334	6.872	4.12	3.1575	8.852	0.41	202101367
2021	5	23	15	21	5.74	-1.6432	29.2389	6.526	2.72	2.8495	9.229	0.41	202101368
2021	5	23	15	25	56.64	-1.6393	29.2336	6.857	3.82	3.657	10.43	0.34	202101370
2021	5	23	15	28	17.33	-1.6169	29.248	6.18	2	2.6085	6.303	0.19	202101371
2021	5	23	15	29	49.38	-1.6507	29.2446	6.465	2.59	3.1125	10.465	0.3	202101372
2021	5	23	15	32	42.17	-1.6185	29.2475	5.707	2.25	3.0025	6.569	0.36	202101373
2021	5	23	15	35	57.79	-1.6241	29.2371	5.789	2.01	3.884	8.705	0.59	202101375
2021	5	23	15	36	58.38	-1.6138	29.2461	4.052	1.79	3.0765	5.262	0.46	202101376
2021	5	23	15	39	19.14	-1.5993	29.2469	6.119	2.41	3.756	6.586	0.49	202101377
2021	5	23	15	45	50.19	-1.6338	29.2384	7.599	1.8	3.8695	9.843	0.28	202101378
2021	5	23	15	51	4.02	-1.6329	29.2352	6.515	3.41	3.2705	9.039	0.54	202101379
2021	5	23	15	56	3.82	-1.6238	29.2322	6.794	2.78	4.0425	9.017	0.55	202101382
2021	5	23	15	57	58.67	-1.6311	29.2335	6.456	2.6	2.9935	8.952	0.33	202101383
2021	5	23	15	59	43.78	-1.6192	29.2238	9.208	2.69	5.806	11.352	0.32	202101384
2021	5	23	16	1	9.82	-1.6368	29.2381	6.924	2.69	3.861	10.64	0.65	202101385
2021	5	23	16	1	53.05	-1.6324	29.2362	5.552	2.35	2.6145	6.624	0.43	202101386
2021	5	23	16	4	18.97	-1.636	29.2351	4.765	2.1	2.751	6.808	0.19	202101387
2021	5	23	16	5	43.65	-1.6335	29.2358	6.414	2.39	3.28	8.746	0.27	202101388
2021	5	23	16	6	33.74	-1.6238	29.2384	6.849	2.45	4.173	9.64	0.53	202101389
2021	5	23	16	9	53.19	-1.6236	29.2211	7.049	2.76	7.253	11.058	0.65	202101390
2021	5	23	16	11	44.89	-1.6328	29.231	6.654	3.93	3.818	10.846	0.54	202101391
2021	5	23	16	13	58.05	-1.6467	29.249	3.121	2.57	4.3585	9.562	0.45	202101392
2021	5	23	16	15	49.28	-1.6232	29.2526	4.198	1.91	4.5565	7.935	0.42	202101393
2021	5	23	16	19	25.55	-1.6222	29.2359	7.541	2.01	4.2995	9.545	0.37	202101395
2021	5	23	16	21	32.44	-1.6412	29.2327	6.98	3.93	4.581	10.342	0.56	202101396
2021	5	23	16	26	54.38	-1.6478	29.2408	6.555	2.23	2.6615	9.421	0.53	202101397
2021	5	23	16	28	1.81	-1.6366	29.2302	7.596	2.35	3.276	10.715	0.44	202101398
2021	5	23	16	30	27.34	-1.6184	29.251	7.641	2.75	3.864	8.182	0.6	202101399
2021	5	23	16	32	23.93	-1.6554	29.2435	7.299	2.99	2.9325	10.566	0.55	202101400
2021	5	23	16	39	18.27	-1.6588	29.2475	6.085	3.15	3.2305	10.581	0.59	202101403
2021	5	23	16	40	1.61	-1.6526	29.247	7.023	2.89	3.087	11.861	0.5	202101404
2021	5	23	16	42	2.45	-1.6507	29.2384	10.224	2.71	3.632	12.996	0.59	202101405
2021	5	23	16	45	1.04	-1.6565	29.2452	9.259	3.07	2.9835	10.66	0.46	202101406
2021	5	23	16	47	1.23	-1.6579	29.2428	11.086	2.59	3.564	8.845	0.54	202101408
2021	5	23	16	49	45.78	-1.6545	29.2439	9.228	2.84	3.377	11.764	0.46	202101409
2021	5	23	16	50	32.87	-1.657	29.2436	7.343	2.99	2.713	10.489	0.51	202101410
2021	5	23	16	52	24.22	-1.6517	29.2424	6.186	4.18	3.218	10.846	0.4	202101411
2021	5	23	16	55	51.84	-1.6516	29.2386	7.99	2.37	4.2765	13.531	0.56	202101412
2021	5	23	16	59	5.83	-1.6553	29.2415	6.942	2.33	3.087	12.213	0.33	202101413
2021	5	23	17	0	57.42	-1.6415	29.2192	8.518	2.62	6.64	16.428	0.66	202101414
2021	5	23	17	2	48.03	-1.6568	29.242	7.107	2.02	2.8775	12.006	0.53	202101415
2021	5	23	17	3	54.74	-1.6602	29.2459	8.766	2.17	3.4235	11.946	0.44	202101416
2021	5	23	17	6	15.27	-1.6327	29.2298	7.16	2.25	4.72	8.59	0.52	202101418
2021	5	23	17	7	48.08	-1.6482	29.2389	8.155	3.97	4.072	11.93	0.44	202101419
2021	5	23	17	11	19.17	-1.6616	29.2507	6.489	2.23	3.2665	11.15	0.68	202101421
2021	5	23	17	13	17.75	-1.6491	29.2391	9.979	2.3	3.8745	13.353	0.52	202101422
2021	5	23	17	16	38.34	-1.6559	29.2473	9.271	2.81	3.471	11.105	0.38	202101423
2021	5	23	17	19	0.03	-1.6553	29.2469	8.092	2.88	3.274	11.668	0.41	202101424
2021	5	23	17	25	0.02	-1.6274	29.2363	6.649	2.21	4.0805	8.631	0.49	202101427
2021	5	23	17	25	52.45	-1.6221	29.2311	7.199	2.51	4.07	8.587	0.59	202101428
2021	5	23	17	28	14.55	-1.6262	29.2357	6.274	2.9	3.5275	8.398	0.53	202101429
2021	5	23	17	30	49.2	-1.6446	29.2418	6.476	2.64	3.1465	9.225	0.45	202101430
2021	5	23	17	35	58.37	-1.6555	29.2409	8.114	1.99	3.543	11.481	0.43	202101432
2021	5	23	17	38	59.66	-1.641	29.2423	9.738	2.02	3.7025	12.571	0.45	202101434
2021	5	23	17	39	40.54	-1.6373	29.2437	7.075	2.05	3.5535	9.841	0.6	202101435
2021	5	23	17	42	18.03	-1.6483	29.2441	5.442	2	3.027	10.981	0.44	202101436
2021	5	23	17	44	22.1	-1.6454	29.2441	6.511	2.45	3.278	10.074	0.57	202101438
2021	5	23	17	46	32.12	-1.6567	29.2415	8.73	2.74	3.8575	12.265	0.51	202101439
2021	5	23	17	49	23.4	-1.6418	29.2461	7.282	2.22	2.987	10.228	0.34	202101440
2021	5	23	17	50	18.4	-1.6506	29.252	7.842	1.87	3.038	10.388	0.21	202101441
2021	5	23	17	51	34.82	-1.6417	29.2418	6.597	2.12	3.6965	11.062	0.52	202101442
2021	5	23	17	54	22.23	-1.6572	29.2404	11.359	2.07	4.3215	15.001	0.55	202101443
2021	5	23	17	56	55.88	-1.6492	29.242	8.735	3.22	4.0755	12.395	0.49	202101444
2021	5	23	17	59	30.03	-1.6566	29.2443	8.429	2.69	3.491	12.701	0.66	202101445
2021	5	23	18	2	59.14	-1.652	29.2434	12.67	1.93	4.5055	13.049	0.41	202101447
2021	5	23	18	5	10.28	-1.6617	29.2487	9.058	2.18	3.3105	12.204	0.49	202101449
2021	5	23	18	8	26.53	-1.63	29.2336	8.196	4.21	4.2395	11.114	0.35	202101450
2021	5	23	18	12	34.62	-1.646	29.2482	5.868	1.83	3.6805	9.621	0.57	202101451
2021	5	23	18	14	5.35	-1.6539	29.2455	8.111	2.08	3.239	11.455	0.37	202101452
2021	5	23	18	16	47.29	-1.654	29.2436	6.017	2.31	2.889	10.542	0.23	202101453
2021	5	23	18	17	31.07	-1.6566	29.2455	7.816	2.9	3.2195	11.745	0.54	202101454
2021	5	23	18	21	18.14	-1.632	29.2405	4.561	3.34	3.6775	7.858	0.51	202101456
2021	5	23	18	23	55.73	-1.6542	29.248	7.739	2.43	2.943	10.995	0.39	202101457
2021	5	23	18	24	45.26	-1.6528	29.2413	9.343	2.14	3.1555	10.946	0.39	202101458
2021	5	23	18	27	2.89	-1.6358	29.2309	5.652	2.98	4.065	9.354	0.44	202101459
2021	5	23	18	28	34.56	-1.6484	29.2461	7.299	1.88	3.93	11.14	0.77	202101460
2021	5	23	18	30	16.37	-1.6329	29.2457	7.939	2.24	3.418	10.561	0.39	202101461
2021	5	23	18	33	58.81	-1.6265	29.2407	7.888	2.54	3.63	9.456	0.52	202101463
2021	5	23	18	35	50.91	-1.6436	29.2429	8.205	2.09	3.799	11.025	0.44	202101464
2021	5	23	18	37	44.76	-1.6412	29.2443	5.304	1.83	3.4635	8.582	0.45	202101465
2021	5	23	18	40	24.2	-1.6544	29.246	8.974	2.11	3.1745	12.122	0.33	202101466
2021	5	23	18	44	46.1	-1.6482	29.2377	6.945	3.81	3.328	11.29	0.36	202101467
2021	5	23	18	48	2.27	-1.6477	29.251	6.983	2.31	4.0485	11.1	0.51	202101468
2021	5	23	18	50	13.9	-1.6547	29.2393	8.458	2.02	3.888	10.799	0.49	202101469
2021	5	23	18	56	46.24	-1.6485	29.2504	5.628	1.82	3.493	10.658	0.33	202101472
2021	5	23	18	59	9.1	-1.6218	29.2325	7.092	4.26	4.3825	11.46	0.53	202101473
2021	5	23	19	2	12.31	-1.654	29.2457	7.778	2.47	3.1355	10.846	0.35	202101474
2021	5	23	19	3	37.28	-1.6185	29.2505	5.272	1.96	2.8205	6.005	0.29	202101475
2021	5	23	19	5	34.61	-1.654	29.2429	9.889	2.3	3.3975	12.66	0.25	202101476
2021	5	23	19	7	48.96	-1.6422	29.2476	6.666	1.9	3.019	8.903	0.36	202101477
2021	5	23	19	11	24.68	-1.6488	29.2385	8.597	3.72	3.185	11.171	0.51	202101478
2021	5	23	19	13	16.1	-1.6508	29.244	8.95	2.31	3.1585	11.912	0.46	202101479
2021	5	23	19	13	57.24	-1.6524	29.2468	6.413	1.86	3.194	9.79	0.41	202101480
2021	5	23	19	16	33.36	-1.651	29.2504	6.335	1.83	2.936	8.931	0.65	202101481
2021	5	23	19	20	46.85	-1.6575	29.2483	9.815	2.56	3.044	10.922	0.29	202101482
2021	5	23	19	21	40.23	-1.6529	29.2446	8.016	2.62	3.4995	12.394	0.5	202101483
2021	5	23	19	27	30.65	-1.654	29.2416	7.884	3.25	3.6	11.925	0.56	202101485
2021	5	23	19	29	9.9	-1.6577	29.2419	12.498	2.13	4.408	12.508	0.5	202101486
2021	5	23	19	34	23.55	-1.6609	29.247	8.272	2.95	3.571	12.874	0.56	202101488
2021	5	23	19	35	57.5	-1.6643	29.2524	8.056	2.57	3.6395	12.166	0.33	202101489
2021	5	23	19	36	44	-1.6369	29.2439	5.167	2.68	3.072	7.011	0.66	202101490
2021	5	23	19	41	5.49	-1.6506	29.237	10.26	3.02	4.083	13.972	0.5	202101492
2021	5	23	19	42	40.79	-1.6591	29.2425	8.2	2.71	3.7395	12.999	0.46	202101493
2021	5	23	19	46	52.33	-1.6559	29.2402	8.808	3.37	3.8465	13.699	0.36	202101495
2021	5	23	19	49	41.87	-1.6628	29.2464	7.112	2.29	3.275	10.938	0.2	202101496
2021	5	23	19	50	52.76	-1.6394	29.2389	13.208	2.58	4.9255	12.628	0.66	202101497
2021	5	23	19	53	48.76	-1.6557	29.2466	9.14	2.41	3.4905	11.499	0.33	202101499
2021	5	23	19	55	49.03	-1.6514	29.2411	9.897	2.06	3.6875	12.707	0.62	202101500
2021	5	23	19	57	58.81	-1.657	29.2415	8.161	2.86	3.6385	13.01	0.55	202101501
2021	5	23	20	1	4.59	-1.6619	29.2461	4.531	2.29	3.3235	4.979	0.38	202101502
2021	5	23	20	9	9.95	-1.6694	29.2507	3.985	2.3	3.4105	4.93	0.59	202101506
2021	5	23	20	11	10.74	-1.6654	29.2469	4.253	3.28	2.6545	4.835	0.51	202101507
2021	5	23	20	12	8.31	-1.6456	29.2495	3.361	2.44	2.633	2.8	0.36	202101508
2021	5	23	20	13	24.24	-1.6694	29.2521	4.635	2	2.9205	5.056	0.49	202101509
2021	5	23	20	15	35.89	-1.6685	29.2469	4.717	2.51	2.671	6.234	0.38	202101510
2021	5	23	20	16	33.86	-1.6687	29.2481	4.226	2.69	3.219	4.545	0.56	202101511
2021	5	23	20	19	8.66	-1.675	29.2545	4.063	2.39	2.877	4.777	0.3	202101512
2021	5	23	20	22	27.77	-1.6694	29.249	4.514	2.51	3.414	5.038	0.54	202101513
2021	5	23	20	24	58.78	-1.6708	29.25	4.359	3.02	3.6635	5.478	0.42	202101514
2021	5	23	20	26	16.2	-1.6528	29.233	12.293	2.15	5.8035	17.756	0.43	202101515
2021	5	23	20	28	9.67	-1.669	29.2502	3.899	2.67	3.47	4.686	0.62	202101516
2021	5	23	20	30	8.23	-1.6417	29.2473	2.03	2.57	3.3715	3.487	0.56	202101517
2021	5	23	20	31	10.4	-1.6564	29.2502	4.292	1.7	2.7535	4.151	0.25	202101518
2021	5	23	20	33	34.33	-1.659	29.2362	4.575	2.96	2.8365	6.793	0.35	202101519
2021	5	23	20	34	21.61	-1.6503	29.2478	2.407	3.04	3.3145	3.13	0.7	202101520
2021	5	23	20	35	46.9	-1.6706	29.2522	4.225	2.41	3.209	7.54	0.56	202101521
2021	5	23	20	38	56.28	-1.6413	29.2397	1.762	4.13	3.6525	6.284	0.52	202101522
2021	5	23	20	47	25.66	-1.6706	29.2488	4.146	3.01	3.4625	5.071	0.62	202101524
2021	5	23	20	49	43.87	-1.6495	29.2495	2.632	1.96	4.852	5.689	0.38	202101525
2021	5	23	20	50	47.21	-1.6639	29.2471	3.179	2.06	4.5595	2.663	0.56	202101526
2021	5	23	20	52	27.8	-1.6682	29.2439	4.049	2.33	3.584	4.74	0.45	202101527
2021	5	23	20	55	58.74	-1.6417	29.2425	3.416	2.68	3.751	8.672	0.8	202101529
2021	5	23	20	58	19.42	-1.6442	29.2521	8.13	1.68	5.802	9.025	0.55	202101530
2021	5	23	21	5	15.39	-1.6385	29.2377	3.782	2.13	3.301	4.361	0.45	202101532
2021	5	23	21	6	40.37	-1.643	29.2594	3.776	2.39	3.8665	5.222	0.71	202101533
2021	5	23	21	8	49.97	-1.6408	29.2475	5.731	1.9	3.0255	6.992	0.29	202101534
2021	5	23	21	12	16.09	-1.6523	29.2474	2.777	2.14	2.2415	2.799	0.38	202101536
2021	5	23	21	14	25.15	-1.6617	29.2578	3.678	2.01	5.4745	15.655	0.47	202101538
2021	5	23	21	19	9.73	-1.6389	29.2497	6.738	1.69	2.899	8.74	0.43	202101541
2021	5	23	21	20	45.27	-1.6706	29.2543	2.194	2.44	6.071	7.377	0.54	202101542
2021	5	23	21	22	28.9	-1.6625	29.2451	4.492	3.26	2.92	5.246	0.37	202101543
2021	5	23	21	24	2.31	-1.6446	29.247	2.337	2.96	3.158	3.369	0.44	202101544
2021	5	23	21	25	46.3	-1.64	29.2486	4.407	2.12	2.4785	3.677	0.46	202101545
2021	5	23	21	28	31.81	-1.6411	29.2465	2.182	2.51	3.6095	4.028	0.61	202101546
2021	5	23	21	32	37.91	-1.6506	29.2481	4.968	2.01	3.007	4.797	0.35	202101547
2021	5	23	21	33	19.38	-1.7327	29.1212	0.368	1.83	3.5315	6.151	0.53	202101548
2021	5	23	21	34	45.99	-1.6563	29.2483	5.804	1.71	3.7495	6.673	0.55	202101549
2021	5	23	21	35	33.94	-1.6557	29.2467	4.032	1.82	2.7695	3.12	0.63	202101550
2021	5	23	21	36	9.23	-1.6232	29.2116	17.03	2.09	3.4715	6.142	0.53	202101551
2021	5	23	21	38	12.34	-1.6585	29.2507	3.848	2.25	2.7925	3.896	0.54	202101552
2021	5	23	21	42	37.08	-1.6434	29.2376	1.672	3.96	3.6715	5.851	0.59	202101553
2021	5	23	21	44	59.82	-1.6357	29.248	4.431	2.32	2.8305	3.826	0.35	202101554
2021	5	23	21	46	29.5	-1.6589	29.2535	5.914	1.87	3.09	5.685	0.31	202101555
2021	5	23	21	48	51.7	-1.6374	29.2531	4.561	2.24	2.7095	3.614	0.61	202101556
2021	5	23	21	51	52.93	-1.6587	29.2405	5.708	2.59	5.293	6.663	0.38	202101557
2021	5	23	21	56	31	-1.6488	29.2474	4.441	2.1	2.9935	3.763	0.35	202101559
2021	5	23	21	57	42.47	-1.5929	29.2444	11.997	2.09	2.9405	6.416	0.39	202101560
2021	5	23	22	1	45.43	-1.7121	29.1735	12.15	2.97	4.183	11.627	0.41	202101562
2021	5	23	22	3	54.41	-1.6467	29.2525	3.027	1.88	2.658	2.278	0.32	202101563
2021	5	23	22	9	34.58	-1.6598	29.2518	3.844	1.73	3.086	4.883	0.59	202101566
2021	5	23	22	13	32.11	-1.6588	29.2598	4.196	2.03	3.326	5.316	0.41	202101569
2021	5	23	22	16	22.67	-1.648	29.2514	2.941	2.52	2.758	2.429	0.49	202101570
2021	5	23	22	17	30.82	-1.6597	29.2535	3.885	2.03	2.7735	4.386	0.32	202101571
2021	5	23	22	19	19.1	-1.6415	29.2447	3.278	2.23	2.8615	2.902	0.44	202101572
2021	5	23	22	20	54.28	-1.6519	29.2492	4.148	2.15	2.631	3.805	0.46	202101573
2021	5	23	22	22	6.98	-1.6491	29.2517	4.129	1.68	2.893	3.727	0.47	202101574
2021	5	23	22	23	42.23	-1.6303	29.2476	4.078	2.42	2.5005	2.998	0.33	202101575
2021	5	23	22	26	27.56	-1.6566	29.2506	4.117	2.5	2.6545	4.008	0.41	202101576
2021	5	23	22	29	15.42	-1.6404	29.256	4.678	2.3	3.2705	4.018	0.6	202101577
2021	5	23	22	30	39.05	-1.6189	29.2491	4.353	2.79	2.981	3.265	0.43	202101578
2021	5	23	22	32	46.66	-1.6655	29.2427	3.982	3.19	2.9	4.517	0.37	202101579
2021	5	23	22	34	4.64	-1.6202	29.2508	4.591	2.81	2.532	3.771	0.52	202101580
2021	5	23	22	36	46.88	-1.6176	29.2474	7.238	2.24	3.1385	7.76	0.52	202101582
2021	5	23	22	39	45.7	-1.6394	29.2452	3.953	2.52	2.7785	3.204	0.43	202101583
2021	5	23	22	41	0.88	-1.6079	29.2582	2.024	2.32	2.8485	3.748	0.82	202101584
2021	5	23	22	41	58.88	-1.6535	29.2484	3.796	2.02	3.31	3.586	0.58	202101586
2021	5	23	22	43	41.51	-1.6421	29.2496	3.326	2.46	2.94	2.873	0.44	202101587
2021	5	23	22	44	18.9	-1.6419	29.2468	4.001	2.07	3.1035	2.764	0.51	202101588
2021	5	23	22	47	29.26	-1.647	29.2479	3.874	2.23	2.84	3.84	0.49	202101589
2021	5	23	22	48	45.83	-1.639	29.252	3.164	1.57	2.741	2.175	0.37	202101590
2021	5	23	22	50	50.2	-1.6339	29.2511	3.129	2.1	3.0355	2.395	0.41	202101591
2021	5	23	22	52	47.92	-1.6396	29.2445	3.43	2.77	3.057	3.319	0.37	202101592
2021	5	23	22	52	56.5	-1.6382	29.2427	3.48	4.26	3.142	3.487	0.51	202109236
2021	5	23	22	54	12.1	-1.6532	29.2504	4.087	2.61	4.011	3.149	0.39	202101593
2021	5	23	22	57	5.89	-1.6312	29.245	3.835	2.39	2.6895	2.824	0.26	202101594
2021	5	23	22	58	21.92	-1.6675	29.2497	4.903	2.63	3.0935	5.61	0.55	202101595
2021	5	23	23	1	49.75	-1.6435	29.2475	3.466	2.26	2.989	3.269	0.39	202101597
2021	5	23	23	3	58.02	-1.6445	29.2502	3.873	1.87	2.9255	3.62	0.38	202101598
2021	5	23	23	6	10.64	-1.642	29.2489	3.6	2.54	3.8115	3.553	0.63	202101600
2021	5	23	23	7	44.68	-1.6409	29.2472	5.052	1.81	2.93	7.896	0.49	202101601
2021	5	23	23	9	38.08	-1.6395	29.2457	3.517	2.74	3.288	3.366	0.47	202101602
2021	5	23	23	11	17.18	-1.6397	29.2492	3.668	1.95	2.859	3.688	0.64	202101603
2021	5	23	23	13	29.54	-1.6405	29.2444	3.454	2.96	3.3405	3.51	0.48	202101604
2021	5	23	23	15	59.5	-1.6423	29.2437	3.574	3.8	2.9795	3.291	0.37	202101605
2021	5	23	23	17	26.31	-1.6443	29.2494	3.343	2.74	2.7835	3.441	0.72	202101606
2021	5	23	23	18	22.95	-1.6452	29.2496	3.238	2.35	2.679	2.709	0.65	202101607
2021	5	23	23	20	25.37	-1.6488	29.2495	3.172	2.15	2.8575	2.974	0.45	202101608
2021	5	23	23	21	28.76	-1.6389	29.2452	3.299	1.93	3.99	3.484	0.68	202101609
2021	5	23	23	23	42.35	-1.6477	29.2489	3.149	2.39	2.809	2.609	0.47	202101610
2021	5	23	23	25	31.41	-1.6518	29.2517	3.366	2.2	2.531	3.178	0.24	202101611
2021	5	23	23	27	7.09	-1.6483	29.2486	3.016	3.16	2.888	2.329	0.45	202101612
2021	5	23	23	28	37.73	-1.6479	29.249	3.096	2.44	3.039	2.504	0.57	202101613
2021	5	23	23	29	34.46	-1.641	29.2543	3.666	2.06	3.292	3.598	0.64	202101614
2021	5	23	23	33	52.74	-1.6368	29.2428	3.133	2.94	3.811	4.463	0.62	202101616
2021	5	23	23	35	40.58	-1.6646	29.2585	3.26	2.05	4.2665	3.345	0.57	202101617
2021	5	23	23	36	57.6	-1.6617	29.2503	5.343	2.08	5.2705	15.813	0.63	202101618
2021	5	23	23	38	20.42	-1.642	29.243	3.42	2.18	3.8735	3.567	0.38	202101619
2021	5	23	23	38	54.71	-1.6535	29.2513	2.712	2.18	3.27	3.348	0.54	202101620
2021	5	23	23	42	43.08	-1.6511	29.2359	6.641	2.1	3.282	12.263	0.51	202101622
2021	5	23	23	44	35.6	-1.6597	29.2472	4.003	2.59	3.1855	4.295	0.5	202101623
2021	5	23	23	45	41.75	-1.6524	29.2545	2.979	1.59	4.7495	3.446	0.27	202101624
2021	5	23	23	48	1.43	-1.6463	29.249	2.715	2.45	3.3605	3.533	0.62	202101625
2021	5	23	23	49	28.28	-1.6117	29.2505	5.727	1.86	4.166	9.47	0.17	202101626
2021	5	23	23	50	32.44	-1.6328	29.2514	4.642	1.83	2.755	3.84	0.48	202101628
2021	5	23	23	51	27.49	-1.6415	29.2511	3.157	1.63	2.764	2.392	0.42	202101629
2021	5	23	23	52	57.04	-1.6603	29.256	3.692	1.59	2.4925	4.486	0.19	202101630
2021	5	23	23	55	45.6	-1.6602	29.2496	3.864	2.47	2.841	4.768	0.48	202101631
2021	5	23	23	57	28.48	-1.6364	29.2525	4.875	2.01	3.1255	4.891	0.52	202101632
2021	5	23	23	58	29.9	-1.6578	29.2511	4.062	1.67	2.925	4.275	0.47	202101633
2021	5	23	23	59	11.82	-1.6593	29.2461	4.396	1.68	2.686	4.018	0.32	202101634
2021	5	24	0	1	38.34	-1.6577	29.247	2.976	2.11	2.6125	3.449	0.55	202101635
2021	5	24	0	2	22.06	-1.6412	29.2503	4.163	1.77	2.4875	2.577	0.29	202101636
2021	5	24	0	3	43.23	-1.6475	29.261	3.559	1.84	3.319	3.373	0.43	202101637
2021	5	24	0	5	20.64	-1.6194	29.2511	7.953	2.56	3.127	6.76	0.47	202101638
2021	5	24	0	6	57.02	-1.647	29.2527	4.708	1.95	2.482	4.009	0.31	202101639
2021	5	24	0	13	25.79	-1.6264	29.2522	5.847	2.34	2.9385	5.082	0.46	202101643
2021	5	24	0	17	0.79	-1.6617	29.2472	3.019	2.07	3.0335	3.246	0.47	202101645
2021	5	24	0	18	51.98	-1.665	29.2483	4.391	2.05	2.9845	3.681	0.24	202101646
2021	5	24	0	20	1.88	-1.6612	29.2535	4.372	1.8	2.728	7.995	0.42	202101647
2021	5	24	0	22	3.48	-1.6275	29.2507	4.488	2	3.5645	4.929	0.24	202101648
2021	5	24	0	23	26.24	-1.6392	29.25	6.476	2.22	3.264	5.535	0.52	202101650
2021	5	24	0	25	24.73	-1.6394	29.2547	3.43	1.74	2.838	3.132	0.45	202101651
2021	5	24	0	26	26.86	-1.6364	29.2484	3.257	1.63	2.911	2.158	0.45	202101652
2021	5	24	0	31	33.64	-1.6382	29.2431	4.477	1.83	3.5125	4.156	0.28	202101653
2021	5	24	0	33	41.52	-1.6189	29.2566	4.397	1.82	2.627	2.622	0.53	202101654
2021	5	24	0	37	24.28	-1.6276	29.2532	5.381	2.07	2.789	4.287	0.45	202101656
2021	5	24	0	39	18.25	-1.6652	29.2632	4.247	1.96	3.5965	4.856	0.51	202101657
2021	5	24	0	40	27.12	-1.627	29.2557	4.388	2.13	2.796	2.574	0.58	202101658
2021	5	24	0	41	3.74	-1.6433	29.2596	4.683	1.75	3.6315	4.723	0.38	202101659
2021	5	24	0	42	43.4	-1.6059	29.256	4.196	2.04	2.4025	2.948	0.31	202101661
2021	5	24	0	45	17.68	-1.6316	29.2533	5.1	1.62	3.097	4.956	0.41	202101662
2021	5	24	0	48	40.81	-1.6392	29.2535	3.159	2.03	2.685	2.086	0.55	202101663
2021	5	24	0	50	54.98	-1.6198	29.2512	4.211	1.89	4.099	4.795	0.29	202101664
2021	5	24	0	53	53.08	-1.6176	29.2542	3.498	2.64	2.3905	2.641	0.31	202101666
2021	5	24	0	56	5.19	-1.6558	29.2529	2.762	2.49	2.467	2.396	0.55	202101667
2021	5	24	0	57	53.26	-1.6497	29.2548	4.249	2.09	3.0095	3.361	0.4	202101668
2021	5	24	0	58	20.31	-1.654	29.2513	4.616	2.13	2.7425	3.446	0.4	202101669
2021	5	24	1	0	1.82	-1.7121	29.1987	11.888	2.64	7.273	19.121	0.42	202101670
2021	5	24	1	2	12.63	-1.6172	29.2496	5.586	1.94	4.804	9.939	0.4	202101671
2021	5	24	1	2	50	-1.6137	29.254	4.248	1.76	2.4215	2.279	0.13	202101672
2021	5	24	1	8	38.48	-1.666	29.2501	2.952	3.25	2.7515	2.656	0.35	202101674
2021	5	24	1	9	49.82	-1.6616	29.2572	3.323	2.27	3.99	4.158	0.29	202101675
2021	5	24	1	11	39.9	-1.6172	29.2532	4.407	2.5	2.385	3.258	0.35	202101676
2021	5	24	1	14	18.56	-1.6415	29.254	5.339	2.41	2.702	5.174	0.36	202101677
2021	5	24	1	15	41.17	-1.6334	29.2492	4.294	1.5	2.259	2.425	0.49	202101678
2021	5	24	1	17	23.26	-1.6306	29.2562	4.769	1.95	3.8355	3.542	0.41	202101679
2021	5	24	1	17	54.66	-1.6684	29.2598	4.795	1.91	3.064	5.329	0.42	202101680
2021	5	24	1	21	2.68	-1.638	29.254	4.381	2.26	2.6775	3.199	0.56	202101681
2021	5	24	1	24	28.96	-1.6298	29.2539	4.387	2.49	2.5845	3.199	0.44	202101683
2021	5	24	1	24	45.7	-1.645	29.2527	3.87	2.39	2.801	3.387	0.45	202101684
2021	5	24	1	27	16.16	-1.6178	29.2558	4.123	2.01	2.38	3.393	0.26	202101685
2021	5	24	1	29	12.16	-1.6227	29.2525	4.388	3.06	2.4905	3.219	0.36	202101686
2021	5	24	1	32	21.41	-1.6124	29.2535	4.788	2.31	2.9615	4.938	0.52	202101688
2021	5	24	1	33	19.02	-1.6247	29.2507	4.927	1.85	2.2505	5.084	0.29	202101689
2021	5	24	1	34	16.02	-1.6216	29.2528	4.27	2	2.4925	2.709	0.54	202101690
2021	5	24	1	38	53.88	-1.6159	29.2473	7.661	1.88	3.2525	10.264	0.51	202101692
2021	5	24	1	41	8.44	-1.6262	29.2521	4.511	2.59	2.747	3.293	0.49	202101693
2021	5	24	1	42	21.26	-1.6256	29.2515	4.5	2.03	3.007	3.237	0.52	202101694
2021	5	24	1	44	34.76	-1.6301	29.2514	4.233	2.28	2.5075	2.964	0.55	202101695
2021	5	24	1	44	58.6	-1.624	29.2493	4.979	1.95	2.551	7.125	0.49	202101696
2021	5	24	1	48	58.88	-1.6191	29.2528	5.261	1.98	4.8705	7.188	0.5	202101698
2021	5	24	1	50	9.41	-1.6445	29.2571	3.159	1.91	3.1505	3.008	0.67	202101699
2021	5	24	1	51	22.03	-1.6525	29.2509	2.962	2	2.6315	2.455	0.45	202101700
2021	5	24	1	56	49.74	-1.6252	29.2526	4.893	2.06	2.7845	4.354	0.41	202101702
2021	5	24	1	57	59.4	-1.6057	29.2555	4.315	2.57	2.6075	3.221	0.39	202101703
2021	5	24	2	1	35.02	-1.6346	29.2509	4.565	2.02	2.517	3.461	0.35	202101706
2021	5	24	2	4	8.31	-1.6261	29.2497	7.458	2.47	2.408	6.076	0.4	202101707
2021	5	24	2	4	57.46	-1.706	29.2035	8.402	2.32	3.685	14.008	0.41	202101708
2021	5	24	2	7	36.26	-1.623	29.2513	5.297	3.08	3.2955	4.937	0.46	202101709
2021	5	24	2	8	56.5	-1.6119	29.2538	5.508	2.12	2.8265	6.402	0.53	202101710
2021	5	24	2	11	55.76	-1.6441	29.2521	3.869	2.54	3.237	5.05	0.59	202101711
2021	5	24	2	13	41.47	-1.6558	29.2504	3.183	2.22	2.658	2.382	0.34	202101712
2021	5	24	2	15	26.96	-1.6045	29.2543	3.676	2.3	2.4785	2.725	0.51	202101713
2021	5	24	2	16	33.84	-1.6332	29.2569	5.12	2.05	4.0405	7.376	0.26	202101714
2021	5	24	2	17	18.98	-1.6362	29.2521	5.294	2.26	2.7105	4.904	0.51	202101715
2021	5	24	2	23	37.28	-1.6242	29.2537	4.417	2	2.805	3.241	0.5	202101717
2021	5	24	2	24	52.27	-1.6324	29.2037	5.233	1.74	4.914	8.435	0.5	202101718
2021	5	24	2	28	25.12	-1.625	29.2544	4.612	2.37	2.373	3.696	0.44	202101719
2021	5	24	2	29	33.46	-1.6221	29.2443	7.091	2.21	2.8125	6.434	0.45	202101720
2021	5	24	2	31	47.7	-1.6195	29.2489	4.907	2.61	3.0745	4.441	0.4	202101721
2021	5	24	2	33	52.82	-1.6192	29.2515	5.019	2.39	2.704	4.303	0.44	202101722
2021	5	24	2	36	28.11	-1.6408	29.2501	6.87	2.43	4.096	13.992	0.37	202101723
2021	5	24	2	37	55.09	-1.665	29.2523	3.643	2.35	2.9015	3.638	0.56	202101724
2021	5	24	2	41	20.37	-1.6475	29.2563	3.437	1.99	2.5155	2.739	0.32	202101726
2021	5	24	2	42	23.35	-1.611	29.2537	5.073	2.21	2.728	6.928	0.51	202101727
2021	5	24	2	44	5.87	-1.6269	29.2631	2.883	2	3.735	1.837	0.53	202101728
2021	5	24	2	47	21.02	-1.6291	29.2513	4.04	2.12	2.3175	3.067	0.21	202101729
2021	5	24	2	51	39.86	-1.6496	29.2315	4.7	1.73	5.58	13.891	0.46	202101731
2021	5	24	2	54	43.1	-1.639	29.2556	4.671	2.25	2.6125	4.08	0.49	202101732
2021	5	24	2	56	45.61	-1.6331	29.2483	4.29	2.16	3.205	4.327	0.54	202101733
2021	5	24	2	57	13.28	-1.6398	29.2474	4.182	2.65	2.1145	3.377	0.36	202101734
2021	5	24	2	57	27.94	-1.6232	29.2514	3.369	2.95	6.258	5.481	0.44	202101735
2021	5	24	3	0	23.79	-1.65	29.2517	3.145	3.34	2.6185	2.397	0.31	202101736
2021	5	24	3	4	35.26	-1.647	29.2519	2.322	2.81	2.8255	2.841	0.66	202101737
2021	5	24	3	12	58.08	-1.6225	29.257	3.245	1.9	4.5075	3.846	0.17	202101738
2021	5	24	3	14	37.7	-1.655	29.2628	4.786	2.11	3.6545	5.497	0.51	202101740
2021	5	24	3	14	54.44	-1.6133	29.2572	4.477	2.03	3.467	3.613	0.47	202101741
2021	5	24	3	15	47.96	-1.6585	29.2598	5.3	1.88	2.9755	5.072	0.5	202101742
2021	5	24	3	16	43.15	-1.6404	29.2496	8.959	1.72	4.645	15.274	0.74	202101743
2021	5	24	3	17	51.02	-1.6096	29.2575	3.522	1.49	2.9345	2.629	0.37	202101744
2021	5	24	3	20	10.82	-1.6469	29.2386	2.613	1.95	4.303	2.951	0.54	202101745
2021	5	24	3	22	25.24	-1.6227	29.2522	5.193	2.3	2.63	4.301	0.42	202101746
2021	5	24	3	25	7.4	-1.6602	29.2485	4.363	2.33	2.829	9.478	0.46	202101748
2021	5	24	3	26	19.17	-1.6436	29.2463	3.451	2.11	2.7615	3.328	0.4	202101749
2021	5	24	3	31	44.46	-1.6227	29.2531	4.311	2.07	2.4865	2.698	0.28	202101750
2021	5	24	3	34	44.32	-1.5974	29.2632	2.607	1.91	4.9065	3.642	0.51	202101752
2021	5	24	3	36	48.43	-1.6608	29.2528	5.476	1.75	2.495	8.118	0.3	202101753
2021	5	24	3	39	35.76	-1.6406	29.2578	5.823	1.43	7.1125	17.622	0.16	202101756
2021	5	24	3	41	36.76	-1.6664	29.2549	2.652	2.94	2.572	2.404	0.42	202101757
2021	5	24	3	42	10.32	-1.68	29.2584	4.658	2.56	4.298	5.387	0.53	202101758
2021	5	24	3	45	17.65	-1.6619	29.2508	4.121	1.61	2.6835	4.904	0.41	202101759
2021	5	24	3	45	57.54	-1.6509	29.253	3.897	1.59	2.742	2.971	0.39	202101760
2021	5	24	3	49	35	-1.6543	29.2407	1.726	2.97	3.4435	6.509	0.68	202101761
2021	5	24	3	53	1.81	-1.6638	29.2537	3.613	2.15	2.3945	3.604	0.5	202101763
2021	5	24	3	54	57.55	-1.6506	29.2523	2.663	2.78	2.8865	3.429	0.51	202101764
2021	5	24	3	58	55.51	-1.6517	29.2499	3.067	1.95	2.4445	2.214	0.42	202101765
2021	5	24	4	1	20.31	-1.6697	29.2179	4.822	2.72	2.5	5.648	0.33	202101767
2021	5	24	4	3	2.36	-1.6132	29.2505	4.381	2.53	2.5585	3.303	0.53	202101768
2021	5	24	4	5	4.86	-1.631	29.2457	4.897	1.62	2.471	4.457	0.31	202101769
2021	5	24	4	6	52.55	-1.6458	29.2534	3.381	1.95	3.797	3.041	0.49	202101770
2021	5	24	4	7	37.95	-1.6397	29.2505	3.456	2.02	5.843	3.464	0.6	202101771
2021	5	24	4	9	56.5	-1.6608	29.2454	3.039	2.56	3.114	3.119	0.39	202101772
2021	5	24	4	14	19.23	-1.6374	29.2526	3.155	3.42	2.626	2.177	0.46	202101773
2021	5	24	4	18	49.59	-1.6673	29.2508	3.647	1.94	3.163	3.503	0.53	202101774
2021	5	24	4	22	35.44	-1.6326	29.2516	3.107	1.68	3.5185	3.366	0.58	202101776
2021	5	24	4	24	16.59	-1.6577	29.2558	2.695	3.05	2.7835	2.392	0.42	202101777
2021	5	24	4	28	15.46	-1.6132	29.2537	3.487	1.46	2.6645	3.101	0.51	202101779
2021	5	24	4	31	55.2	-1.63	29.2515	4.356	1.63	5.083	4.379	0.46	202101782
2021	5	24	4	33	43.59	-1.6698	29.2538	4.334	2.6	3.8445	5.192	0.55	202101783
2021	5	24	4	39	6.95	-1.6511	29.2567	3.386	2.81	3.3805	3.87	0.46	202101786
2021	5	24	4	41	29.78	-1.6422	29.2524	4.413	2.44	2.8015	3.373	0.37	202101787
2021	5	24	4	43	25.02	-1.719	29.2158	10.402	2.64	4.638	16.362	0.58	202101788
2021	5	24	4	46	51.71	-1.6343	29.2478	4.356	2.05	2.899	3.218	0.48	202101790
2021	5	24	4	52	40.92	-1.6394	29.2521	3.855	1.64	2.501	3.036	0.29	202101794
2021	5	24	4	55	35.61	-1.654	29.2565	2.656	2.2	4.1175	6.782	0.76	202101795
2021	5	24	4	57	54.07	-1.6028	29.2489	3.238	2.1	2.5745	2.448	0.43	202101796
2021	5	24	4	59	32.36	-1.6053	29.2564	4.725	2.31	2.663	6.901	0.38	202101797
2021	5	24	5	0	21.14	-1.6723	29.2547	4.219	1.8	3.713	3.881	0.32	202101798
2021	5	24	5	1	25.25	-1.6635	29.2526	3.664	2.1	2.7765	3.938	0.42	202101799
2021	5	24	5	4	55.66	-1.6254	29.2584	2.61	1.59	5.093	3.866	0.36	202101800
2021	5	24	5	7	21.65	-1.6581	29.2503	3.479	2.63	3.2505	4.26	0.44	202101801
2021	5	24	5	7	48.62	-1.6603	29.2472	3.021	2.7	4.2445	9.175	0.52	202101802
2021	5	24	5	12	2.09	-1.6849	29.2625	3.619	2.69	2.8245	5.106	0.37	202101804
2021	5	24	5	19	8.3	-1.5972	29.263	3.404	2.39	3.217	2.219	0.72	202101807
2021	5	24	5	20	19.99	-1.603	29.2585	3.049	3.11	4.732	3.234	0.42	202101808
2021	5	24	5	22	34.5	-1.6551	29.2509	3.589	2.42	2.4575	3.445	0.33	202101809
2021	5	24	5	25	22.13	-1.6505	29.2552	3.157	2.42	4.7495	3.971	0.46	202101810
2021	5	24	5	34	23.99	-1.6589	29.2529	2.686	2.73	2.745	2.601	0.42	202101812
2021	5	24	5	38	19.35	-1.6372	29.2565	2.62	1.8	3.925	2.157	0.49	202101813
2021	5	24	5	38	58.66	-1.632	29.2526	2.725	2.06	2.519	2.323	0.32	202101814
2021	5	24	5	40	56.82	-1.6035	29.2562	3.697	1.71	2.515	2.747	0.37	202101815
2021	5	24	5	45	52.67	-1.6463	29.2484	3.456	1.66	3.0045	3.12	0.3	202101816
2021	5	24	5	48	37.97	-1.6551	29.2553	2.854	2.16	2.6675	2.326	0.43	202101817
2021	5	24	5	50	35.9	-1.6666	29.2584	2.797	2	2.9065	2.782	0.48	202101818
2021	5	24	5	52	17.2	-1.6164	29.2561	3.921	2.39	3.9035	5.276	0.42	202101819
2021	5	24	5	56	14.12	-1.6466	29.2515	3.826	2.08	2.856	3.382	0.3	202101821
2021	5	24	5	57	13.67	-1.6521	29.2516	3.143	1.87	2.595	2.193	0.39	202101822
2021	5	24	5	58	12.07	-1.6604	29.2517	3.061	2.05	3.2865	3.015	0.43	202101823
2021	5	24	6	0	34.15	-1.6567	29.2515	2.747	2.22	2.728	2.317	0.47	202101824
2021	5	24	6	2	52.28	-1.6603	29.2593	3.016	1.65	3.988	2.853	0.31	202101825
2021	5	24	6	5	23.48	-1.6416	29.2573	5.035	2.05	3.084	4.672	0.42	202101826
2021	5	24	6	9	24.19	-1.6356	29.2618	2.595	1.65	4.31	3.288	0.71	202101828
2021	5	24	6	11	43.97	-1.6564	29.2508	3.088	2.18	4.632	5.804	0.31	202101829
2021	5	24	6	13	24.17	-1.6557	29.25	2.772	2.62	3.3385	2.91	0.47	202101830
2021	5	24	6	16	24.25	-1.661	29.2402	2.536	3.09	3.4015	3.419	0.39	202101831
2021	5	24	6	20	48.35	-1.67	29.2418	0.724	2.42	6.6235	8.637	0.65	202101833
2021	5	24	6	24	10.73	-1.6567	29.2533	3.312	3.08	2.5965	2.286	0.46	202101834
2021	5	24	6	25	51.27	-1.6488	29.2509	3.127	3.76	2.9085	2.539	0.39	202101835
2021	5	24	6	27	51.57	-1.6611	29.252	2.753	3.2	3.0255	2.97	0.45	202101836
2021	5	24	6	31	59.9	-1.6643	29.2533	3.077	2.15	2.5635	2.777	0.48	202101838
2021	5	24	6	35	15.67	-1.6633	29.2511	3.913	2.11	2.4785	4.589	0.45	202101840
2021	5	24	6	38	40.23	-1.6495	29.2507	2.795	2.19	4.6005	3.945	0.39	202101841
2021	5	24	6	41	18.26	-1.664	29.2524	3.273	1.89	2.381	2.401	0.45	202101842
2021	5	24	6	42	45.28	-1.6599	29.2595	3.021	1.64	4.4915	2.805	0.27	202101843
2021	5	24	6	44	24.99	-1.6933	29.2482	-1.4853	1.84	4.8315	14.161	0.4	202101844
2021	5	24	6	46	37.78	-1.6612	29.2437	2.362	3.44	3.3625	4.881	0.43	202101845
2021	5	24	6	50	53.91	-1.668	29.2479	2.493	2.17	2.8295	3.308	0.34	202101846
2021	5	24	6	55	48.4	-1.6499	29.2593	2.599	1.83	2.741	2.402	0.26	202101847
2021	5	24	6	58	39.28	-1.6594	29.245	2.701	3.06	2.8855	3.406	0.55	202101848
2021	5	24	7	0	16.37	-1.6631	29.2589	2.646	1.57	4.4935	3.806	0.53	202101849
2021	5	24	7	2	34.5	-1.6662	29.2622	4.636	1.63	3.0945	7.167	0.22	202101850
2021	5	24	7	4	20.29	-1.663	29.2642	2.975	1.8	2.991	2.318	0.56	202101851
2021	5	24	7	6	2.08	-1.6678	29.2508	3.24	1.71	3.0565	4.18	0.45	202101852
2021	5	24	7	8	3.2	-1.6592	29.2461	2.672	2.52	2.8795	2.983	0.57	202101853
2021	5	24	7	9	57.13	-1.6635	29.2524	3.679	2.29	2.528	3.626	0.33	202101855
2021	5	24	7	12	10.18	-1.6615	29.2414	3.498	3.12	3.446	4.057	0.51	202101856
2021	5	24	7	13	59.24	-1.6691	29.2511	2.698	1.91	3.055	2.493	0.38	202101857
2021	5	24	7	19	43.97	-1.6836	29.2626	3.291	1.84	3.7575	3.418	0.71	202101858
2021	5	24	7	21	45.58	-1.6691	29.2514	3.359	2.33	3.5235	4.447	0.43	202101860
2021	5	24	7	23	6.66	-1.6669	29.2546	3.316	1.98	2.528	3.531	0.32	202101861
2021	5	24	7	24	41.43	-1.6738	29.2551	4.767	1.82	3.2995	13.811	0.45	202101863
2021	5	24	7	27	47.46	-1.6675	29.2442	4.07	2.07	3.292	6.258	0.51	202101864
2021	5	24	7	29	29.74	-1.6634	29.2502	2.809	1.89	2.837	2.716	0.52	202101865
2021	5	24	7	31	23.58	-1.6581	29.2412	9.123	2.21	4.579	12.767	0.65	202101866
2021	5	24	7	33	55.84	-1.6706	29.2523	3.766	2.61	3.0805	4.719	0.56	202101867
2021	5	24	7	38	5.45	-1.6693	29.2519	3.839	1.53	2.7545	4.473	0.42	202101870
2021	5	24	7	40	4.9	-1.6731	29.2476	3.803	2.59	2.871	4.478	0.43	202101871
2021	5	24	7	42	23.61	-1.6631	29.238	4.181	3.92	2.643	4.896	0.35	202101872
2021	5	24	7	44	51.91	-1.684	29.2564	3.532	2.11	2.8945	4.572	0.55	202101873
2021	5	24	7	47	2.49	-1.6691	29.2494	4.55	2.35	3.3995	7.885	0.4	202101874
2021	5	24	7	50	42.95	-1.666	29.2618	3.34	1.85	3.164	3.237	0.33	202101876
2021	5	24	7	51	57.16	-1.6506	29.2466	9.139	1.86	5.1615	11.775	0.45	202101877
2021	5	24	7	54	13	-1.6692	29.2461	4.193	2.99	3.179	4.634	0.6	202101879
2021	5	24	7	56	43.46	-1.6496	29.16	15.944	2.74	8.4035	16.75	0.64	202101880
2021	5	24	7	57	44.78	-1.6809	29.2569	4.759	1.87	3.0685	14.65	0.17	202101881
2021	5	24	7	58	38.85	-1.6599	29.2513	4.933	2.05	3.3795	10.337	0.43	202101882
2021	5	24	8	2	10.62	-1.6714	29.2482	4.283	2.86	3.4855	5.614	0.57	202101885
2021	5	24	8	3	54.46	-1.6682	29.2479	3.941	2.5	3.1665	4.183	0.36	202101886
2021	5	24	8	8	20.18	-1.6707	29.2492	3.948	2.94	3.2625	4.862	0.6	202101887
2021	5	24	8	14	37.8	-1.6672	29.2534	2.809	1.82	2.656	3.607	0.53	202101889
2021	5	24	8	17	44.52	-1.6638	29.242	4.288	2.75	3.049	4.782	0.35	202101892
2021	5	24	8	19	33.88	-1.6779	29.252	3.072	2.71	3.061	3.805	0.33	202101893
2021	5	24	8	22	23.89	-1.6729	29.2474	3.018	1.73	2.5385	2.287	0.27	202101894
2021	5	24	8	23	43.49	-1.6811	29.1885	5.565	1.7	3.801	8.687	0.43	202101895
2021	5	24	8	26	9.46	-1.6708	29.2485	4.152	2.66	3.385	4.977	0.47	202101896
2021	5	24	8	32	18.56	-1.6527	29.2469	4.367	2.77	3.106	6.94	0.42	202101898
2021	5	24	8	34	0.96	-1.6759	29.255	3.294	1.8	2.551	3.509	0.39	202101899
2021	5	24	8	37	24.27	-1.6874	29.1931	7.399	4.74	3.47	12.719	0.52	202101900
2021	5	24	8	40	32.13	-1.6853	29.2645	3.37	2.36	4.221	4.229	0.43	202101901
2021	5	24	8	42	12.22	-1.6656	29.257	3.142	2.13	3.0275	2.428	0.34	202101902
2021	5	24	8	45	13.36	-1.673	29.2499	4.157	3	3.1875	5.581	0.49	202101903
2021	5	24	8	47	31.23	-1.6652	29.2463	4.545	3.63	2.7405	5.332	0.53	202101904
2021	5	24	8	50	2.85	-1.679	29.2501	2.212	1.87	3.045	3.66	0.48	202101905
2021	5	24	8	52	25.65	-1.6502	29.2484	2.583	2.13	4.6105	4.783	0.45	202101906
2021	5	24	9	1	0.88	-1.6568	29.2427	2.941	2.26	2.7785	2.57	0.5	202101908
2021	5	24	9	7	33.54	-1.6591	29.2462	4.375	2.17	3.39	7.054	0.57	202101910
2021	5	24	9	9	14.64	-1.6576	29.246	3.472	2.03	2.6145	3.645	0.43	202101911
2021	5	24	9	11	28.14	-1.6601	29.2438	4.349	2.18	3.157	4.221	0.36	202101912
2021	5	24	9	18	49.57	-1.6628	29.2421	2.715	2.56	3.4055	3.621	0.46	202101916
2021	5	24	9	20	10.46	-1.6613	29.2492	4.051	1.82	2.697	7.612	0.34	202101917
2021	5	24	9	21	28.92	-1.6711	29.2528	3.721	1.57	3.097	5.228	0.36	202101918
2021	5	24	9	23	37.75	-1.6963	29.2122	6.651	2.93	3.723	11.928	0.48	202101919
2021	5	24	9	27	59.52	-1.6663	29.2543	3.449	1.68	2.3975	3.633	0.41	202101920
2021	5	24	9	35	49.86	-1.6735	29.2459	2.219	2.01	2.801	3.488	0.27	202101922
2021	5	24	9	36	52.79	-1.6668	29.2584	3.629	1.55	3.282	3.448	0.27	202101923
2021	5	24	9	40	46.21	-1.6832	29.2522	2.8	2.62	2.846	2.695	0.45	202101924
2021	5	24	9	49	39	-1.667	29.2524	2.695	1.59	4.055	4.056	0.28	202101927
2021	5	24	9	51	27.68	-1.6608	29.2529	3.518	1.96	2.397	3.559	0.29	202101928
2021	5	24	9	52	17.98	-1.6672	29.256	3.3	1.51	2.324	2.423	0.3	202101929
2021	5	24	9	54	16.75	-1.658	29.2555	3.26	2.33	3.1925	3.432	0.5	202101930
2021	5	24	9	57	20.18	-1.6644	29.2467	3.517	2.03	2.5655	3.634	0.36	202101931
2021	5	24	9	58	21.85	-1.6888	29.2037	8.887	1.82	3.4625	13.254	0.44	202101932
2021	5	24	10	0	45.17	-1.6679	29.243	2.974	1.81	3.0425	3.307	0.4	202101933
2021	5	24	10	3	33.79	-1.6686	29.2477	3.136	1.94	2.778	4.206	0.24	202101934
2021	5	24	10	5	44.81	-1.6877	29.1956	7.896	2.48	3.873	14.121	0.47	202101935
2021	5	24	10	8	18	-1.6627	29.2507	3.267	2.33	2.924	5.526	0.42	202101936
2021	5	24	10	9	1.86	-1.6696	29.2559	3.405	2.1	2.7935	3.396	0.38	202101937
2021	5	24	10	12	50.01	-1.6934	29.2639	2.877	1.71	5.76	2.816	0.75	202101939
2021	5	24	10	17	51.47	-1.6446	29.2501	3.224	1.33	5.02	5.108	0.66	202101941
2021	5	24	10	18	58.67	-1.6642	29.258	4.492	1.44	3.073	4.038	0.29	202101942
2021	5	24	10	20	8.45	-1.5943	29.2528	4.626	1.53	2.89	3.866	0.78	202101943
2021	5	24	10	20	49.19	-1.5942	29.2507	5.109	2.24	3.132	4.892	0.55	202101944
2021	5	24	10	25	43.66	-1.6583	29.2465	3.533	1.67	2.5915	3.616	0.43	202101946
2021	5	24	10	29	0.87	-1.6562	29.2402	3.3	3.05	3.5395	3.969	0.53	202101947
2021	5	24	10	31	22.47	-1.6582	29.2525	3.492	2.3	2.626	3.456	0.48	202101948
2021	5	24	10	34	7.48	-1.6764	29.2533	3.306	1.58	2.9015	3.824	0.39	202101949
2021	5	24	10	35	15.88	-1.6706	29.2459	6.61	1.8	3.224	12.838	0.52	202101950
2021	5	24	10	36	26.76	-1.6559	29.2535	3.921	1.65	4.4235	4.804	0.56	202101951
2021	5	24	10	37	40.19	-1.6662	29.2561	3.673	1.79	2.6635	3.687	0.39	202101952
2021	5	24	10	39	30.9	-1.6614	29.2492	3.293	1.99	2.734	3.813	0.49	202101953
2021	5	24	10	39	51.04	-1.6622	29.2477	3.575	1.98	2.9405	4.007	0.47	202101955
2021	5	24	10	44	4.32	-1.677	29.2552	2.792	1.39	2.9645	3.716	0.3	202101956
2021	5	24	10	49	5.16	-1.6678	29.2466	3.907	2.66	3.246	4.627	0.57	202101958
2021	5	24	10	53	22.96	-1.645	29.2485	4.013	1.73	2.8795	4.025	0.45	202101959
2021	5	24	10	54	28.11	-1.6687	29.2493	2.736	1.92	2.826	2.93	0.45	202101960
2021	5	24	10	55	56.52	-1.6734	29.2567	4.008	1.5	3.8745	15.754	0.37	202101961
2021	5	24	10	58	49.2	-1.6504	29.2524	4.319	1.61	2.7435	3.92	0.42	202101962
2021	5	24	10	59	39.89	-1.6461	29.253	3.354	1.38	2.5375	2.368	0.47	202101963
2021	5	24	11	7	8.07	-1.6322	29.247	3.832	1.95	2.557	2.68	0.45	202101964
2021	5	24	11	8	40.28	-1.6767	29.2712	2.705	2.04	2.7205	2.473	0.45	202101965
2021	5	24	11	19	50.8	-1.6778	29.2523	3.095	2.32	2.9045	3.024	0.31	202101970
2021	5	24	11	21	52.26	-1.6684	29.2505	4.844	1.28	2.5305	5.326	0.42	202101971
2021	5	24	11	23	47.96	-1.6595	29.2552	3.532	1.61	2.515	3.291	0.31	202101972
2021	5	24	11	25	49.38	-1.6585	29.2469	3.308	2.14	2.5215	3.35	0.54	202101973
2021	5	24	11	31	14.14	-1.6391	29.2416	3.796	2.89	3.4725	4.078	0.48	202101975
2021	5	24	11	32	23.46	-1.6497	29.2542	3.616	1.75	2.6175	3.301	0.27	202101976
2021	5	24	11	35	53.63	-1.6945	29.1657	10.848	2.15	5.003	17.01	0.74	202101977
2021	5	24	11	39	14.61	-1.6702	29.2488	4.783	3.18	3.5185	6.305	0.51	202101978
2021	5	24	11	42	47.1	-1.6683	29.2462	4.236	2.66	2.613	4.692	0.42	202101979
2021	5	24	11	44	2.89	-1.6284	29.2445	3.771	2.41	2.92	3.987	0.57	202101980
2021	5	24	11	45	56.2	-1.6709	29.2467	4.006	2.04	2.7175	4.27	0.53	202101982
2021	5	24	11	47	8.18	-1.6128	29.241	8.147	2.13	3.3915	9.09	0.73	202101983
2021	5	24	11	49	4.41	-1.6502	29.2491	2.626	1.92	4.6755	5.159	0.28	202101984
2021	5	24	11	50	23.21	-1.6695	29.2546	0.846	1.63	4.093	7.563	0.41	202101985
2021	5	24	11	53	41.39	-1.6651	29.2449	4.599	4.18	2.5655	5.901	0.39	202101986
2021	5	24	11	58	30.54	-1.6727	29.2522	4.055	1.99	2.832	5.033	0.55	202101987
2021	5	24	12	2	2.36	-1.6374	29.2509	2.388	2.63	3.204	3.025	0.36	202101988
2021	5	24	12	2	42.44	-1.7231	29.2215	6.566	2.51	3.472	12.743	0.6	202101989
2021	5	24	12	4	40.27	-1.6657	29.2603	3.327	1.51	4.1275	3.172	0.43	202101990
2021	5	24	12	7	42.17	-1.6635	29.241	3.008	3.44	3.646	4.39	0.4	202101991
2021	5	24	12	9	20.18	-1.6776	29.2574	4.222	2.09	2.904	13.338	0.38	202101992
2021	5	24	12	11	54.16	-1.6721	29.2555	3.393	1.68	2.3965	4.26	0.43	202101993
2021	5	24	12	16	29.06	-1.6635	29.2443	5.644	2.27	3.718	12.302	0.65	202101995
2021	5	24	12	19	34.58	-1.6692	29.2487	3.956	2.52	3.467	4.629	0.42	202101997
2021	5	24	12	21	31.42	-1.6646	29.2466	3.704	2.04	3.1895	8.816	0.52	202101998
2021	5	24	12	24	58.86	-1.6878	29.268	2.967	2.38	2.9145	4.208	0.47	202102001
2021	5	24	12	26	37.69	-1.673	29.2602	4.517	1.52	2.9565	3.98	0.33	202102002
2021	5	24	12	27	59.18	-1.6712	29.2575	3.238	1.31	3.0155	2.975	0.48	202102003
2021	5	24	12	30	46.33	-1.6583	29.2595	3.538	1.65	3.036	3.43	0.47	202102004
2021	5	24	12	31	32.88	-1.6665	29.2528	4.573	1.55	2.655	4.839	0.25	202102005
2021	5	24	12	33	35.12	-1.6311	29.2536	4.186	1.44	2.66	4.784	0.56	202102007
2021	5	24	12	35	58.69	-1.6474	29.2468	2.834	1.77	2.8125	2.502	0.53	202102008
2021	5	24	12	39	0.32	-1.6347	29.2556	3.74	1.52	2.859	2.98	0.38	202102011
2021	5	24	12	42	30.74	-1.6885	29.2742	2.839	2.59	2.577	2.88	0.34	202102012
2021	5	24	12	44	48.65	-1.6669	29.2592	2.664	1.53	3.3055	3.511	0.42	202102013
2021	5	24	12	46	7.94	-1.6742	29.2575	3.389	1.42	5.224	3.364	0.66	202102015
2021	5	24	12	48	9	-1.6571	29.2507	3.789	2.24	3.001	3.958	0.44	202102016
2021	5	24	12	50	29.66	-1.6647	29.2493	3.912	2.59	3.1435	4.933	0.53	202102017
2021	5	24	12	52	27.02	-1.6592	29.2513	3.847	1.66	2.961	3.867	0.44	202102019
2021	5	24	12	56	14.66	-1.6574	29.2468	3.418	2.59	2.6915	3.542	0.44	202102020
2021	5	24	13	0	20.74	-1.6634	29.2449	4.398	3.38	2.792	5.283	0.47	202102021
2021	5	24	13	4	12.86	-1.668	29.2487	4.243	2.16	3.312	4.543	0.59	202102023
2021	5	24	13	9	4.96	-1.6663	29.2465	4.167	3.09	2.8055	5.15	0.53	202102025
2021	5	24	13	12	35.06	-1.6596	29.2547	2.319	1.71	6.488	3.63	0.48	202102027
2021	5	24	13	14	43.42	-1.6672	29.2469	4.481	2.86	2.5455	5.187	0.58	202102028
2021	5	24	13	17	32.46	-1.6735	29.2528	4.059	1.95	2.3915	4.504	0.34	202102029
2021	5	24	13	19	5.45	-1.6593	29.2553	5.272	1.76	2.5905	7.228	0.4	202102030
2021	5	24	13	20	54.68	-1.6762	29.2519	4.111	1.85	2.788	4.739	0.43	202102032
2021	5	24	13	23	18.5	-1.672	29.2501	4.333	2.67	2.891	5.412	0.48	202102034
2021	5	24	13	24	16.76	-1.6538	29.2514	4.024	1.91	3.0125	3.429	0.27	202102035
2021	5	24	13	29	18.81	-1.6724	29.2521	4.631	2.19	2.897	6.949	0.45	202102038
2021	5	24	13	30	59.46	-1.6615	29.2463	3.293	2.27	2.7715	3.467	0.38	202102039
2021	5	24	13	33	3.71	-1.6646	29.2457	4.575	3.95	2.5465	5.405	0.45	202102040
2021	5	24	13	35	33.76	-1.6627	29.2444	4.206	2.09	2.697	5.062	0.44	202102041
2021	5	24	13	36	26.19	-1.6505	29.2475	2.579	2.19	2.4445	2.772	0.34	202102042
2021	5	24	13	37	53.69	-1.6668	29.2473	5.23	1.5	2.861	5.803	0.34	202102043
2021	5	24	13	38	28.14	-1.6743	29.2563	3.678	1.91	2.4965	4.612	0.32	202102044
2021	5	24	13	40	46.55	-1.6795	29.2604	3.396	1.58	3.293	4.868	0.32	202102046
2021	5	24	13	43	4.36	-1.648	29.2533	3.697	1.96	2.778	3.617	0.42	202102047
2021	5	24	13	45	29.37	-1.6476	29.2438	2.97	2.24	2.7275	2.411	0.54	202102048
2021	5	24	13	46	18.01	-1.6816	29.2549	3.345	1.89	2.795	3.737	0.53	202102049
2021	5	24	13	51	16.7	-1.6577	29.26	5.237	1.79	6.8935	6.969	0.42	202102051
2021	5	24	13	52	48.92	-1.6484	29.2505	4.292	1.77	2.816	4.894	0.48	202102053
2021	5	24	13	55	5.31	-1.6494	29.2455	3.042	1.9	6.075	4.5	0.61	202102055
2021	5	24	13	56	34.86	-1.6743	29.2532	3.904	1.83	2.803	4.618	0.6	202102056
2021	5	24	13	59	9.37	-1.631	29.2438	3.701	2.5	2.93	3.249	0.36	202102057
2021	5	24	14	3	36.68	-1.6737	29.2502	4.321	2.49	2.5605	5.042	0.35	202102058
2021	5	24	14	4	50.95	-1.6796	29.2511	3.606	2.32	3.2335	3.982	0.51	202102059
2021	5	24	14	6	45.12	-1.6491	29.2476	4.224	1.85	2.4495	6.109	0.29	202102061
2021	5	24	14	9	0.82	-1.6321	29.2496	4.114	2.22	3.0435	3.222	0.37	202102062
2021	5	24	14	11	22.61	-1.667	29.248	4.624	1.55	2.565	7.123	0.69	202102063
2021	5	24	14	15	14.12	-1.6759	29.254	3.921	2.2	2.761	4.548	0.5	202102065
2021	5	24	14	16	59.38	-1.6743	29.2514	4.081	2.48	2.8375	5.038	0.41	202102066
2021	5	24	14	18	42.66	-1.6708	29.2515	4.109	2.11	3.099	6.125	0.31	202102067
2021	5	24	14	20	47.74	-1.6399	29.2455	2.986	2.21	2.6375	2.414	0.51	202102068
2021	5	24	14	23	29.42	-1.6704	29.2495	4.479	3.33	3.503	5.369	0.46	202102069
2021	5	24	14	25	17.83	-1.6796	29.2569	3.841	2.02	3.3715	4.923	0.51	202102070
2021	5	24	14	26	2.1	-1.7009	29.2588	2.957	1.68	5.4625	7.076	0.45	202102071
2021	5	24	14	29	59.66	-1.6727	29.2517	4.077	2.42	2.7665	5.764	0.58	202102072
2021	5	24	14	32	0	-1.6688	29.2464	4.495	3.25	2.985	5.468	0.55	202102073
2021	5	24	14	33	30.52	-1.6792	29.2549	3.798	2	3.316	4.666	0.53	202102074
2021	5	24	14	35	57.14	-1.673	29.2506	4.158	2.28	3.1435	5.029	0.4	202102075
2021	5	24	14	38	3.84	-1.6599	29.2504	4.254	2.84	4.209	5.35	0.78	202102076
2021	5	24	14	41	8.4	-1.6687	29.2437	4.39	2.62	3.779	5.342	0.46	202102077
2021	5	24	14	42	20.72	-1.6674	29.2413	3.985	2.02	4.8645	7.058	0.48	202102078
2021	5	24	14	43	58.17	-1.6684	29.2469	4.511	3.67	3.088	5.171	0.55	202102079
2021	5	24	14	45	45.55	-1.6819	29.2194	6.065	2.74	7.134	11.075	0.48	202102080
2021	5	24	14	52	0.46	-1.6782	29.2519	3.804	2.14	2.7245	4.737	0.37	202102082
2021	5	24	14	52	57	-1.678	29.2521	3.935	2.96	2.867	5.549	0.32	202102083
2021	5	24	14	54	35.04	-1.6739	29.2528	4.073	2.49	2.6955	5.102	0.41	202102084
2021	5	24	14	55	21.14	-1.6743	29.2538	4.056	2.52	2.6995	5.271	0.29	202102085
2021	5	24	14	57	10.45	-1.6632	29.2518	4.049	2.21	3.269	4.507	0.43	202102087
2021	5	24	14	59	40.88	-1.6617	29.2482	3.966	2.58	3.056	4.193	0.35	202102088
2021	5	24	15	2	35.54	-1.6667	29.2478	4.208	2.54	2.783	7.813	0.43	202102090
2021	5	24	15	4	43.92	-1.6726	29.2515	4.278	3.22	2.876	5.63	0.54	202102091
2021	5	24	15	6	39.4	-1.6239	29.2517	3.827	2.05	2.4635	2.815	0.44	202102092
2021	5	24	15	10	55.76	-1.6578	29.2538	3.512	1.58	4.307	3.015	0.46	202102095
2021	5	24	15	13	0.55	-1.67	29.2452	4.621	3.74	2.8825	6.814	0.44	202102097
2021	5	24	15	16	10.28	-1.6718	29.2496	4.422	3.14	3.2825	5.578	0.52	202102098
2021	5	24	15	18	4.71	-1.6669	29.2491	4.805	2.37	3.2525	4.65	0.59	202102099
2021	5	24	15	19	15.77	-1.6708	29.2554	4.656	2.38	3.062	5.123	0.44	202102100
2021	5	24	15	21	59.03	-1.6621	29.2461	5.096	2.02	3.324	5.363	0.66	202102101
2021	5	24	15	24	51.29	-1.6622	29.2403	4.429	1.86	4.792	5.389	0.62	202102103
2021	5	24	15	29	19.97	-1.6664	29.2524	4.163	1.93	2.972	4.371	0.49	202102105
2021	5	24	15	33	9.77	-1.6632	29.2472	4.592	3.4	2.742	4.778	0.31	202102106
2021	5	24	15	34	12.34	-1.6674	29.2481	4.474	3.74	2.69	5.315	0.38	202102107
2021	5	24	15	39	26.83	-1.6652	29.2492	5.222	2.35	3.1975	5.87	0.5	202102109
2021	5	24	15	40	35.48	-1.6713	29.2449	3.83	2.16	2.7395	5.709	0.54	202102110
2021	5	24	15	42	37.71	-1.6633	29.246	4.792	2.26	2.7945	4.989	0.27	202102111
2021	5	24	15	43	35.38	-1.6648	29.2498	5.107	2.57	3.1865	5.917	0.39	202102112
2021	5	24	15	45	25.86	-1.6686	29.2513	5.331	2.34	3.184	6.115	0.53	202102113
2021	5	24	15	49	52.66	-1.6558	29.2462	2.888	2.08	2.646	2.54	0.5	202102116
2021	5	24	15	51	1.9	-1.6657	29.2544	4.908	2.43	2.6955	5.464	0.57	202102117
2021	5	24	15	55	24.5	-1.6067	29.2486	1.88	2.94	2.8655	3.157	0.4	202102119
2021	5	24	15	56	34.45	-1.6636	29.2595	5.505	2.18	3.004	5.665	0.61	202102120
2021	5	24	15	58	31.68	-1.6626	29.2506	5.019	2.15	3.376	5.253	0.49	202102121
2021	5	24	16	1	33.5	-1.6627	29.2519	5.347	3	3.1	6.389	0.34	202102122
2021	5	24	16	8	45.64	-1.6657	29.2559	5.25	2.33	2.623	5.664	0.33	202102123
2021	5	24	16	10	45.83	-1.6627	29.2471	5.028	2.05	2.81	5.224	0.35	202102124
2021	5	24	16	12	46.25	-1.6721	29.258	5.583	2.12	3.485	6.877	0.55	202102125
2021	5	24	16	15	56.69	-1.6725	29.2504	4.969	2.4	3.385	5.702	0.55	202102127
2021	5	24	16	16	31.77	-1.6736	29.2552	4.955	2.3	3.03	4.967	0.39	202102128
2021	5	24	16	17	59.92	-1.6699	29.2438	4.341	2.4	3.204	5.221	0.54	202102129
2021	5	24	16	19	47.38	-1.6719	29.2462	4.844	3.32	2.7945	5.999	0.48	202102131
2021	5	24	16	23	4.49	-1.6703	29.2434	4.578	2.57	2.6355	5.15	0.57	202102132
2021	5	24	16	25	33.55	-1.6751	29.2517	4.656	3.4	3.021	6.112	0.42	202102133
2021	5	24	16	28	26.32	-1.6761	29.2466	4.626	2.94	2.925	5.175	0.64	202102134
2021	5	24	16	32	29.3	-1.6762	29.2481	4.513	3.14	2.976	5.718	0.56	202102136
2021	5	24	16	34	42.12	-1.6796	29.2515	5.076	1.79	3.6935	8.195	0.52	202102137
2021	5	24	16	36	42.92	-1.6739	29.2494	4.568	2.79	3.3045	5.955	0.68	202102138
2021	5	24	16	38	27.53	-1.666	29.2525	4.126	2.16	2.6885	4.52	0.42	202102139
2021	5	24	16	39	22.29	-1.6859	29.2465	4.402	1.76	3.231	5.673	0.28	202102140
2021	5	24	16	40	52.54	-1.6761	29.2513	4.157	2.45	3.358	4.751	0.48	202102141
2021	5	24	16	42	14.77	-1.6651	29.2386	4.304	2.23	2.8625	4.879	0.52	202102142
2021	5	24	16	43	31.04	-1.6751	29.2487	4.317	2.71	2.483	4.567	0.25	202102143
2021	5	24	16	44	8.12	-1.6737	29.2436	4.164	3.74	2.749	5.485	0.36	202102144
2021	5	24	16	48	51.58	-1.6749	29.2433	4.495	3	2.652	4.922	0.39	202102145
2021	5	24	16	50	26.72	-1.6707	29.246	4.232	3.39	3.1975	5.599	0.54	202102146
2021	5	24	16	51	53.74	-1.6971	29.2041	6.449	2.99	3.1185	9.791	0.4	202102147
2021	5	24	16	54	16.86	-1.6811	29.2545	4.502	2.53	3.0545	6.985	0.32	202102148
2021	5	24	16	55	1.69	-1.6843	29.2526	3.789	2.14	2.8845	4.548	0.48	202102149
2021	5	24	16	57	14.24	-1.6932	29.2653	3.694	2.46	3.2265	4.867	0.42	202102150
2021	5	24	16	59	41.35	-1.6756	29.25	4.945	2.38	3.367	5.407	0.5	202102151
2021	5	24	17	0	35.76	-1.6813	29.2547	9.609	2.47	3.465	13.657	0.27	202102152
2021	5	24	17	1	43.23	-1.6816	29.2534	4.402	2.39	3.159	6.378	0.57	202102153
2021	5	24	17	10	3.52	-1.675	29.2492	4.234	2.81	3.2595	5.896	0.53	202102156
2021	5	24	17	14	7.95	-1.6748	29.2513	4.732	2.45	2.957	5.334	0.49	202102157
2021	5	24	17	18	42.96	-1.6501	29.2413	4.397	1.97	4.2215	8.137	0.26	202102159
2021	5	24	17	20	44.69	-1.5913	29.2503	3.694	2.77	2.658	3.204	0.55	202102160
2021	5	24	17	22	12.36	-1.6583	29.2547	4.475	1.77	2.655	4.087	0.3	202102161
2021	5	24	17	25	0.08	-1.7121	29.2128	10.52	1.93	4.011	14.862	0.61	202102162
2021	5	24	17	26	48.91	-1.6816	29.174	9.32	2.52	3.938	11.654	0.53	202102163
2021	5	24	17	27	45.58	-1.6485	29.2535	3.96	2.03	3.018	3.332	0.2	202102164
2021	5	24	17	28	39.05	-1.6635	29.2437	4.832	2.64	3.668	7.017	0.57	202102165
2021	5	24	17	31	20.5	-1.6403	29.2396	3.483	2.17	3.182	3.549	0.5	202102166
2021	5	24	17	32	33.65	-1.648	29.2479	3.187	1.98	2.628	2.526	0.51	202102167
2021	5	24	17	33	49.94	-1.6563	29.2526	3.978	2.09	2.635	4.343	0.64	202102168
2021	5	24	17	34	25.83	-1.6538	29.2475	6.242	1.54	2.6105	10.794	0.53	202102169
2021	5	24	17	37	16.6	-1.6602	29.2519	3.66	2.2	2.5765	3.942	0.4	202102171
2021	5	24	17	40	39.98	-1.6378	29.2452	3.077	1.85	2.6145	2.201	0.41	202102172
2021	5	24	17	42	37.31	-1.6599	29.2515	3.4	1.85	3.172	3.394	0.33	202102173
2021	5	24	17	44	20.08	-1.6358	29.2425	3.146	2.16	2.9905	2.525	0.53	202102174
2021	5	24	17	46	11.91	-1.6904	29.2605	4.672	1.94	4.5435	8.904	0.61	202102175
2021	5	24	17	48	44.5	-1.6561	29.248	3.491	2.11	2.864	3.289	0.52	202102176
2021	5	24	17	50	34.98	-1.6624	29.2537	3.172	1.49	2.5185	2.461	0.18	202102177
2021	5	24	17	51	26.9	-1.6541	29.2482	3.968	1.77	2.635	3.383	0.36	202102178
2021	5	24	17	53	27.34	-1.6593	29.2489	3.728	2.22	2.6645	3.988	0.5	202102179
2021	5	24	17	55	17.07	-1.6637	29.255	3.927	1.84	2.547	5.374	0.26	202102180
2021	5	24	17	57	13.25	-1.6329	29.2463	8.084	1.83	4.5535	11.283	0.69	202102181
2021	5	24	18	0	27.25	-1.6184	29.2591	2.386	1.63	3.327	2.807	0.39	202102183
2021	5	24	18	3	22.5	-1.6817	29.2563	4.793	2.02	3.311	8.01	0.39	202102184
2021	5	24	18	8	5.6	-1.664	29.2583	4.902	1.53	2.769	4.768	0.37	202102185
2021	5	24	18	8	38.07	-1.6675	29.2538	6.042	1.57	2.5835	14.838	0.32	202102187
2021	5	24	18	11	10.76	-1.6414	29.2524	3.717	1.88	3.1045	2.936	0.25	202102188
2021	5	24	18	11	45.29	-1.6639	29.2503	4.331	1.93	2.2995	4.255	0.38	202102189
2021	5	24	18	15	14.58	-1.6612	29.2505	3.556	2.4	2.614	3.59	0.5	202102190
2021	5	24	18	17	18.61	-1.6203	29.2458	4.398	1.83	2.657	3.063	0.5	202102191
2021	5	24	18	18	41.36	-1.6417	29.2439	4.309	1.19	3.894	3.747	0.47	202102192
2021	5	24	18	19	57.2	-1.6454	29.252	3.716	1.5	3.1255	3.175	0.48	202102193
2021	5	24	18	22	45.7	-1.6109	29.2577	2.191	1.99	4.6255	5.133	0.41	202102194
2021	5	24	18	28	37.99	-1.6437	29.2339	13.046	1.29	5.1685	7.939	0.18	202102196
2021	5	24	18	34	39.6	-1.6159	29.2522	4.15	1.67	2.211	2.561	0.21	202102199
2021	5	24	18	36	46.23	-1.6664	29.2529	4.174	1.63	2.6285	3.941	0.25	202102200
2021	5	24	18	37	40.07	-1.6303	29.2481	3.986	1.7	2.706	2.866	0.44	202102201
2021	5	24	18	47	2.08	-1.6362	29.2426	3.704	1.71	5.413	5.058	0.8	202102204
2021	5	24	18	49	59.7	-1.6195	29.2508	3.317	1.85	2.452	2.289	0.35	202102205
2021	5	24	18	52	58.38	-1.6571	29.2477	3.559	2.57	2.972	3.641	0.56	202102206
2021	5	24	18	54	56.16	-1.649	29.25	3.978	1.9	2.45	3.572	0.47	202102207
2021	5	24	18	55	40.78	-1.6576	29.2479	3.479	2.36	2.8305	3.472	0.4	202102208
2021	5	24	18	56	40.48	-1.6429	29.2507	4.348	1.78	2.6055	3.855	0.31	202102209
2021	5	24	18	58	6.86	-1.6368	29.2441	4.279	1.7	2.659	2.302	0.41	202102210
2021	5	24	19	1	50.1	-1.6594	29.244	2.859	1.96	3.423	2.847	0.51	202102213
2021	5	24	19	4	5.68	-1.6447	29.2548	4.11	2.01	3.5325	3.165	0.55	202102214
2021	5	24	19	5	16.79	-1.6299	29.2437	4.054	2.39	2.8695	3.014	0.5	202102215
2021	5	24	19	6	45.93	-1.7152	29.1897	16.857	1.43	8.783	10.399	0.73	202102216
2021	5	24	19	9	36.4	-1.6216	29.2582	2.521	1.37	5.5925	3.09	0.57	202102218
2021	5	24	19	11	11.79	-1.6843	29.1731	8.713	2.22	3.687	11.302	0.53	202102219
2021	5	24	19	15	9.61	-1.5954	29.2541	2.308	1.6	2.557	2.479	0.53	202102221
2021	5	24	19	16	51.09	-1.6324	29.2492	4.464	1.62	2.4155	3.319	0.37	202102222
2021	5	24	19	17	42.97	-1.6264	29.2445	4.453	1.97	2.7335	3.073	0.25	202102223
2021	5	24	19	18	48.65	-1.6473	29.2452	3.205	2.16	2.6365	2.554	0.45	202102224
2021	5	24	19	23	11.21	-1.654	29.2441	5.587	2.41	3.621	5.764	0.55	202102226
2021	5	24	19	25	13.56	-1.62	29.2512	4.476	1.61	4.61	6.731	0.25	202102228
2021	5	24	19	26	8.39	-1.6493	29.246	3.285	1.71	2.464	2.426	0.38	202102229
2021	5	24	19	28	49.26	-1.633	29.2479	5.369	2.29	3.372	7.04	0.61	202102230
2021	5	24	19	29	13.86	-1.6362	29.2505	5.123	2.31	2.7415	5.082	0.62	202102231
2021	5	24	19	31	53.32	-1.6138	29.2433	6.159	2.7	2.965	5.813	0.45	202102232
2021	5	24	19	33	36.87	-1.6503	29.2466	4.974	1.8	2.962	5.133	0.5	202102233
2021	5	24	19	35	40.34	-1.6346	29.2471	5.256	2.61	3.0715	5.477	0.57	202102234
2021	5	24	19	39	43.73	-1.6889	29.2257	3.751	2.56	3.1695	5.604	0.55	202102235
2021	5	24	19	40	34.35	-1.6043	29.257	2.802	1.55	4.6495	3.399	0.33	202102236
2021	5	24	19	41	18.54	-1.6719	29.2561	2.908	1.91	6.2265	6.959	0.42	202102237
2021	5	24	19	42	51.35	-1.6466	29.2481	4.601	1.31	2.729	4.567	0.24	202102238
2021	5	24	19	43	54.98	-1.6251	29.2584	4.907	1.18	4.7965	6.209	0.29	202102239
2021	5	24	19	47	16.16	-1.6557	29.2503	3.738	2.62	3.0435	3.712	0.5	202102240
2021	5	24	19	49	15.92	-1.6497	29.2428	4.343	1.82	5.528	15.014	0.51	202102241
2021	5	24	19	53	27.14	-1.6627	29.2498	3.424	1.7	2.614	3.741	0.37	202102242
2021	5	24	19	55	19.41	-1.6647	29.2507	4.28	2.11	2.8605	4.499	0.45	202102243
2021	5	24	19	59	51.94	-1.6557	29.2587	5.147	1.48	3.4325	7.024	0.46	202102244
2021	5	24	20	2	50.53	-1.6043	29.255	2.127	2.38	2.5495	2.692	0.49	202102245
2021	5	24	20	4	8.83	-1.6605	29.2515	5.042	1.96	2.6705	9.966	0.34	202102246
2021	5	24	20	5	35.64	-1.6084	29.2571	3.295	1.93	3.275	2.714	0.68	202102247
2021	5	24	20	10	50.9	-1.6555	29.2524	3.827	2.25	2.769	3.699	0.39	202102251
2021	5	24	20	11	21.25	-1.6495	29.2462	3.104	1.84	2.5375	2.108	0.49	202102252
2021	5	24	20	13	32.79	-1.6673	29.2647	2.611	2.78	3.833	4.426	0.48	202102253
2021	5	24	20	19	50.48	-1.6521	29.2463	3.709	1.33	3.109	3.534	0.6	202102255
2021	5	24	20	25	41.38	-1.6559	29.2489	3.751	2	3.168	3.884	0.49	202102257
2021	5	24	20	26	38.86	-1.6638	29.2583	5.205	2.02	3.0955	5.632	0.42	202102258
2021	5	24	20	29	17.08	-1.6155	29.253	4.475	1.7	2.4555	3.295	0.33	202102259
2021	5	24	20	31	5.75	-1.6737	29.2396	3.021	1.57	2.8575	4.089	0.36	202102260
2021	5	24	20	34	50.33	-1.6532	29.251	5.086	2.21	2.864	5.41	0.45	202102262
2021	5	24	20	39	8.28	-1.6387	29.2458	4.335	2.37	2.7945	3.271	0.4	202102263
2021	5	24	20	40	6.93	-1.6512	29.2467	4.515	2.13	3.131	3.759	0.47	202102264
2021	5	24	20	41	56	-1.6102	29.2556	2.169	2.4	2.3745	2.45	0.53	202102265
2021	5	24	20	43	56.41	-1.6648	29.2444	5.298	2.95	2.92	6.313	0.55	202102267
2021	5	24	20	45	13.9	-1.6266	29.2623	4.38	1.74	2.928	2.255	0.43	202102268
2021	5	24	20	48	43.94	-1.6135	29.251	1.743	3.1	2.669	3.247	0.46	202102269
2021	5	24	20	50	55.36	-1.6398	29.2455	3.83	1.64	2.867	4.142	0.42	202102270
2021	5	24	20	54	21.11	-1.6495	29.2459	4.864	1.48	2.8805	6.004	0.26	202102271
2021	5	24	20	56	52.62	-1.6029	29.2545	4.457	1.68	2.7155	3.375	0.47	202102272
2021	5	24	20	59	36.85	-1.6537	29.2474	5.092	1.66	3.1145	5.401	0.59	202102273
2021	5	24	21	2	8.08	-1.6551	29.2519	3.953	1.47	2.819	3.206	0.34	202102274
2021	5	24	21	5	16.78	-1.6222	29.255	2.988	1.91	4.872	3.37	0.48	202102275
2021	5	24	21	5	51.4	-1.6194	29.2515	4.128	1.83	2.371	2.477	0.46	202102276
2021	5	24	21	7	6.75	-1.666	29.263	6.049	1.51	5.062	8.614	0.15	202102277
2021	5	24	21	8	48.68	-1.7051	29.2665	2.965	2.01	3.5185	5.811	0.6	202102278
2021	5	24	21	10	32.67	-1.6515	29.2644	6.044	1.79	2.6475	5.238	0.44	202102279
2021	5	24	21	12	26.72	-1.6279	29.2506	5.368	2	4.915	7.705	0.16	202102280
2021	5	24	21	17	56.98	-1.5986	29.2547	3.601	1.46	2.4915	3.15	0.44	202102282
2021	5	24	21	19	13.5	-1.6093	29.2552	-0.186	1.41	2.2905	5.118	0.48	202102283
2021	5	24	21	22	14.43	-1.619	29.2562	2.161	2.15	2.4795	2.324	0.48	202102284
2021	5	24	21	26	17.8	-1.705	29.168	10.092	2.4	4.137	14.189	0.56	202102285
2021	5	24	21	27	33.39	-1.6482	29.2554	2.54	1.35	4.53	7.848	0.35	202102286
2021	5	24	21	30	21.22	-1.7059	29.202	6.78	3.82	3.8965	11.905	0.41	202102287
2021	5	24	21	33	36.82	-1.6205	29.2514	4.599	1.97	2.5295	3.914	0.4	202102288
2021	5	24	21	36	10.66	-1.6672	29.2503	4.862	1.78	3.025	4.521	0.23	202102289
2021	5	24	21	39	58.67	-1.6655	29.2615	3.939	1.32	2.7845	4.6	0.48	202102290
2021	5	24	21	42	16.61	-1.6404	29.2588	3.752	1.82	2.739	12.088	0.55	202102291
2021	5	24	21	43	32.87	-1.6371	29.2599	3.605	1.45	5.4275	3.443	0.39	202102292
2021	5	24	21	44	25.62	-1.6055	29.2567	3.827	1.73	2.724	3.77	0.29	202102293
2021	5	24	21	45	0.65	-1.6076	29.2565	7.213	1.74	2.751	4.664	0.55	202102294
2021	5	24	21	45	51.08	-1.673	29.2571	3.581	1.47	2.811	5.193	0.42	202102295
2021	5	24	21	47	35.26	-1.6013	29.25	4.229	2.25	2.585	3.088	0.53	202102296
2021	5	24	21	48	24.99	-1.6534	29.25	3.201	2.01	2.417	2.272	0.29	202102297
2021	5	24	21	52	58.34	-1.6459	29.2532	5.442	2.6	2.705	5.449	0.57	202102300
2021	5	24	21	56	35.92	-1.6046	29.2552	3.761	2.39	2.4945	2.641	0.39	202102302
2021	5	24	21	59	41.29	-1.6965	29.1536	13.343	2.88	3.825	9.896	0.39	202102303
2021	5	24	22	0	45.6	-1.6111	29.2591	2.368	2.62	2.645	2.945	0.46	202102304
2021	5	24	22	2	5.41	-1.639	29.2497	3.067	1.58	4.043	2.72	0.22	202102305
2021	5	24	22	3	54.15	-1.6956	29.1825	8.059	2.2	2.9075	9.442	0.54	202102306
2021	5	24	22	4	39.98	-1.6713	29.2431	2.211	1.34	6.026	7.996	0.52	202102307
2021	5	24	22	6	16.3	-1.6693	29.264	4.844	1.54	3.0725	5.401	0.63	202102308
2021	5	24	22	8	11.78	-1.6981	29.1786	13.165	1.71	4.6405	10.979	0.47	202102309
2021	5	24	22	10	50.57	-1.6675	29.2561	3.574	2.37	2.8825	3.78	0.31	202102310
2021	5	24	22	13	44.02	-1.6407	29.249	3.205	2.16	3.0975	2.792	0.51	202102311
2021	5	24	22	15	56.99	-1.6629	29.2567	3.591	2.14	2.6815	3.248	0.4	202102312
2021	5	24	22	16	33.46	-1.6711	29.2575	3.511	2.13	3.0955	3.176	0.42	202102313
2021	5	24	22	18	9.24	-1.6078	29.2559	4.32	1.71	2.5395	3.23	0.44	202102314
2021	5	24	22	18	50.16	-1.6179	29.2572	4.536	1.8	4.187	4.716	0.34	202102315
2021	5	24	22	19	49.29	-1.6003	29.2567	2.699	1.52	4.4875	3.887	0.21	202102316
2021	5	24	22	22	25.56	-1.6908	29.2253	8.001	2.11	6.63	15.795	0.83	202102317
2021	5	24	22	24	37.32	-1.6477	29.2494	3.84	1.11	2.635	2.826	0.39	202102318
2021	5	24	22	26	28.86	-1.6661	29.2553	3.29	2.68	2.477	2.438	0.4	202102319
2021	5	24	22	28	1.96	-1.6455	29.2509	3.981	2.07	2.5475	3.195	0.32	202102321
2021	5	24	22	28	56.08	-1.6419	29.2499	3.935	1.38	4.3155	5.612	0.27	202102323
2021	5	24	22	30	45.86	-1.6472	29.2497	4.01	1.58	2.678	3.181	0.39	202102325
2021	5	24	22	35	45.01	-1.7019	29.1985	10.506	1.51	3.246	10.247	0.49	202102328
2021	5	24	22	38	41.24	-1.6278	29.254	4.473	1.94	2.431	3.167	0.4	202102329
2021	5	24	22	40	31.81	-1.5914	29.253	3.872	1.15	2.9855	2.499	0.57	202102330
2021	5	24	22	43	21.97	-1.639	29.2513	2.711	2.15	4.226	3.523	0.45	202102331
2021	5	24	22	44	58.1	-1.6258	29.2539	4.523	1.33	4.0735	6.917	0.26	202102332
2021	5	24	22	49	42.18	-1.6272	29.257	3.007	1.59	3.7405	2.497	0.22	202102334
2021	5	24	22	52	14.97	-1.6631	29.2506	4.469	1.69	3.7655	6.159	0.27	202102335
2021	5	24	22	53	22.64	-1.6621	29.2484	4.197	1.86	4.0185	13.022	0.46	202102336
2021	5	24	22	55	5.57	-1.6163	29.2507	4.785	2.43	2.4635	5.233	0.49	202102337
2021	5	24	22	58	52.17	-1.6681	29.2531	3.964	1.81	3.254	4.802	0.28	202102338
2021	5	24	22	59	48.76	-1.6978	29.1606	16.052	1.8	3.7825	7.077	0.53	202102339
2021	5	24	23	2	50.2	-1.6473	29.2527	3.789	2.2	2.6845	3.223	0.46	202102340
2021	5	24	23	5	16.83	-1.6142	29.2573	4.532	2.29	2.1165	3.267	0.29	202102341
2021	5	24	23	7	16.51	-1.6323	29.2466	4.268	2.27	2.759	2.893	0.47	202102342
2021	5	24	23	8	57.4	-1.6393	29.2494	4.045	2.15	2.7175	3.044	0.64	202102343
2021	5	24	23	10	5.02	-1.6396	29.246	3.414	1.9	2.604	2.557	0.5	202102344
2021	5	24	23	13	6.09	-1.6627	29.2643	3.026	1.7	3.552	3.145	0.55	202102345
2021	5	24	23	14	45.9	-1.6016	29.2592	2.991	2.16	4.8655	3.16	0.49	202102346
2021	5	24	23	16	34.81	-1.6364	29.257	2.98	1.56	3.739	3.105	0.24	202102347
2021	5	24	23	22	4.18	-1.6084	29.2555	3.812	2.64	2.58	2.778	0.56	202102349
2021	5	24	23	23	54	-1.648	29.2519	3.789	2.19	2.8445	3.598	0.44	202102350
2021	5	24	23	24	24.19	-1.6519	29.2491	3.303	2.27	4.4115	3.814	0.3	202102351
2021	5	24	23	27	10	-1.628	29.2558	2.745	1.5	4.2045	3.349	0.52	202102352
2021	5	24	23	30	54.59	-1.6735	29.2564	5.192	1.56	2.717	6.094	0.37	202102353
2021	5	24	23	31	42.46	-1.6394	29.2492	3.77	1.3	2.4695	3.119	0.37	202102354
2021	5	24	23	34	32.05	-1.6171	29.2558	2.423	2.31	2.648	2.267	0.52	202102355
2021	5	24	23	39	5.02	-1.6513	29.2589	2.971	2.9	3.9445	3.065	0.3	202102357
2021	5	24	23	41	44.97	-1.7115	29.2759	2.844	2.14	2.9535	2.449	0.44	202102358
2021	5	24	23	43	43.66	-1.62	29.25	4.554	1.64	2.594	3.59	0.48	202102359
2021	5	24	23	48	19.14	-1.6128	29.2507	3.848	1.47	4.199	5.087	0.28	202102361
2021	5	24	23	55	31.6	-1.6298	29.2511	4.591	1.58	4.2125	5.52	0.37	202102364
2021	5	25	0	0	46.24	-1.6426	29.2585	3.732	1.13	2.933	3.062	0.34	202102367
2021	5	25	0	1	45.31	-1.6358	29.2561	3.4	1.15	3.9825	4.069	0.34	202102368
2021	5	25	0	5	59.86	-1.6254	29.2502	3.474	1.56	3.8805	3.802	0.32	202102370
2021	5	25	0	7	39.47	-1.6687	29.2564	4.08	1.47	2.885	4.25	0.45	202102371
2021	5	25	0	10	19.65	-1.652	29.249	3.283	1.35	4.0075	3.301	0.36	202102372
2021	5	25	0	13	27.98	-1.6541	29.2664	2.519	1.36	6.6565	3.413	0.4	202102373
2021	5	25	0	14	42.5	-1.6787	29.2567	4.122	1.64	2.5305	7.804	0.43	202102374
2021	5	25	0	19	26.02	-1.6242	29.2542	3.839	1.35	3.742	4.835	0.19	202102376
2021	5	25	0	20	29.9	-1.6492	29.2638	3.381	1.45	2.6245	2.855	0.87	202102377
2021	5	25	0	23	2.26	-1.6269	29.254	4.718	1.09	5.7045	18.883	0.23	202102379
2021	5	25	0	24	1.07	-1.6303	29.2471	4.215	1.52	2.389	3.597	0.42	202102381
2021	5	25	0	31	34.01	-1.6321	29.2513	2.303	1.8	2.7445	2.456	0.6	202102384
2021	5	25	0	34	24.97	-1.6344	29.2491	3.56	1.7	3.8165	4.394	0.43	202102385
2021	5	25	0	37	59.22	-1.6235	29.2541	3.367	1.38	3.8485	4.269	0.29	202102387
2021	5	25	0	40	59.54	-1.6111	29.2587	2.288	1.63	5.0095	4.726	0.27	202102388
2021	5	25	0	42	50.44	-1.6344	29.2545	2.737	1.6	4.4665	3.699	0.49	202102389
2021	5	25	0	46	19.33	-1.6808	29.2556	3.212	2	2.68	4.055	0.35	202102391
2021	5	25	0	48	4.5	-1.6529	29.2568	1.533	1.08	5.9365	18.024	0.52	202102392
2021	5	25	0	50	15.79	-1.616	29.2584	5.026	1.66	3.9535	6.452	0.53	202102393
2021	5	25	0	51	17	-1.6412	29.2516	1.807	1.44	4.451	4.022	0.36	202102394
2021	5	25	0	54	13.53	-1.7209	29.2198	5.676	3.06	3.1385	12.956	0.34	202102396
2021	5	25	0	55	21.71	-1.7182	29.2216	6.126	2.67	3.2485	13.463	0.38	202102397
2021	5	25	0	57	25.91	-1.5992	29.2579	2.588	1.52	4.618	3.655	0.43	202102398
2021	5	25	0	58	49.72	-1.6668	29.255	3.2	1.78	2.7015	4.162	0.42	202102399
2021	5	25	1	0	2.46	-1.669	29.2556	3.064	1.65	3.132	2.332	0.4	202102400
2021	5	25	1	1	24.12	-1.7239	29.25	18.125	1.63	5.1785	13.689	0.65	202102401
2021	5	25	1	3	50.3	-1.6335	29.234	9.235	1.52	6.1155	13.533	0.46	202102402
2021	5	25	1	5	21.58	-1.6083	29.2524	2.975	1.52	2.8395	2.263	0.22	202102404
2021	5	25	1	6	16.31	-1.5996	29.2575	2.753	1.71	4.6235	3.512	0.35	202102405
2021	5	25	1	10	18.54	-1.6456	29.2532	5.575	1.84	4.7385	5.212	0.58	202102406
2021	5	25	1	11	4.49	-1.6071	29.2581	3.013	1.47	3.7085	2.513	0.13	202102407
2021	5	25	1	11	36.51	-1.6573	29.2489	5.368	1.4	3.1325	8.58	0.43	202102408
2021	5	25	1	13	50.04	-1.6141	29.261	2.469	1.75	3.0605	2.329	0.35	202102409
2021	5	25	1	15	57.18	-1.6748	29.2444	4.415	3.04	2.8495	7.07	0.6	202102412
2021	5	25	1	21	33.31	-1.6658	29.251	4.322	1.54	4.179	6.596	0.21	202102413
2021	5	25	1	24	57.16	-1.6407	29.2517	4.738	1.62	2.527	4.44	0.34	202102416
2021	5	25	1	27	49.66	-1.6297	29.2525	4.12	1.69	3.7205	5.722	0.56	202102417
2021	5	25	1	31	10.68	-1.6473	29.2545	4.256	1.85	2.5895	3.078	0.34	202102419
2021	5	25	1	32	54.52	-1.6355	29.2505	4.614	2.11	2.4015	3.553	0.34	202102420
2021	5	25	1	35	4.18	-1.643	29.2537	5.283	2.54	2.7105	5.321	0.48	202102421
2021	5	25	1	38	43.61	-1.7015	29.2578	3.589	2.48	2.93	8.589	0.54	202102422
2021	5	25	1	43	39.49	-1.6686	29.2555	3.803	2.28	2.6995	4.976	0.35	202102423
2021	5	25	1	44	43.08	-1.6319	29.2577	4.844	2	2.4475	4.217	0.36	202102424
2021	5	25	1	48	40.26	-1.5987	29.2587	2.959	1.67	4.7165	3.151	0.39	202102426
2021	5	25	1	51	32.88	-1.7205	29.2056	9.625	2.01	3.039	13.166	0.55	202102427
2021	5	25	1	52	6.19	-1.6756	29.2647	4.799	1.94	3.582	4.699	0.39	202102428
2021	5	25	1	56	26.96	-1.646	29.2556	5.239	2.47	2.9095	4.499	0.25	202102429
2021	5	25	1	57	30.52	-1.6245	29.2519	4.59	2.58	2.646	3.577	0.33	202102430
2021	5	25	1	58	53.74	-1.6275	29.2535	4.583	2.17	2.81	3.333	0.36	202102431
2021	5	25	2	2	28.62	-1.6224	29.2568	3.399	1.89	2.1905	2.561	0.31	202102432
2021	5	25	2	5	25.91	-1.6304	29.2628	5.366	1.91	2.9665	4.221	0.42	202102433
2021	5	25	2	6	52.83	-1.7644	29.0885	1.759	1.79	4.4635	5.732	0.7	202102434
2021	5	25	2	10	44.38	-1.6475	29.2543	3.599	1.95	2.5605	3.353	0.35	202102436
2021	5	25	2	14	14.39	-1.6522	29.2501	3.013	2.06	2.7375	2.117	0.36	202102438
2021	5	25	2	16	16.42	-1.64	29.2513	3.965	1.76	4.496	5.949	0.32	202102439
2021	5	25	2	23	19.4	-1.6384	29.2503	3.995	2.29	2.4595	3.203	0.36	202102440
2021	5	25	2	27	0.38	-1.6587	29.2575	5.684	1.66	2.6995	5.63	0.63	202102441
2021	5	25	2	29	14.38	-1.6423	29.2541	5.267	2.41	2.803	4.71	0.45	202102442
2021	5	25	2	32	56.69	-1.6554	29.2559	2.801	1.39	2.687	1.893	0.47	202102443
2021	5	25	2	35	24.77	-1.6307	29.2516	8.537	1.63	4.808	10.036	0.33	202102444
2021	5	25	2	36	46.13	-1.6605	29.2559	2.709	1.39	2.576	3.249	0.45	202102445
2021	5	25	2	38	11.32	-1.6336	29.2576	4.943	1.1	2.2415	4.641	0.34	202102446
2021	5	25	2	40	30.04	-1.7051	29.1938	11.27	2.03	3.385	13.472	0.46	202102447
2021	5	25	2	42	28.48	-1.644	29.2563	4.295	1.61	2.792	3.847	0.44	202102448
2021	5	25	2	44	36.33	-1.653	29.2561	2.962	3.22	2.6995	2.354	0.33	202102450
2021	5	25	2	48	51.49	-1.6519	29.2528	3.087	1.97	2.565	2.222	0.44	202102451
2021	5	25	2	52	59.41	-1.6544	29.2561	3.059	1.77	2.7645	2.003	0.3	202102452
2021	5	25	2	59	3.81	-1.6767	29.2495	6.047	1.78	3.065	13.106	0.52	202102454
2021	5	25	3	1	7.48	-1.6511	29.2594	2.956	1.82	3.7495	2.968	0.33	202102455
2021	5	25	3	2	8.76	-1.6393	29.2474	3.983	1.19	2.312	5.571	0.47	202102456
2021	5	25	3	4	15.75	-1.6858	29.2601	3.701	2	2.7765	5.65	0.26	202102457
2021	5	25	3	6	40.61	-1.6435	29.2541	3.001	1.45	4.313	4.883	0.34	202102458
2021	5	25	3	7	21.51	-1.6506	29.2501	3.299	1.25	4.3765	3.409	0.34	202102459
2021	5	25	3	9	5.33	-1.6641	29.2305	4.413	1.42	3.8305	8.016	0.48	202102460
2021	5	25	3	12	16.56	-1.6533	29.2575	2.282	1.04	4.0315	5.179	0.24	202102462
2021	5	25	3	12	54.61	-1.6804	29.2649	3.609	1.19	5.726	3.332	0.43	202102463
2021	5	25	3	14	58.63	-1.6496	29.2584	2.634	1.37	4.005	3.776	0.28	202102464
2021	5	25	3	17	11.11	-1.6441	29.2565	2.831	1.77	2.3665	2.332	0.5	202102465
2021	5	25	3	21	18.27	-1.6414	29.2495	2.785	2.75	2.922	2.588	0.37	202102466
2021	5	25	3	24	32.87	-1.6449	29.2551	2.808	1.98	2.5025	2.392	0.44	202102467
2021	5	25	3	28	30.35	-1.6634	29.2616	2.818	1.56	4.5665	3.863	0.46	202102469
2021	5	25	3	31	42.75	-1.6465	29.2573	2.823	1.67	2.4655	2.243	0.46	202102470
2021	5	25	3	33	30.75	-1.6603	29.2576	3.245	1.66	4.314	3.086	0.26	202102471
2021	5	25	3	40	0.65	-1.6543	29.2538	2.695	1.32	3.385	3.315	0.38	202102474
2021	5	25	3	41	10.65	-1.7862	29.0986	-0.254	1.32	3.765	9.306	0.5	202102475
2021	5	25	3	44	8.58	-1.6942	29.1929	7.961	1.94	3.114	11.646	0.54	202102476
2021	5	25	3	45	9.46	-1.7253	29.1815	3.8	1.56	3.2755	19.514	0.31	202102477
2021	5	25	3	49	8.02	-1.666	29.2583	3.021	1.46	4.1345	3.39	0.49	202102479
2021	5	25	3	50	2.26	-1.662	29.2572	2.977	1.31	4.0715	2.793	0.27	202102480
2021	5	25	3	52	16.23	-1.6602	29.2554	2.963	1.26	4.5485	3.054	0.34	202102481
2021	5	25	3	57	49.69	-1.6453	29.2526	2.928	3.28	2.624	2.13	0.36	202102483
2021	5	25	3	59	58.22	-1.6965	29.204	6.347	2.9	2.634	8.595	0.25	202102484
2021	5	25	4	1	17.71	-1.664	29.2522	3.764	2.61	2.8915	4.193	0.42	202102485
2021	5	25	4	4	0.58	-1.6691	29.2576	3.166	1.78	2.391	2.212	0.45	202102486
2021	5	25	4	5	15.49	-1.6815	29.2563	3.207	1.69	2.79	3.817	0.35	202102487
2021	5	25	4	14	52.01	-1.6671	29.2555	3.547	1.29	2.6135	3.688	0.38	202102489
2021	5	25	4	16	48.71	-1.6668	29.2554	3.762	1.55	2.6765	4.003	0.34	202102490
2021	5	25	4	32	21.96	-1.7299	29.2229	4.923	2.47	3.9205	16.348	0.5	202102494
2021	5	25	4	34	22.49	-1.6637	29.2558	3.808	2.33	2.576	3.995	0.4	202102495
2021	5	25	4	36	55.93	-1.7033	29.2517	4.328	2.76	2.746	10.565	0.39	202102496
2021	5	25	4	42	5.62	-1.6688	29.2569	3.348	1.46	2.421	3.547	0.37	202102497
2021	5	25	4	45	23.04	-1.6645	29.2552	3.336	2.38	2.5535	2.737	0.31	202102498
2021	5	25	4	46	58.72	-1.6684	29.252	2.995	1.85	3.771	3.231	0.42	202102499
2021	5	25	4	48	50.7	-1.667	29.2562	3.284	2.19	2.3655	2.457	0.31	202102500
2021	5	25	4	51	12.75	-1.6601	29.2523	2.623	1.89	4.202	3.424	0.25	202102501
2021	5	25	4	52	28.28	-1.6242	29.2539	3.853	1.64	3.5505	4.657	0.28	202102502
2021	5	25	4	54	28.34	-1.6685	29.2569	3.274	1.34	2.584	2.593	0.27	202102503
2021	5	25	4	58	48.74	-1.6813	29.2562	2.463	1.69	2.9915	2.673	0.23	202102504
2021	5	25	5	2	38.77	-1.6825	29.1982	8.353	2	3.405	11.324	0.4	202102505
2021	5	25	5	6	36.22	-1.6629	29.2584	2.678	1.37	4.722	3.858	0.39	202102507
2021	5	25	5	9	7.7	-1.6771	29.2448	2.451	2.53	2.96	3.179	0.35	202102508
2021	5	25	5	10	28.8	-1.6758	29.2563	3.392	1.57	2.7975	3.607	0.18	202102509
2021	5	25	5	11	57.78	-1.6386	29.2513	3.893	2.21	2.496	3.059	0.38	202102510
2021	5	25	5	13	36.67	-1.6776	29.2478	2.566	1.76	3.026	2.588	0.44	202102511
2021	5	25	5	18	6.96	-1.6404	29.2513	4.095	1.81	2.4665	3.149	0.52	202102513
2021	5	25	5	20	32.05	-1.6729	29.2397	2.488	1.86	3.256	4.944	0.5	202102514
2021	5	25	5	24	34.51	-1.6718	29.2384	2.539	2.76	2.731	3.335	0.51	202102515
2021	5	25	5	28	57.05	-1.6829	29.2552	2.825	1.77	4.609	3.603	0.29	202102516
2021	5	25	5	33	51.23	-1.6702	29.2552	4.361	1.87	4.351	7.193	0.38	202102517
2021	5	25	5	35	19.04	-1.6917	29.2526	2.704	2.04	2.3255	2.356	0.14	202102518
2021	5	25	5	38	13.31	-1.6874	29.2566	2.793	1.8	2.3145	2.156	0.2	202102519
2021	5	25	5	39	21.51	-1.6872	29.262	2.837	1.46	2.831	2.429	0.35	202102520
2021	5	25	5	48	21.64	-1.6779	29.2465	2.394	2.78	2.872	3.183	0.34	202102523
2021	5	25	5	54	18.66	-1.6778	29.2556	3.846	1.49	3.225	4.963	0.31	202102524
2021	5	25	5	56	43.57	-1.6743	29.2521	2.273	1.54	3.236	6.469	0.17	202102525
2021	5	25	5	58	3.1	-1.6777	29.2584	3.406	1.5	2.9135	4.943	0.15	202102526
2021	5	25	5	59	8.57	-1.6801	29.26	3.262	1.85	2.4945	3.657	0.29	202102527
2021	5	25	6	13	45.76	-1.6781	29.259	4.482	1.63	2.9855	8.983	0.57	202102530
2021	5	25	6	15	4.62	-1.666	29.2234	4.867	1.47	5.4305	14.139	0.61	202102531
2021	5	25	6	19	8.46	-1.6668	29.254	2.764	2.14	2.67	2.652	0.46	202102533
2021	5	25	6	22	37.75	-1.6748	29.2455	0.719	1.22	3.4625	5.056	0.55	202102534
2021	5	25	6	30	37.83	-1.6825	29.2527	3.036	1.91	4.0505	4.824	0.34	202102536
2021	5	25	6	34	25.17	-1.681	29.2525	2.907	3.17	3.135	2.409	0.39	202102537
2021	5	25	6	39	16.94	-1.6815	29.2476	3.311	3.7	3.317	3.44	0.4	202102538
2021	5	25	6	41	11.76	-1.661	29.2488	3.378	2.77	2.835	3.378	0.45	202102539
2021	5	25	6	45	57.43	-1.6854	29.2544	2.931	2.72	3.084	2.769	0.76	202102540
2021	5	25	6	47	6.07	-1.6845	29.2506	2.767	3.26	3.332	2.777	0.36	202102541
2021	5	25	6	48	21.2	-1.6927	29.2543	2.845	3.14	5.4155	3.852	0.5	202102542
2021	5	25	6	48	51.98	-1.7195	29.2138	4.998	3.07	3.1705	9.094	0.46	202102543
2021	5	25	6	52	21.12	-1.6792	29.2466	3.941	3.19	3.634	5.859	0.56	202102544
2021	5	25	6	54	44.5	-1.6892	29.2552	2.98	2.39	3.5405	2.348	0.28	202102546
2021	5	25	6	58	30.53	-1.6849	29.249	3.736	2.7	2.964	4.912	0.57	202102548
2021	5	25	7	0	26.15	-1.683	29.2487	3.89	3.01	2.5615	5.174	0.2	202102549
2021	5	25	7	1	59.6	-1.6927	29.2573	4.049	2.24	2.44	7.682	0.78	202102550
2021	5	25	7	5	55.78	-1.6771	29.2522	3.465	2.77	2.85	3.505	0.38	202102551
2021	5	25	7	8	46.09	-1.6795	29.2422	3.173	3.64	3.404	4.293	0.44	202102554
2021	5	25	7	12	2.22	-1.6697	29.2408	3.821	3.49	2.9565	4.511	0.38	202102556
2021	5	25	7	13	58.97	-1.6808	29.2504	2.771	3.06	3.113	3.72	0.45	202102557
2021	5	25	7	17	16.11	-1.6766	29.2429	3.418	3.14	3.035	4.433	0.59	202102558
2021	5	25	7	18	26.32	-1.6742	29.243	4.048	2.82	2.9095	5.726	0.17	202102559
2021	5	25	7	19	1.83	-1.6776	29.2477	3.356	2.95	2.583	3.672	0.58	202102560
2021	5	25	7	21	2.93	-1.6786	29.2471	3.216	3.23	3.3085	3.978	0.52	202102562
2021	5	25	7	23	2.43	-1.682	29.2519	3.119	2.74	3.1825	3.022	0.41	202102563
2021	5	25	7	25	29.49	-1.6771	29.2434	2.928	4.11	2.614	3.812	0.52	202102564
2021	5	25	7	26	57.36	-1.695	29.2354	7.158	3.7	3.7485	16.921	0.46	202102565
2021	5	25	7	27	52.86	-1.6921	29.2499	2.912	2.88	2.9255	2.412	0.38	202102566
2021	5	25	7	29	25.79	-1.6859	29.2501	4.064	2.44	3.7835	6.529	0.47	202102567
2021	5	25	7	32	45.43	-1.687	29.237	4.625	3.55	2.446	6.775	0.15	202102570
2021	5	25	7	34	0.88	-1.6819	29.2428	3.245	3.53	3.1945	4.264	0.41	202102571
2021	5	25	7	37	56.7	-1.6793	29.2455	3.584	2.77	2.8055	5.271	0.17	202102572
2021	5	25	7	39	18.96	-1.6787	29.2489	3.858	2.84	3.4855	5.025	0.58	202102573
2021	5	25	7	41	38.96	-1.6718	29.244	4.421	3.65	3.1795	6.487	0.47	202102574
2021	5	25	7	42	46.33	-1.6845	29.2518	3.441	2.96	2.7435	4.111	0.43	202102575
2021	5	25	7	44	38.05	-1.6817	29.2477	3.947	2.5	3.621	6.006	0.47	202102576
2021	5	25	7	46	30.11	-1.6844	29.2496	3.604	2.44	3.177	4.144	0.28	202102578
2021	5	25	7	47	58.55	-1.6807	29.2484	3.939	3.12	2.8515	6.136	0.24	202102579
2021	5	25	7	51	48.93	-1.6804	29.2489	4.022	2.74	3.478	5.908	0.41	202102580
2021	5	25	7	52	29.91	-1.6815	29.2434	3.683	3.37	3.0815	4.553	0.48	202102581
2021	5	25	7	53	23.63	-1.6806	29.2452	3.871	2.54	2.6955	4.558	0.33	202102582
2021	5	25	7	55	9.84	-1.677	29.2459	4.304	3.06	3.219	4.685	0.38	202102583
2021	5	25	7	56	44.9	-1.6768	29.2348	4.756	3	3.5205	7.437	0.34	202102584
2021	5	25	7	58	52.16	-1.6789	29.2445	4.117	3.07	3.253	5.73	0.55	202102585
2021	5	25	8	4	13.08	-1.6855	29.2375	4.255	3.55	2.4895	7.501	0.48	202102587
2021	5	25	8	7	14.39	-1.717	29.191	7.141	3.01	3.325	13.263	0.34	202102588
2021	5	25	8	8	45.86	-1.6996	29.2485	2.024	2.93	3.542	14.994	0.56	202102589
2021	5	25	8	9	48.94	-1.7148	29.2436	7.037	2.42	4.337	11.444	0.52	202102590
2021	5	25	8	11	58.28	-1.6872	29.2396	4.483	3.46	2.3415	8.647	0.38	202102591
2021	5	25	8	19	54.63	-1.6802	29.2481	4.231	4.25	3.3355	6.187	0.38	202102594
2021	5	25	8	21	32.7	-1.6911	29.2395	4.781	3.87	3.94	13.834	0.53	202102595
2021	5	25	8	23	14.16	-1.6886	29.2469	3.665	2.98	3.084	4.725	0.57	202102596
2021	5	25	8	25	20.92	-1.6912	29.2462	3.741	2.4	2.9315	4.757	0.37	202102597
2021	5	25	8	30	59.74	-1.6882	29.2347	3.956	2.98	2.41	5.156	0.45	202102599
2021	5	25	8	33	23.68	-1.6963	29.2405	4.365	3.89	3.181	9.813	0.45	202102600
2021	5	25	8	34	32.69	-1.6899	29.2371	3.698	2.82	3.323	4.131	0.5	202102601
2021	5	25	8	36	21.52	-1.6874	29.2403	4.243	2.65	2.31	8.802	0.2	202102602
2021	5	25	8	37	14.94	-1.6679	29.224	4.555	3.05	7.395	6.971	0.83	202102603
2021	5	25	8	38	1.68	-1.686	29.2386	3.675	3.07	3.0405	5.3	0.54	202102604
2021	5	25	8	38	38.86	-1.6941	29.256	4.7	2.92	3.417	10.151	0.59	202102605
2021	5	25	8	40	16.81	-1.6934	29.2417	5.795	2.85	3.4225	8.201	0.23	202102606
2021	5	25	8	41	1.69	-1.6834	29.2378	11.22	3.37	7.103	18.224	0.59	202102607
2021	5	25	8	44	33.58	-1.6896	29.2433	3.756	4.13	2.661	4.559	0.38	202102609
2021	5	25	8	47	16.3	-1.6953	29.2497	3.166	3.42	3.9695	3.758	0.46	202102610
2021	5	25	8	51	13.8	-1.705	29.2541	2.888	3.96	2.4985	2.582	0.29	202102611
2021	5	25	9	3	1.71	-1.7	29.2452	3.158	4.52	3.0195	4.85	0.45	202102615
2021	5	25	9	5	42.23	-1.7012	29.247	3.689	3.28	2.9615	5.358	0.39	202102616
2021	5	25	9	8	35.85	-1.706	29.2497	3.502	3.21	2.77	5.09	0.38	202102617
2021	5	25	9	12	36.05	-1.702	29.2453	3.731	3.35	2.6575	7.511	0.4	202102618
2021	5	25	9	15	7.53	-1.6992	29.2492	3.625	3.2	2.849	5.661	0.39	202102619
2021	5	25	9	15	52.24	-1.7073	29.2517	3.014	3.13	2.6355	2.742	0.46	202102620
2021	5	25	9	18	0.95	-1.7012	29.2416	3.769	3.12	2.859	5.485	0.28	202102621
2021	5	25	9	18	52.43	-1.7018	29.2422	4.249	3.29	3.0295	7.901	0.45	202102622
2021	5	25	9	20	45.98	-1.7113	29.2532	2.869	2.31	5.2925	3.933	0.38	202102623
2021	5	25	9	21	51.74	-1.6783	29.242	4.201	2.74	4.165	5.647	0.55	202102624
2021	5	25	9	24	47.83	-1.7026	29.2407	4.551	3.3	2.8375	7.463	0.34	202102625
2021	5	25	9	27	31.35	-1.7043	29.2453	5.369	2.44	3.9715	9.829	0.31	202102626
2021	5	25	9	29	56.14	-1.7157	29.2219	6.961	2.81	5.327	12.04	0.35	202102627
2021	5	25	9	30	46.73	-1.7194	29.211	6.771	3.86	3.6835	11.211	0.38	202102628
2021	5	25	9	31	59.02	-1.7112	29.249	3.439	3.66	2.471	6.986	0.26	202102629
2021	5	25	9	37	10.34	-1.7094	29.2439	4.162	3.08	3.074	10.258	0.42	202102631
2021	5	25	9	37	40.34	-1.7075	29.2387	11.29	2.93	3.7265	12.932	0.58	202102632
2021	5	25	9	41	0.03	-1.7023	29.2469	4.055	4.34	3.098	7.837	0.27	202102634
2021	5	25	9	43	21.73	-1.6849	29.2438	3.73	2.86	3.173	4.832	0.62	202102635
2021	5	25	9	46	42.72	-1.7007	29.2504	5.834	2.32	3.109	10.453	0.36	202102636
2021	5	25	9	47	39.36	-1.7161	29.2541	3.891	2.08	2.503	6.203	0.14	202102637
2021	5	25	9	48	51.78	-1.7106	29.2424	4.05	2.49	2.9035	8.002	0.54	202102638
2021	5	25	9	50	13.62	-1.6959	29.2445	3.754	4.13	2.5165	6.438	0.35	202102639
2021	5	25	9	55	53.75	-1.7099	29.2474	2.203	2.03	3.0155	14.284	0.28	202102640
2021	5	25	9	56	27.61	-1.7089	29.243	5.689	2.26	3.4085	12.597	0.67	202102641
2021	5	25	9	57	58.45	-1.6973	29.2419	8.82	2.11	3.271	15.792	0.33	202102642
2021	5	25	10	2	40.01	-1.7038	29.2492	4.942	2.87	3.6985	11.197	0.53	202102645
2021	5	25	10	4	19.35	-1.7026	29.246	4.597	3.63	2.7405	9.944	0.42	202102646
2021	5	25	10	6	18.73	-1.7096	29.2505	4.758	2.74	2.851	8.82	0.22	202102647
2021	5	25	10	9	24.46	-1.712	29.2474	3.212	2.97	3.6855	5.082	0.4	202102648
2021	5	25	10	10	51.2	-1.708	29.2447	3.08	3.23	2.7915	4.738	0.35	202102649
2021	5	25	10	12	41.66	-1.7158	29.2476	4.897	2.35	3.3295	9.28	0.2	202102650
2021	5	25	10	13	19.8	-1.7129	29.2436	4.268	2.75	2.446	8.961	0.23	202102651
2021	5	25	10	14	55.8	-1.7113	29.2466	3.131	3.29	2.75	4.3	0.44	202102653
2021	5	25	10	16	26.23	-1.7007	29.2466	4.607	2.7	3.679	9.35	0.43	202102654
2021	5	25	10	18	6.53	-1.7076	29.2441	4.785	3.2	3.2735	10.971	0.51	202102655
2021	5	25	10	18	32.53	-1.7102	29.2459	4.606	3.23	2.9075	9.057	0.49	202102656
2021	5	25	10	21	19.32	-1.7074	29.2514	4.404	2.69	2.7955	10.027	0.34	202102657
2021	5	25	10	22	58.24	-1.7058	29.2469	7.701	2.64	3.5685	19.054	0.43	202102658
2021	5	25	10	23	41.05	-1.7118	29.2448	5.44	2.89	2.829	10.418	0.45	202102659
2021	5	25	10	24	56.66	-1.7054	29.2508	8.057	2.86	3.3325	12.096	0.37	202102660
2021	5	25	10	26	2.65	-1.7008	29.2427	6.235	2.33	3.73	12.168	0.38	202102661
2021	5	25	10	29	25.04	-1.7108	29.2376	11.665	3.2	3.8415	16.624	0.46	202102665
2021	5	25	10	40	45.02	-1.6889	29.24	10.492	4.37	3.762	15.882	0.44	202102669
2021	5	25	10	43	0.6	-1.7016	29.2505	11.617	2.46	4.143	19.462	0.25	202102670
2021	5	25	10	44	37.75	-1.7127	29.2425	9.998	3.03	3.6695	17.839	0.46	202102671
2021	5	25	10	46	44.06	-1.6877	29.2286	13.678	2.11	4.603	14.762	0.28	202102674
2021	5	25	10	49	47.97	-1.7033	29.2446	10.034	2.67	3.459	14.24	0.33	202102676
2021	5	25	10	54	6.89	-1.692	29.2257	12.438	3.26	4.367	16.589	0.34	202102678
2021	5	25	10	55	36.26	-1.7024	29.2331	10.559	3.46	4.0835	17.047	0.36	202102679
2021	5	25	10	59	52.35	-1.695	29.2404	10.614	2.79	4.074	17.652	0.52	202102680
2021	5	25	11	1	8.06	-1.713	29.2454	4.372	2.12	2.6615	6.032	0.38	202102681
2021	5	25	11	3	33.15	-1.7143	29.2491	5.053	2.08	2.898	5.83	0.32	202102683
2021	5	25	11	6	47.53	-1.8231	29.0517	-0.52	3.97	2.75	3.1	0.7	202102684
2021	5	25	11	9	55.29	-1.7129	29.25	4.808	2.8	3.029	5.033	0.36	202102685
2021	5	25	11	10	57.82	-1.7179	29.2534	4.102	2.76	3.205	5.287	0.48	202102686
2021	5	25	11	11	42.92	-1.7177	29.2497	5.26	2.59	3.281	8.889	0.39	202102687
2021	5	25	11	13	29.39	-1.7059	29.2391	4.834	3.32	2.7815	4.559	0.4	202102688
2021	5	25	11	14	31.51	-1.7072	29.2475	4.77	3.44	3.156	5.493	0.31	202102689
2021	5	25	11	16	56	-1.7141	29.2454	3.915	3.31	3.3205	5.051	0.55	202102690
2021	5	25	11	18	2.92	-1.7128	29.2576	4.273	2.79	2.8205	4.809	0.48	202102691
2021	5	25	11	20	52.38	-1.7174	29.25	4.119	2.96	3.043	5.162	0.31	202102692
2021	5	25	11	22	15.81	-1.7063	29.246	4.725	3.11	3.1095	5.74	0.34	202102693
2021	5	25	11	26	9.23	-1.7132	29.2506	4.805	3.25	2.7095	5.786	0.42	202102694
2021	5	25	11	28	11.12	-1.7174	29.2476	4.078	2.93	3.524	5.05	0.43	202102695
2021	5	25	11	31	20.24	-1.7164	29.2494	4.009	2.93	3.7635	4.673	0.78	202102699
2021	5	25	11	35	27.92	-1.7219	29.2483	3.771	2.98	3.1805	4.315	0.43	202102702
2021	5	25	11	39	11.4	-1.7114	29.2439	4.051	3.92	2.63	5.23	0.48	202102704
2021	5	25	11	45	20.23	-1.7254	29.2516	3.442	2.85	3.476	3.552	0.61	202102706
2021	5	25	11	46	26.46	-1.7217	29.2512	3.844	2.59	3.322	4.661	0.38	202102707
2021	5	25	11	47	1.78	-1.726	29.2516	4.144	2.46	3.0025	4.894	0.2	202102708
2021	5	25	11	48	8.27	-1.7141	29.2404	3.521	2.57	2.449	5.529	0.66	202102709
2021	5	25	11	50	4.29	-1.711	29.239	4.272	3.29	3.332	4.327	0.51	202102710
2021	5	25	11	51	6.56	-1.7131	29.256	3.044	3.18	2.9205	2.068	0.27	202102711
2021	5	25	11	52	19.48	-1.7102	29.2483	3.409	2.67	2.787	2.917	0.51	202102712
2021	5	25	11	54	32.28	-1.7155	29.2444	4.476	3.28	3.14	5.783	0.26	202102713
2021	5	25	11	58	50.65	-1.7108	29.238	4.324	3.43	2.294	4.16	0.36	202102716
2021	5	25	11	59	35.89	-1.7234	29.2527	2.637	3.06	3.349	2.513	0.46	202102717
2021	5	25	12	0	33.11	-1.728	29.2529	3.471	2.88	2.6265	4.051	0.32	202102718
2021	5	25	12	2	26.22	-1.7149	29.2413	3.719	2.81	3.7475	4.438	0.45	202102719
2021	5	25	12	5	18.48	-1.7191	29.2478	3.987	3.44	2.9775	5.292	0.47	202102720
2021	5	25	12	7	27.97	-1.7152	29.2407	4.848	3.19	3.681	5.456	0.4	202102721
2021	5	25	12	12	9.66	-1.7166	29.2412	3.579	3.58	2.8555	3.741	0.33	202102723
2021	5	25	12	13	47.04	-1.7305	29.2229	8.027	2.92	3.4285	15.257	0.54	202102724
2021	5	25	12	14	32.92	-1.7232	29.2478	3.93	2.77	3.016	4.82	0.45	202102725
2021	5	25	12	16	26.97	-1.695	29.2434	3.415	4.37	2.5315	3.721	0.35	202102726
2021	5	25	12	20	32.4	-1.718	29.2436	2.932	2.98	2.6775	2.391	0.51	202102727
2021	5	25	12	23	33.21	-1.7048	29.2469	4.632	2.69	4.044	6.707	0.51	202102728
2021	5	25	12	24	33.74	-1.701	29.2511	3.22	2.4	2.566	2.142	0.27	202102729
2021	5	25	12	26	25.92	-1.7196	29.2423	4.522	2.26	2.9405	5.712	0.64	202102731
2021	5	25	12	28	0.36	-1.7194	29.2453	3.804	2.48	4.217	4.645	0.53	202102732
2021	5	25	12	29	46.21	-1.7008	29.2513	4.08	3.12	3.172	4.784	0.46	202102734
2021	5	25	12	31	42.64	-1.7214	29.2515	10.598	2.54	3.5545	16.262	0.38	202102735
2021	5	25	12	33	14.37	-1.7153	29.2497	5.157	2.74	3.5155	5.93	0.46	202102736
2021	5	25	12	35	56.55	-1.7076	29.2474	5.296	2.53	4.062	7.337	0.34	202102738
2021	5	25	12	36	52.89	-1.7102	29.2433	5.097	2.9	2.8455	5.601	0.33	202102739
2021	5	25	12	41	21.08	-1.7099	29.2397	3.425	3.58	3.15	3.792	0.45	202102740
2021	5	25	12	46	14.02	-1.7038	29.2382	3.408	2.64	3.3535	3.264	0.55	202102742
2021	5	25	12	51	24.28	-1.7111	29.2419	3.492	3.16	3.0635	3.666	0.48	202102744
2021	5	25	12	52	4.26	-1.7151	29.2449	3.43	2.37	2.8145	8.693	0.45	202102745
2021	5	25	12	53	52.99	-1.6998	29.2495	4.261	3.11	3.4475	5.605	0.53	202102746
2021	5	25	12	54	42.86	-1.7341	29.2249	5.887	2.51	3.181	12.556	0.44	202102747
2021	5	25	12	57	47.63	-1.7025	29.2549	3.968	3.23	2.824	5.025	0.47	202102749
2021	5	25	13	0	4.5	-1.6991	29.2544	3.482	2.55	3.011	3.317	0.52	202102750
2021	5	25	13	5	36.59	-1.7061	29.2376	6.057	2.5	3.127	10.905	0.34	202102752
2021	5	25	13	7	20.38	-1.7111	29.2415	2.725	3.94	2.9075	3.624	0.49	202102753
2021	5	25	13	10	29.82	-1.7215	29.2497	4.517	2.07	2.82	5.389	0.39	202102754
2021	5	25	13	13	16.56	-1.7144	29.2494	2.935	2.66	3.8785	2.988	0.65	202102756
2021	5	25	13	14	16.2	-1.7158	29.2486	2.651	2.72	3.093	2.577	0.52	202102757
2021	5	25	13	15	49.56	-1.7061	29.2342	3.137	2.33	3.695	4.079	0.68	202102758
2021	5	25	13	18	43.13	-1.7127	29.2463	6.289	2.39	3.8035	7.954	0.53	202102759
2021	5	25	13	22	12.24	-1.7219	29.2502	4.741	2.76	3.2525	6.639	0.53	202102761
2021	5	25	13	23	6.02	-1.7166	29.2485	5.539	2.68	2.9235	5.728	0.51	202102764
2021	5	25	13	24	35.98	-1.7172	29.247	5.507	2.39	2.9465	5.959	0.34	202102765
2021	5	25	13	25	13.72	-1.7091	29.2401	5.321	2.47	2.8525	5.665	0.48	202102766
[truncated: 4,857 more rows]

## Sheet: GNSS
BLG
%year	east(m)	north(m)	up(m)	errE(m)	errN(m)	errU(m)	year	month	day	hour	min	sec
2021.38809035	0.028684	0.033931	-0.002255	0.000845	0.000794	0.003459	2021	5	22	12	0	0
2021.39082820	-0.077252	0.028676	0.027295	0.000841	0.000769	0.003365	2021	5	23	12	0	0
2021.39356605	-0.224847	0.038854	0.035840	0.000844	0.000775	0.003394	2021	5	24	12	0	0
2021.39630390	-0.286895	0.061443	0.033740	0.000842	0.000772	0.003385	2021	5	25	12	0	0
2021.39904175	-0.324195	0.080155	0.042459	0.000841	0.000773	0.003387	2021	5	26	12	0	0
2021.40177960	-0.342581	0.090522	0.043707	0.000846	0.000777	0.003384	2021	5	27	12	0	0
2021.40451745	-0.357463	0.100481	0.037992	0.000877	0.000785	0.003460	2021	5	28	12	0	0
2021.40725530	-0.364140	0.106307	0.052304	0.000847	0.000781	0.003402	2021	5	29	12	0	0
2021.40999316	-0.373709	0.110014	0.043675	0.000844	0.000781	0.003403	2021	5	30	12	0	0
2021.41273101	-0.367957	0.110512	0.065312	0.000843	0.000778	0.003382	2021	5	31	12	0	0
BOB
2021.38809035	0.039141	0.032938	-0.013991	0.000907	0.000809	0.003619	2021	5	22	12	0	0
2021.39082820	0.027044	0.032790	0.000639	0.000891	0.000783	0.003528	2021	5	23	12	0	0
2021.39356605	0.000801	0.030413	-0.024278	0.000895	0.000790	0.003574	2021	5	24	12	0	0
2021.39630390	-0.024225	0.027097	-0.009428	0.000895	0.000790	0.003580	2021	5	25	12	0	0
2021.39904175	-0.038204	0.029116	-0.004719	0.000896	0.000788	0.003573	2021	5	26	12	0	0
2021.40177960	-0.050571	0.031063	-0.003763	0.000905	0.000796	0.003601	2021	5	27	12	0	0
2021.40451745	-0.059708	0.030082	-0.002738	0.000920	0.000799	0.003607	2021	5	28	12	0	0
2021.40725530	-0.065526	0.034145	-0.004269	0.000901	0.000799	0.003565	2021	5	29	12	0	0
2021.40999316	-0.065492	0.036949	-0.002334	0.000895	0.000796	0.003582	2021	5	30	12	0	0
2021.41273101	-0.070889	0.031887	0.004485	0.000894	0.000793	0.003571	2021	5	31	12	0	0
KBT
2021.38809035	0.080195	0.052195	0.035144	0.001009	0.001136	0.005164	2021	5	22	12	0	0
2021.39082820	0.526191	0.106082	0.157897	0.000953	0.001148	0.004979	2021	5	23	12	0	0
2021.39356605	0.555730	0.127250	0.209254	0.000971	0.001147	0.005004	2021	5	24	12	0	0
2021.39630390	0.563695	0.149294	0.214177	0.000946	0.001103	0.004784	2021	5	25	12	0	0
2021.39904175	0.559626	0.151421	0.198886	0.000951	0.001082	0.004739	2021	5	26	12	0	0
2021.40177960	0.556988	0.147504	0.200353	0.001229	0.001410	0.005988	2021	5	27	12	0	0
2021.40451745	0.553869	0.152185	0.190507	0.000986	0.001102	0.004885	2021	5	28	12	0	0
2021.40725530	0.555614	0.156127	0.189961	0.000948	0.001110	0.004825	2021	5	29	12	0	0
2021.40999316	0.567787	0.159274	0.193454	0.000972	0.001112	0.005116	2021	5	30	12	0	0
2021.41273101	0.560705	0.158841	0.184308	0.000973	0.001115	0.005149	2021	5	31	12	0	0
RBV
2021.38809035	0.063955	0.037123	-0.035998	0.000868	0.000791	0.003479	2021	5	22	12	0	0
2021.39082820	0.154900	-0.038295	0.015965	0.000845	0.000772	0.003385	2021	5	23	12	0	0
2021.39356605	0.370020	-0.121000	0.156264	0.000856	0.000775	0.003411	2021	5	24	12	0	0
2021.39630390	0.652609	-0.163848	0.209996	0.000839	0.000768	0.003364	2021	5	25	12	0	0
2021.39904175	0.705361	-0.154420	0.254518	0.000842	0.000773	0.003379	2021	5	26	12	0	0
2021.40177960	0.723518	-0.150585	0.266584	0.000846	0.000776	0.003388	2021	5	27	12	0	0
2021.40451745	0.730929	-0.153560	0.266668	0.000880	0.000784	0.003471	2021	5	28	12	0	0
2021.40725530	0.740228	-0.151051	0.265963	0.000848	0.000779	0.003406	2021	5	29	12	0	0
2021.40999316	0.751888	-0.148541	0.269564	0.000842	0.000776	0.003391	2021	5	30	12	0	0
2021.41273101	0.756196	-0.148904	0.287409	0.000845	0.000778	0.003388	2021	5	31	12	0	0
RGB
2021.38809035	0.059642	0.049838	-0.019099	0.000957	0.000851	0.003889	2021	5	22	12	0	0
2021.39082820	0.058501	0.045252	0.008823	0.000958	0.000828	0.003770	2021	5	23	12	0	0
2021.39356605	0.063891	0.039324	-0.005429	0.000944	0.000827	0.003759	2021	5	24	12	0	0
2021.39630390	0.062711	0.041576	-0.008162	0.000969	0.000835	0.003836	2021	5	25	12	0	0
2021.39904175	0.061447	0.039190	-0.005019	0.000961	0.000835	0.003786	2021	5	26	12	0	0
2021.40177960	0.058899	0.039434	0.004033	0.000948	0.000831	0.003785	2021	5	27	12	0	0
2021.40451745	0.060319	0.038248	-0.003443	0.000987	0.000848	0.003881	2021	5	28	12	0	0
2021.40725530	0.057081	0.037706	0.009614	0.000942	0.000827	0.003761	2021	5	29	12	0	0
2021.40999316	0.055992	0.032875	-0.001475	0.000954	0.000831	0.003784	2021	5	30	12	0	0
2021.41273101	0.057272	0.036255	-0.009102	0.000951	0.000837	0.003779	2021	5	31	12	0	0
RSY
2021.38809035	0.005735	0.029920	0.010514	0.000861	0.000797	0.003529	2021	5	22	12	0	0
2021.39082820	-0.265918	0.098994	0.030842	0.000862	0.000783	0.003443	2021	5	23	12	0	0
2021.39356605	-0.322130	0.146840	0.045372	0.000847	0.000773	0.003406	2021	5	24	12	0	0
2021.39630390	-0.342564	0.168880	0.034655	0.000840	0.000770	0.003378	2021	5	25	12	0	0
2021.39904175	-0.343435	0.175506	0.040771	0.000839	0.000775	0.003382	2021	5	26	12	0	0
2021.40177960	-0.340479	0.177340	0.057498	0.000858	0.000785	0.003438	2021	5	27	12	0	0
2021.40451745	-0.347969	0.185140	0.042789	0.000884	0.000788	0.003493	2021	5	28	12	0	0
SKE
2021.38809035	0.005024	0.009391	0.022963	0.000843	0.000794	0.003455	2021	5	22	12	0	0
2021.39082820	-0.033786	0.017015	0.021949	0.000840	0.000769	0.003358	2021	5	23	12	0	0
2021.39356605	-0.066817	0.019183	-0.009683	0.000842	0.000774	0.003387	2021	5	24	12	0	0
2021.39630390	-0.078835	0.029848	-0.002111	0.000848	0.000772	0.003437	2021	5	25	12	0	0
2021.39904175	-0.093810	0.036222	0.005339	0.000839	0.000771	0.003372	2021	5	26	12	0	0
2021.40177960	-0.104516	0.041959	0.014093	0.000846	0.000777	0.003380	2021	5	27	12	0	0
2021.40451745	-0.108876	0.043884	0.013088	0.000879	0.000787	0.003478	2021	5	28	12	0	0
2021.40725530	-0.115305	0.047808	0.005222	0.000845	0.000781	0.003395	2021	5	29	12	0	0
2021.40999316	-0.116486	0.049013	0.023207	0.000842	0.000778	0.003390	2021	5	30	12	0	0
2021.41273101	-0.111850	0.056641	0.051204	0.000844	0.000778	0.003388	2021	5	31	12	0	0
TSI
2021.38809035	0.014825	0.026874	0.011935	0.000944	0.000834	0.003792	2021	5	22	12	0	0
2021.39082820	-0.035758	0.034269	0.024211	0.000898	0.000800	0.003618	2021	5	23	12	0	0
2021.39356605	-0.104062	0.028576	0.008135	0.000890	0.000801	0.003599	2021	5	24	12	0	0
2021.39630390	-0.140156	0.039832	0.007681	0.000886	0.000801	0.003581	2021	5	25	12	0	0
2021.39904175	-0.173747	0.047942	0.037048	0.000891	0.000801	0.003602	2021	5	26	12	0	0
2021.40177960	-0.193933	0.055650	0.031394	0.000898	0.000809	0.003610	2021	5	27	12	0	0
2021.40451745	-0.209512	0.061450	0.032157	0.000927	0.000815	0.003727	2021	5	28	12	0	0
2021.40725530	-0.218418	0.063005	0.033985	0.000899	0.000812	0.003644	2021	5	29	12	0	0
2021.40999316	-0.225229	0.062541	0.027637	0.000901	0.000807	0.003651	2021	5	30	12	0	0
2021.41273101	-0.220603	0.065281	0.056551	0.000885	0.000800	0.003573	2021	5	31	12	0	0
