# Supplementary material for: Precursor-free eruption triggered by edifice rupture at Nyiragongo volcano
Source: Nature. 2022 Aug 31;609(7925):83–8. doi: 10.1038/s41586-022-05047-8 (PMC9433316; doi:10.1038/s41586-022-05047-8)
Supplement: Supplementary file 3 — Source Data Fig. 2 [file 41586_2022_5047_MOESM3_ESM.xlsx]

## Sheet: panel_a_GNSS
KBT											RBV
%year	month	day	hour	min	sec	north (cm)	east (cm)	up (cm)	err (cm)		%year	month	day	hour	min	sec	north (cm)	east (cm)	up (cm)	err (cm)
2021	5	22	0	0	0	9.95	16.36	-2.23	3.44		2021	5	22	0	0	0	8.58	15.26	3.59	2.49
2021	5	22	0	5	0	9.14	15.16	-2.55	3.3		2021	5	22	0	5	0	9.17	15.71	3.45	2.36
2021	5	22	0	10	0	9.71	16.04	-2.82	3.18		2021	5	22	0	10	0	9.38	15.55	3.2	2.25
2021	5	22	0	15	0	9.64	17.59	-3.09	3.06		2021	5	22	0	15	0	9.51	15.25	2.57	2.16
2021	5	22	0	20	0	9.28	16.79	-2.36	2.94		2021	5	22	0	20	0	9.27	14.88	1.77	2.06
2021	5	22	0	25	0	8.65	15.78	-2.56	2.84		2021	5	22	0	25	0	8.76	14.99	1.54	1.98
2021	5	22	0	30	0	8.33	16.39	-3.07	2.73		2021	5	22	0	30	0	8.65	14.96	1.63	1.9
2021	5	22	0	35	0	7.22	16.41	-3.98	2.63		2021	5	22	0	35	0	8.75	14.85	1.77	1.82
2021	5	22	0	40	0	7.21	15.73	-3.8	2.53		2021	5	22	0	40	0	8.71	15.55	1.98	1.76
2021	5	22	0	45	0	5.59	14.89	-3.79	2.4		2021	5	22	0	45	0	8.77	15.44	1.92	1.71
2021	5	22	0	50	0	5.15	14.86	-3.78	2.35		2021	5	22	0	50	0	8.32	14.66	1.94	1.66
2021	5	22	0	55	0	6.31	14.42	-4.03	2.32		2021	5	22	0	55	0	8.1	14.82	1.96	1.63
2021	5	22	1	0	0	7.34	14.41	-4.07	2.3		2021	5	22	1	0	0	7.65	15.51	1.89	1.61
2021	5	22	1	5	0	8.34	13.78	-3.96	2.3		2021	5	22	1	5	0	7.75	15.12	1.94	1.59
2021	5	22	1	10	0	9.25	14.08	-4.26	2.3		2021	5	22	1	10	0	8.02	15.92	1.53	1.58
2021	5	22	1	15	0	10.51	14.42	-3.97	2.29		2021	5	22	1	15	0	8	16.1	1.63	1.56
2021	5	22	1	20	0	10.1	14.56	-3.76	2.28		2021	5	22	1	20	0	8.19	15.55	1.6	1.55
2021	5	22	1	25	0	9.07	14.55	-3.69	2.29		2021	5	22	1	25	0	8.3	15.23	1.65	1.54
2021	5	22	1	30	0	9.43	14.35	-3.72	2.31		2021	5	22	1	30	0	8.45	14.52	1.41	1.51
2021	5	22	1	35	0	8.85	15.01	-3.63	2.33		2021	5	22	1	35	0	8.91	14.44	1.06	1.5
2021	5	22	1	40	0	8.55	13.88	-3.63	2.35		2021	5	22	1	40	0	8.39	14.79	0.98	1.49
2021	5	22	1	45	0	8.61	14.79	-3.5	2.38		2021	5	22	1	45	0	9.34	14.64	1.03	1.49
2021	5	22	1	50	0	9.19	15.1	-3.5	2.41		2021	5	22	1	50	0	8.75	14.61	1.07	1.49
2021	5	22	1	55	0	8.02	14.16	-2.8	2.51		2021	5	22	1	55	0	8.61	15.09	1.2	1.49
2021	5	22	2	0	0	7.49	14.59	-2.27	2.57		2021	5	22	2	0	0	8.51	15.03	1.42	1.49
2021	5	22	2	5	0	7.4	14.92	-1.66	2.59		2021	5	22	2	5	0	8.39	15.26	1.88	1.49
2021	5	22	2	10	0	7.72	15.68	-0.76	2.59		2021	5	22	2	10	0	8.71	14.96	2.16	1.5
2021	5	22	2	15	0	7.36	15.57	-0.32	2.58		2021	5	22	2	15	0	8.41	14.88	1.88	1.5
2021	5	22	2	20	0	7.06	15.21	-0.13	2.55		2021	5	22	2	20	0	7.76	14.84	1.34	1.5
2021	5	22	2	25	0	7.19	15.79	0.13	2.5		2021	5	22	2	25	0	7.68	15.03	1.4	1.5
2021	5	22	2	30	0	6.74	16.7	0.58	2.39		2021	5	22	2	30	0	8.06	15.06	1.18	1.49
2021	5	22	2	35	0	6.91	16.28	0.77	2.37		2021	5	22	2	35	0	8.2	15.42	0.88	1.48
2021	5	22	2	40	0	6.83	15.52	0.5	2.34		2021	5	22	2	40	0	8.92	15.51	0.49	1.47
2021	5	22	2	45	0	6.7	14.3	0.08	2.3		2021	5	22	2	45	0	8.31	15.45	0.49	1.46
2021	5	22	2	50	0	7.85	14.56	0.26	2.27		2021	5	22	2	50	0	8.65	15.76	0.66	1.46
2021	5	22	2	55	0	7.53	14.43	-0.27	2.24		2021	5	22	2	55	0	8.13	15.45	0.31	1.45
2021	5	22	3	0	0	7.31	13.35	-0.58	2.19		2021	5	22	3	0	0	8.44	15.77	-0.05	1.43
2021	5	22	3	5	0	7.82	13.03	-0.77	2.14		2021	5	22	3	5	0	8.04	15.86	0.02	1.42
2021	5	22	3	10	0	8.23	13.06	-1.06	2.07		2021	5	22	3	10	0	7.69	15.69	-0.24	1.41
2021	5	22	3	15	0	8.06	13.37	-1.18	2.04		2021	5	22	3	15	0	7.82	15.63	-0.16	1.4
2021	5	22	3	20	0	8.55	13.06	-1.17	2.01		2021	5	22	3	20	0	8.01	15.61	-0.08	1.39
2021	5	22	3	25	0	8.63	14.14	-0.82	2		2021	5	22	3	25	0	7.88	15.68	0.13	1.39
2021	5	22	3	30	0	8.1	13.81	-0.36	1.99		2021	5	22	3	30	0	8.03	15.48	0.89	1.4
2021	5	22	3	35	0	8.12	13.54	0.53	1.98		2021	5	22	3	35	0	7.57	15.69	1.27	1.39
2021	5	22	3	40	0	8.45	14.09	1.27	1.99		2021	5	22	3	40	0	7.25	16.32	1.09	1.39
2021	5	22	3	45	0	8.08	14.08	1.1	1.99		2021	5	22	3	45	0	7.45	15.7	1.36	1.39
2021	5	22	3	50	0	8.1	13.38	1.5	2		2021	5	22	3	50	0	8.11	15.64	1.51	1.39
2021	5	22	3	55	0	7.68	13.09	1.55	1.99		2021	5	22	3	55	0	8	15.85	1.49	1.37
2021	5	22	4	0	0	7.14	12.2	1.82	1.96		2021	5	22	4	0	0	8.1	16.05	1.51	1.36
2021	5	22	4	5	0	7.33	11.67	2.13	1.95		2021	5	22	4	5	0	7.9	16	1.72	1.35
2021	5	22	4	10	0	7.91	12.72	1.48	1.94		2021	5	22	4	10	0	7.9	16.05	2.39	1.35
2021	5	22	4	15	0	6.64	14.07	1.23	1.9		2021	5	22	4	15	0	7.94	16.05	2.87	1.35
2021	5	22	4	20	0	6.66	14.15	1.36	1.9		2021	5	22	4	20	0	8	15.98	3.24	1.35
2021	5	22	4	25	0	6.61	12.96	1.06	1.88		2021	5	22	4	25	0	7.44	16.02	3.37	1.36
2021	5	22	4	30	0	7.46	12.93	0.61	1.87		2021	5	22	4	30	0	7.53	16.11	3.33	1.36
2021	5	22	4	35	0	7.33	13.07	0.45	1.86		2021	5	22	4	35	0	7.81	16.09	3.22	1.36
2021	5	22	4	40	0	8.02	13.21	0.24	1.85		2021	5	22	4	40	0	7.43	15.61	3.09	1.36
2021	5	22	4	45	0	8.04	13.36	0.07	1.83		2021	5	22	4	45	0	7.88	15.55	2.05	1.36
2021	5	22	4	50	0	7.97	13.11	-0.3	1.81		2021	5	22	4	50	0	7.55	15.88	1.37	1.36
2021	5	22	4	55	0	7.14	13.24	-0.16	1.79		2021	5	22	4	55	0	7.75	16.04	0.76	1.36
2021	5	22	5	0	0	6.49	12.8	-0.38	1.79		2021	5	22	5	0	0	7.66	15.49	0.45	1.34
2021	5	22	5	5	0	6.05	13.23	-0.48	1.78		2021	5	22	5	5	0	7.87	15.81	0.28	1.32
2021	5	22	5	10	0	5.99	13.65	-0.66	1.76		2021	5	22	5	10	0	8.04	15.79	0.13	1.3
2021	5	22	5	15	0	4.98	12.58	-1.19	1.74		2021	5	22	5	15	0	7.99	15.79	0.11	1.29
2021	5	22	5	20	0	5.2	13	-1.73	1.74		2021	5	22	5	20	0	7.75	16.06	0.02	1.29
2021	5	22	5	25	0	6.21	12.54	-2.27	1.77		2021	5	22	5	25	0	7.77	16.31	-0.01	1.29
2021	5	22	5	30	0	7.44	13.32	-2.57	1.81		2021	5	22	5	30	0	7.38	16.18	0.04	1.28
2021	5	22	5	35	0	7.92	12.83	-2.74	1.83		2021	5	22	5	35	0	7.66	15.97	0.01	1.29
2021	5	22	5	40	0	7.87	12.81	-3.68	1.83		2021	5	22	5	40	0	7.73	16.01	-0.35	1.27
2021	5	22	5	45	0	8.33	13.5	-3.72	1.79		2021	5	22	5	45	0	7.69	15.96	-0.19	1.25
2021	5	22	5	50	0	8.42	13.78	-4.04	1.7		2021	5	22	5	50	0	8.17	15.97	0.08	1.25
2021	5	22	5	55	0	9.15	12.86	-5.16	1.7		2021	5	22	5	55	0	8.18	16.66	0.06	1.24
2021	5	22	6	0	0	9.06	13.46	-6.23	1.7		2021	5	22	6	0	0	8.13	16.45	0.14	1.25
2021	5	22	6	5	0	9.09	13.95	-6.91	1.71		2021	5	22	6	5	0	8.15	16.43	0.17	1.26
2021	5	22	6	10	0	8.48	14.16	-6.62	1.73		2021	5	22	6	10	0	7.67	15.81	0.22	1.28
2021	5	22	6	15	0	8.08	14.99	-6.88	1.75		2021	5	22	6	15	0	7.88	16.04	-0.41	1.3
2021	5	22	6	20	0	8.29	13.99	-6.95	1.76		2021	5	22	6	20	0	8.31	16.55	-0.84	1.33
2021	5	22	6	25	0	9.24	13.39	-6.79	1.78		2021	5	22	6	25	0	8.9	16.71	-1.21	1.36
2021	5	22	6	30	0	8.57	13.99	-6.22	1.81		2021	5	22	6	30	0	8.65	16.96	-1.78	1.39
2021	5	22	6	35	0	8.02	14.45	-5.98	1.84		2021	5	22	6	35	0	8.43	17.17	-1.83	1.39
2021	5	22	6	40	0	7.67	14.35	-5.77	1.87		2021	5	22	6	40	0	8.65	16.73	-1.9	1.4
2021	5	22	6	45	0	7.61	14.04	-6.22	1.91		2021	5	22	6	45	0	8.44	16.64	-2.33	1.4
2021	5	22	6	50	0	8.25	13.97	-6.52	1.96		2021	5	22	6	50	0	9.12	16.59	-2.91	1.41
2021	5	22	6	55	0	8.8	13.53	-6.38	2.04		2021	5	22	6	55	0	9.7	16.76	-3.53	1.42
2021	5	22	7	0	0	8.93	13.1	-6.49	2.1		2021	5	22	7	0	0	9.63	16.93	-3.7	1.43
2021	5	22	7	5	0	9.04	12.44	-6.38	2.15		2021	5	22	7	5	0	9.49	16.49	-3.84	1.44
2021	5	22	7	10	0	9.58	12.83	-6.1	2.18		2021	5	22	7	10	0	8.79	16.63	-3.73	1.45
2021	5	22	7	15	0	9.74	12.99	-5.7	2.21		2021	5	22	7	15	0	9.05	16.57	-3.51	1.46
2021	5	22	7	20	0	9.23	13.21	-5.59	2.22		2021	5	22	7	20	0	9.19	16.38	-3.13	1.46
2021	5	22	7	25	0	8.82	12.76	-5.38	2.22		2021	5	22	7	25	0	9.71	17.24	-3.11	1.46
2021	5	22	7	30	0	9.15	13.27	-4.97	2.2		2021	5	22	7	30	0	9.65	16.73	-3.15	1.46
2021	5	22	7	35	0	9.04	14.48	-4.82	2.18		2021	5	22	7	35	0	9.28	16.32	-2.89	1.46
2021	5	22	7	40	0	8.08	13.53	-4.59	2.14		2021	5	22	7	40	0	9.28	17.49	-2.57	1.46
2021	5	22	7	45	0	8.76	13.2	-4.41	2.12		2021	5	22	7	45	0	9.46	17.1	-2.29	1.45
2021	5	22	7	50	0	8.65	14.03	-4.46	2.17		2021	5	22	7	50	0	9.35	16.95	-1.99	1.43
2021	5	22	7	55	0	8.68	13.61	-4.42	2.18		2021	5	22	7	55	0	9.55	17.24	-1.69	1.42
2021	5	22	8	0	0	8.18	14.22	-4.59	2.18		2021	5	22	8	0	0	9.09	16.89	-1.39	1.41
2021	5	22	8	5	0	8.29	13.95	-4.49	2.16		2021	5	22	8	5	0	8.91	17	-1.19	1.41
2021	5	22	8	10	0	8.5	14.12	-4.36	2.14		2021	5	22	8	10	0	8.7	17.2	-0.67	1.41
2021	5	22	8	15	0	8.89	13.83	-4.26	2.12		2021	5	22	8	15	0	9.8	17.17	-0.22	1.41
2021	5	22	8	20	0	9.08	14.37	-4.72	2.1		2021	5	22	8	20	0	9.28	18.06	0.38	1.41
2021	5	22	8	25	0	9.86	14.74	-4.35	2.09		2021	5	22	8	25	0	8.89	17.84	0.77	1.43
2021	5	22	8	30	0	9.77	15.63	-3.72	2.07		2021	5	22	8	30	0	8.96	17.54	0.65	1.45
2021	5	22	8	35	0	9.6	15.26	-3.42	2.06		2021	5	22	8	35	0	8.29	17.92	1.1	1.46
2021	5	22	8	40	0	8.66	14.8	-3.54	2.03		2021	5	22	8	40	0	8.54	18.56	1.38	1.47
2021	5	22	8	45	0	7.87	14.59	-3.53	2.01		2021	5	22	8	45	0	8.22	19.08	1.7	1.48
2021	5	22	8	50	0	7.42	15.19	-3.25	1.99		2021	5	22	8	50	0	8.58	20.67	2.13	1.48
2021	5	22	8	55	0	7.12	14.69	-3.11	1.95		2021	5	22	8	55	0	8.29	20.8	1.74	1.49
2021	5	22	9	0	0	8.46	15.18	-4.03	1.95		2021	5	22	9	0	0	7.32	20.2	1.63	1.51
2021	5	22	9	5	0	8.07	15.83	-4.25	1.95		2021	5	22	9	5	0	7.5	19.45	1.15	1.54
2021	5	22	9	10	0	7.88	16.38	-4.12	1.97		2021	5	22	9	10	0	7.46	16.78	0.58	1.55
2021	5	22	9	15	0	7.45	18.58	-3.53	1.98		2021	5	22	9	15	0	8.01	15.62	0.46	1.57
2021	5	22	9	20	0	8.03	18.68	-3.19	2		2021	5	22	9	20	0	8.81	17.09	1.03	1.58
2021	5	22	9	25	0	10	17.56	-2.83	2.06		2021	5	22	9	25	0	9.95	16.82	0.08	1.61
2021	5	22	9	30	0	8.13	17.07	-2.5	2.1		2021	5	22	9	30	0	11.31	15.68	-0.73	1.63
2021	5	22	9	35	0	7.4	16.67	-2.37	2.14		2021	5	22	9	35	0	11.24	16.61	0.08	1.65
2021	5	22	9	40	0	8.14	17.11	-1.55	2.17		2021	5	22	9	40	0	11.84	16.95	1.95	1.67
2021	5	22	9	45	0	9.96	17.31	-0.52	2.23		2021	5	22	9	45	0	12.24	15.1	3.63	1.69
2021	5	22	9	50	0	11.13	15.71	0.03	2.27		2021	5	22	9	50	0	11.06	14.66	3.99	1.7
2021	5	22	9	55	0	9.8	15.49	-0.24	2.33		2021	5	22	9	55	0	11.15	15.16	4.32	1.71
2021	5	22	10	0	0	9.06	15.06	-0.8	2.37		2021	5	22	10	0	0	10.64	16.81	3.9	1.72
2021	5	22	10	5	0	9.1	15.89	-1.3	2.4		2021	5	22	10	5	0	10.35	18.17	2.87	1.73
2021	5	22	10	10	0	8.33	15.97	-2.44	2.42		2021	5	22	10	10	0	10.79	17.22	2.11	1.72
2021	5	22	10	15	0	8.69	15.48	-2.74	2.45		2021	5	22	10	15	0	11.72	16.11	1.92	1.7
2021	5	22	10	20	0	7.47	13.89	-2.3	2.47		2021	5	22	10	20	0	11.14	16.75	2.34	1.67
2021	5	22	10	25	0	6.46	14.15	-0.63	2.5		2021	5	22	10	25	0	11.03	17.56	2.45	1.65
2021	5	22	10	30	0	7.8	13.27	-0.88	2.52		2021	5	22	10	30	0	11.36	17	2.84	1.63
2021	5	22	10	35	0	5.74	13.81	-0.68	2.55		2021	5	22	10	35	0	10.66	16.07	3.31	1.61
2021	5	22	10	40	0	5.69	13.99	-1.6	2.57		2021	5	22	10	40	0	10.46	16.42	3.59	1.6
2021	5	22	10	45	0	6.89	13.8	-2.49	2.57		2021	5	22	10	45	0	9.16	17.03	4.55	1.58
2021	5	22	10	50	0	7.01	13.35	-3.04	2.57		2021	5	22	10	50	0	7.51	15.86	6.32	1.57
2021	5	22	10	55	0	7.45	14.17	-3.96	2.56		2021	5	22	10	55	0	7.05	15.24	7.32	1.55
2021	5	22	11	0	0	8.09	13.86	-4.22	2.52		2021	5	22	11	0	0	7.54	15.33	7.11	1.55
2021	5	22	11	5	0	9.01	13.91	-5.07	2.47		2021	5	22	11	5	0	7.81	15.71	5.91	1.54
2021	5	22	11	10	0	9.24	14.31	-6.19	2.4		2021	5	22	11	10	0	6.69	16.24	4.77	1.53
2021	5	22	11	15	0	8.6	13.8	-6.08	2.33		2021	5	22	11	15	0	6	16.21	4.08	1.51
2021	5	22	11	20	0	9.01	13.17	-5.51	2.31		2021	5	22	11	20	0	7.18	16.58	3.88	1.5
2021	5	22	11	25	0	10.27	12.97	-4.86	2.28		2021	5	22	11	25	0	8.18	16.42	4.53	1.5
2021	5	22	11	30	0	10.01	11.69	-4.03	2.27		2021	5	22	11	30	0	7.21	16.47	4.21	1.48
2021	5	22	11	35	0	9.88	11.77	-4.54	2.26		2021	5	22	11	35	0	6.46	16.55	4.18	1.47
2021	5	22	11	40	0	10.88	13	-5.24	2.24		2021	5	22	11	40	0	7.21	16.75	4.04	1.45
2021	5	22	11	45	0	10.51	11.87	-5.03	2.22		2021	5	22	11	45	0	7.92	16.07	3.67	1.44
2021	5	22	11	50	0	10.38	12.66	-5.84	2.21		2021	5	22	11	50	0	8.85	15.3	2.58	1.42
2021	5	22	11	55	0	10.33	12.46	-5.84	2.2		2021	5	22	11	55	0	8.82	15.53	1.59	1.41
2021	5	22	12	0	0	11.13	11.58	-5.8	2.19		2021	5	22	12	0	0	8.43	15.64	1.02	1.4
2021	5	22	12	5	0	11.5	13.05	-6.27	2.19		2021	5	22	12	5	0	8.51	15.24	1.42	1.39
2021	5	22	12	10	0	10.75	12.47	-6.87	2.18		2021	5	22	12	10	0	8.56	15.16	1.31	1.39
2021	5	22	12	15	0	10.12	11.04	-6.86	2.16		2021	5	22	12	15	0	8.77	14.95	1.44	1.39
2021	5	22	12	20	0	9.92	10.98	-7.17	2.17		2021	5	22	12	20	0	8.53	15.22	1.21	1.39
2021	5	22	12	25	0	10.3	11.15	-7.47	2.17		2021	5	22	12	25	0	8.81	15.67	1.27	1.4
2021	5	22	12	30	0	10.61	10.22	-7.67	2.16		2021	5	22	12	30	0	8.43	14.88	1.47	1.41
2021	5	22	12	35	0	10.66	10.07	-7.76	2.12		2021	5	22	12	35	0	8.53	15.15	1.15	1.43
2021	5	22	12	40	0	9.33	10.43	-7.42	2.06		2021	5	22	12	40	0	9.84	15.04	0.37	1.45
2021	5	22	12	45	0	9.14	8.13	-5.84	1.87		2021	5	22	12	45	0	9.69	15.02	0.72	1.45
2021	5	22	12	50	0	7.49	7.77	-4.5	1.86		2021	5	22	12	50	0	9.75	14.49	1.77	1.46
2021	5	22	12	55	0	6.9	7.74	-4.28	1.86		2021	5	22	12	55	0	9.55	14.73	2.44	1.45
2021	5	22	13	0	0	6.75	7.63	-4.26	1.86		2021	5	22	13	0	0	9.46	15.36	2.61	1.43
2021	5	22	13	5	0	6.45	9.65	-4.35	1.88		2021	5	22	13	5	0	9.39	15.14	2.84	1.43
2021	5	22	13	10	0	6.42	8.7	-3.66	1.9		2021	5	22	13	10	0	9.39	15.2	3.06	1.43
2021	5	22	13	15	0	7.29	8.84	-2.8	1.93		2021	5	22	13	15	0	8.63	15.11	3.52	1.43
2021	5	22	13	20	0	7.05	8.2	-2.27	1.96		2021	5	22	13	20	0	8.72	14.71	3.69	1.44
2021	5	22	13	25	0	6.7	8.79	-1.92	1.99		2021	5	22	13	25	0	8.1	14.9	4.02	1.45
2021	5	22	13	30	0	6.93	8.97	-1.45	2.01		2021	5	22	13	30	0	8.3	14.81	4.72	1.47
2021	5	22	13	35	0	7.59	9.72	-0.72	2.03		2021	5	22	13	35	0	8.23	14.1	5.52	1.49
2021	5	22	13	40	0	7.24	9.35	0.43	2.02		2021	5	22	13	40	0	8.51	13.18	6.1	1.51
2021	5	22	13	45	0	7.28	9.81	1.24	2		2021	5	22	13	45	0	7.94	12.63	6.87	1.53
2021	5	22	13	50	0	7	9.33	2.18	1.94		2021	5	22	13	50	0	7.04	13.17	7.71	1.56
2021	5	22	13	55	0	7.14	9.65	2.3	1.93		2021	5	22	13	55	0	7.54	14.23	8.94	1.58
2021	5	22	14	0	0	6.63	10.14	2.03	1.93		2021	5	22	14	0	0	7.52	15.57	9.85	1.58
2021	5	22	14	5	0	5.69	11.01	1.57	1.93		2021	5	22	14	5	0	6.65	16.05	9.86	1.55
2021	5	22	14	10	0	6.06	10.64	2	1.94		2021	5	22	14	10	0	6.65	16.72	10.1	1.5
2021	5	22	14	15	0	6.61	9.83	2.85	1.95		2021	5	22	14	15	0	6.85	15.4	9.8	1.47
2021	5	22	14	20	0	6.55	9.61	2.86	1.95		2021	5	22	14	20	0	8.59	15.51	9.49	1.45
2021	5	22	14	25	0	5.37	10.22	2.29	1.94		2021	5	22	14	25	0	8.54	15.13	8.26	1.43
2021	5	22	14	30	0	6.59	10.94	2.15	1.93		2021	5	22	14	30	0	9.61	15.72	8.5	1.4
2021	5	22	14	35	0	6.63	11.76	1.94	1.91		2021	5	22	14	35	0	10.71	16.14	9.48	1.39
2021	5	22	14	40	0	6.61	12.48	2.34	1.89		2021	5	22	14	40	0	11.6	13.91	10.88	1.38
2021	5	22	14	45	0	6.08	13.94	3.08	1.82		2021	5	22	14	45	0	12.79	13.48	12.38	1.38
2021	5	22	14	50	0	8.12	12.72	2.75	1.8		2021	5	22	14	50	0	12.85	12.84	12.74	1.38
2021	5	22	14	55	0	9.19	13	2.65	1.8		2021	5	22	14	55	0	13.04	13.77	12.33	1.38
2021	5	22	15	0	0	9.61	13.42	2.96	1.79		2021	5	22	15	0	0	13.09	15.02	10.99	1.38
2021	5	22	15	5	0	8.71	13.56	3.18	1.79		2021	5	22	15	5	0	14.42	15.44	9.66	1.39
2021	5	22	15	10	0	7.88	12.26	4.29	1.8		2021	5	22	15	10	0	14.38	14.85	8.01	1.41
2021	5	22	15	15	0	8	10.03	5.68	1.82		2021	5	22	15	15	0	14.25	15.33	6.59	1.43
2021	5	22	15	20	0	7.62	10.1	6.18	1.85		2021	5	22	15	20	0	13.31	15.68	2.98	1.44
2021	5	22	15	25	0	7.46	11.79	5.86	1.93		2021	5	22	15	25	0	11.09	15.9	3.22	1.44
2021	5	22	15	30	0	7.87	12.92	5.07	1.98		2021	5	22	15	30	0	12.23	15.31	3.64	1.45
2021	5	22	15	35	0	7.29	12.41	4.27	2.03		2021	5	22	15	35	0	13.19	15.57	3.27	1.46
2021	5	22	15	40	0	7	13.58	3.74	2.06		2021	5	22	15	40	0	13.62	15.45	2.66	1.46
2021	5	22	15	45	0	6.8	14.22	3.41	2.08		2021	5	22	15	45	0	13.62	17.06	2.08	1.45
2021	5	22	15	50	0	5.95	14.36	3.76	2.09		2021	5	22	15	50	0	12.74	17.16	2.5	1.45
2021	5	22	15	55	0	4.66	15.03	4.23	2.09		2021	5	22	15	55	0	12.52	17.91	3.66	1.46
2021	5	22	16	0	0	4.42	14.86	4.01	2.08		2021	5	22	16	0	0	11.59	16.99	5.21	1.47
2021	5	22	16	5	0	3.9	13.99	3.28	2.05		2021	5	22	16	5	0	11.02	15.94	6.44	1.49
2021	5	22	16	10	0	2.65	14.84	2.76	2.01		2021	5	22	16	10	0	10.73	15.8	6.96	1.51
2021	5	22	16	15	0	1.72	13.13	1.79	1.94		2021	5	22	16	15	0	11.22	17.01	6.58	1.54
2021	5	22	16	20	0	1.78	12.94	0.92	1.92		2021	5	22	16	20	0	11.04	16.34	6.18	1.55
2021	5	22	16	25	0	2.98	13.57	0.35	1.9		2021	5	22	16	25	0	10.49	15.86	6.03	1.56
2021	5	22	16	30	0	4.34	13.97	-0.67	1.92		2021	5	22	16	30	0	10.37	15.29	5.83	1.53
2021	5	22	16	35	0	4.98	14.51	-1.73	1.92		2021	5	22	16	35	0	10.07	15.66	6.14	1.51
2021	5	22	16	40	0	4.33	14.31	-2	1.93		2021	5	22	16	40	0	9.61	15.06	6.35	1.48
2021	5	22	16	45	0	4.9	14.75	-2.87	1.97		2021	5	22	16	45	0	9.1	14.6	6.68	1.46
2021	5	22	16	50	0	4.85	16.13	-3.33	2.01		2021	5	22	16	50	0	8.3	14.79	6.49	1.43
2021	5	22	16	55	0	4.23	17.45	-3.31	2.03		2021	5	22	16	55	0	8.47	14.83	6.56	1.41
2021	5	22	17	0	0	3.18	19.89	-3.45	2.04		2021	5	22	17	0	0	8.37	14.36	6.3	1.4
2021	5	22	17	5	0	3.57	21.75	-3.88	2.05		2021	5	22	17	5	0	8.88	14.1	6.22	1.38
2021	5	22	17	10	0	4.62	23.91	-3.92	2.06		2021	5	22	17	10	0	8.95	14.89	6.15	1.37
2021	5	22	17	15	0	4.01	26.84	-4.91	2.07		2021	5	22	17	15	0	9.33	15.58	5.98	1.36
2021	5	22	17	20	0	3.33	30.07	-6.38	2.07		2021	5	22	17	20	0	10.48	15.96	5.96	1.36
2021	5	22	17	25	0	3.04	33.24	-8.17	2.06		2021	5	22	17	25	0	10.38	15.91	6.52	1.36
2021	5	22	17	30	0	3.16	35.88	-9.22	2.04		2021	5	22	17	30	0	10.72	15.16	6.83	1.38
2021	5	22	17	35	0	3.46	38.41	-9.6	2		2021	5	22	17	35	0	9.76	14.89	7.62	1.39
2021	5	22	17	40	0	2.76	41	-9.46	1.89		2021	5	22	17	40	0	10.63	15.47	8.03	1.42
2021	5	22	17	45	0	4.13	43.32	-10.2	1.89		2021	5	22	17	45	0	9.5	16.01	8.58	1.43
2021	5	22	17	50	0	4.75	45.12	-10.35	1.9		2021	5	22	17	50	0	8.36	16.15	8.88	1.42
2021	5	22	17	55	0	5.21	47.26	-11.54	1.92		2021	5	22	17	55	0	8.08	16.54	9.93	1.43
2021	5	22	18	0	0	4.16	49.12	-12.3	1.94		2021	5	22	18	0	0	7.53	17.49	11.08	1.39
2021	5	22	18	5	0	4.7	49.96	-11.85	1.96		2021	5	22	18	5	0	6.59	17.67	11.75	1.39
2021	5	22	18	10	0	4.75	50.71	-12.47	1.96		2021	5	22	18	10	0	7	17.4	12.01	1.4
2021	5	22	18	15	0	5.19	51.76	-13.59	1.99		2021	5	22	18	15	0	7.08	17.01	11.84	1.41
2021	5	22	18	20	0	6.07	51.78	-14.51	2.01		2021	5	22	18	20	0	5.75	16.67	10.7	1.43
2021	5	22	18	25	0	6.15	51.81	-15.59	2.02		2021	5	22	18	25	0	6.72	16.83	10.21	1.44
2021	5	22	18	30	0	7.07	52.48	-15.85	1.99		2021	5	22	18	30	0	6.85	16.71	9.26	1.45
2021	5	22	18	35	0	8.05	54.25	-16.69	2		2021	5	22	18	35	0	7.25	17.54	8.82	1.47
2021	5	22	18	40	0	8.71	55.34	-17.02	2.01		2021	5	22	18	40	0	6.96	18.74	8.9	1.48
2021	5	22	18	45	0	9.08	56.54	-17.08	2.03		2021	5	22	18	45	0	7.41	19.26	8.44	1.49
2021	5	22	18	50	0	9.63	57.39	-16.68	2.06		2021	5	22	18	50	0	7.66	19.38	7.73	1.5
2021	5	22	18	55	0	10.24	57.82	-16.59	2.07		2021	5	22	18	55	0	8.69	18.79	7.41	1.53
2021	5	22	19	0	0	11.71	57.42	-16.16	2.06		2021	5	22	19	0	0	7.89	20.02	7.77	1.51
2021	5	22	19	5	0	12.99	56.2	-16.38	2.05		2021	5	22	19	5	0	8.1	20.87	7.29	1.49
2021	5	22	19	10	0	13.64	56.52	-17.26	2.08		2021	5	22	19	10	0	6.82	20.83	5.66	1.48
2021	5	22	19	15	0	13.54	56.91	-18.18	2.09		2021	5	22	19	15	0	7.63	19.47	5.06	1.44
2021	5	22	19	20	0	14.04	56.75	-17.81	2.1		2021	5	22	19	20	0	9.01	17.6	4.03	1.42
2021	5	22	19	25	0	14.18	56.45	-15.86	2.1		2021	5	22	19	25	0	7.32	19.15	4.1	1.41
2021	5	22	19	30	0	13.67	57.05	-13.57	2.1		2021	5	22	19	30	0	6.02	20.28	3.93	1.4
2021	5	22	19	35	0	12.89	59.79	-11.44	2.08		2021	5	22	19	35	0	6.59	19.12	2.66	1.41
2021	5	22	19	40	0	12.54	61.94	-10.88	2.09		2021	5	22	19	40	0	7.13	19.14	1.48	1.4
2021	5	22	19	45	0	13.23	63.26	-10.7	2.1		2021	5	22	19	45	0	7.16	20.19	0.79	1.37
2021	5	22	19	50	0	13.58	64.1	-10.74	2.08		2021	5	22	19	50	0	7.37	21.14	0.44	1.37
2021	5	22	19	55	0	14.2	65.37	-10.58	2.07		2021	5	22	19	55	0	6.9	20.86	0.07	1.37
2021	5	22	20	0	0	15.51	65.82	-9.93	2.03		2021	5	22	20	0	0	6.64	20.52	0.25	1.37
2021	5	22	20	5	0	16.36	66.43	-9.74	2.02		2021	5	22	20	5	0	6.78	20.27	0.56	1.36
2021	5	22	20	10	0	16.38	66.98	-8.8	1.99		2021	5	22	20	10	0	6.92	19.87	0.49	1.35
2021	5	22	20	15	0	17.44	65.71	-6.96	1.98		2021	5	22	20	15	0	7.06	19.91	0.46	1.34
2021	5	22	20	20	0	18.13	64.73	-5.84	1.95		2021	5	22	20	20	0	7.59	20.4	-0.33	1.34
2021	5	22	20	25	0	17.04	64	-4.17	1.89		2021	5	22	20	25	0	7.6	21.58	0.26	1.34
2021	5	22	20	30	0	16.64	64.47	-3.08	1.86		2021	5	22	20	30	0	6.43	23.5	1.44	1.33
2021	5	22	20	35	0	15.23	65.24	-1.66	1.79		2021	5	22	20	35	0	6.08	23.62	1.9	1.33
2021	5	22	20	40	0	13.15	62.37	1.14	1.8		2021	5	22	20	40	0	7.01	24.35	2.79	1.33
2021	5	22	20	45	0	12.2	58.38	1.84	1.75		2021	5	22	20	45	0	6.49	24.94	2.63	1.33
2021	5	22	20	50	0	12.93	58.64	2.73	1.74		2021	5	22	20	50	0	5.99	23.73	1.13	1.33
2021	5	22	20	55	0	12.92	58.19	2.47	1.74		2021	5	22	20	55	0	5.04	22.99	-0.37	1.33
2021	5	22	21	0	0	14.3	56.93	0.62	1.83		2021	5	22	21	0	0	4.15	23.51	-1.31	1.33
2021	5	22	21	5	0	14.71	55.44	-1.59	1.88		2021	5	22	21	5	0	3.93	23.38	-1.31	1.34
2021	5	22	21	10	0	16.21	54.73	-2.99	1.9		2021	5	22	21	10	0	3.37	23.26	-1.22	1.35
2021	5	22	21	15	0	16.65	54.58	-3.61	1.94		2021	5	22	21	15	0	3.45	23.19	-1.37	1.36
2021	5	22	21	20	0	17.45	54.79	-3.39	1.97		2021	5	22	21	20	0	3.33	22.31	-1.03	1.38
2021	5	22	21	25	0	18.02	55.89	-1.54	2		2021	5	22	21	25	0	3.76	21.52	-0.54	1.39
2021	5	22	21	30	0	17.94	56.22	1.87	2.03		2021	5	22	21	30	0	3.53	21.76	-0.11	1.41
2021	5	22	21	35	0	17.22	55.72	5.17	2.05		2021	5	22	21	35	0	3.19	21.7	0.83	1.43
2021	5	22	21	40	0	15.27	56.74	7.91	2.06		2021	5	22	21	40	0	3.43	22.03	2.15	1.44
2021	5	22	21	45	0	16.21	58.89	10.86	2.12		2021	5	22	21	45	0	2.87	21.81	4.11	1.47
2021	5	22	21	50	0	15.26	61.23	12.04	2.16		2021	5	22	21	50	0	2.53	22.22	5.46	1.48
2021	5	22	21	55	0	16.08	61.67	12.32	2.23		2021	5	22	21	55	0	2.52	22.44	6.6	1.48
2021	5	22	22	0	0	17.72	61.08	12.65	2.28		2021	5	22	22	0	0	2.69	22.12	7.38	1.51
2021	5	22	22	5	0	17.26	60.3	13.2	2.29		2021	5	22	22	5	0	2.48	21.46	8.56	1.53
2021	5	22	22	10	0	16.78	59.58	13.85	2.36		2021	5	22	22	10	0	2.37	21.73	9.85	1.54
2021	5	22	22	15	0	16.27	59.54	13.9	2.4		2021	5	22	22	15	0	1.62	21.01	11.01	1.55
2021	5	22	22	20	0	17.27	59.26	13.69	2.46		2021	5	22	22	20	0	0.22	21.51	12.06	1.55
2021	5	22	22	25	0	18.33	58.81	13.97	2.49		2021	5	22	22	25	0	0.56	21.68	12.64	1.57
2021	5	22	22	30	0	18.6	59.28	14.77	2.53		2021	5	22	22	30	0	0.96	21.31	12.76	1.58
2021	5	22	22	35	0	17.8	59.42	14.75	2.54		2021	5	22	22	35	0	1.51	21.15	11.97	1.6
2021	5	22	22	40	0	17.11	60.33	15.17	2.51		2021	5	22	22	40	0	2.15	20.93	11.18	1.62
2021	5	22	22	45	0	16.68	59.54	15.47	2.51		2021	5	22	22	45	0	2.6	21.24	10.22	1.65
2021	5	22	22	50	0	15.95	58.07	15.77	2.5		2021	5	22	22	50	0	2.99	20.97	8.73	1.68
2021	5	22	22	55	0	16.65	58.04	16.37	2.53		2021	5	22	22	55	0	4.38	20.99	7.19	1.72
2021	5	22	23	0	0	14.41	58.59	16.02	2.57		2021	5	22	23	0	0	5.11	19.88	5.27	1.77
2021	5	22	23	5	0	14.08	58.12	16.07	2.6		2021	5	22	23	5	0	6.05	20.79	3.66	1.82
2021	5	22	23	10	0	14.83	57.21	16.15	2.63		2021	5	22	23	10	0	6.74	20.65	2.57	1.86
2021	5	22	23	15	0	15.93	58.8	16.38	2.67		2021	5	22	23	15	0	7.62	20.94	1.36	1.9
2021	5	22	23	20	0	16.81	59.75	16.47	2.7		2021	5	22	23	20	0	7.76	21.22	0.51	1.93
2021	5	22	23	25	0	15.55	59.99	16.03	2.73		2021	5	22	23	25	0	7.39	20.51	-0.13	1.98
2021	5	22	23	30	0	15.56	59.91	15.91	2.78		2021	5	22	23	30	0	6.92	20.21	0.28	2.02
2021	5	22	23	35	0	15.62	60.07	15.77	2.84		2021	5	22	23	35	0	7.28	21	0.19	2.07
2021	5	22	23	40	0	14.28	60.96	15.36	2.91		2021	5	22	23	40	0	7.39	21.91	0.03	2.12
2021	5	22	23	45	0	15.71	62.22	15.98	2.99		2021	5	22	23	45	0	7.4	21.55	0.53	2.19
2021	5	22	23	50	0	15.33	63.47	15.29	3.08		2021	5	22	23	50	0	7.09	21.07	0.55	2.28
2021	5	22	23	55	0	16.19	63.31	14.38	3.21		2021	5	22	23	55	0	6.9	21.1	1.42	2.39
2021	5	23	0	0	0	16.32	67.51	16.44	3.42		2021	5	23	0	0	0	4.92	20.37	9.02	2.48
2021	5	23	0	5	0	15.65	67.03	15.39	3.26		2021	5	23	0	5	0	4.26	20.7	9.14	2.32
2021	5	23	0	10	0	15.19	67.65	14.16	3.13		2021	5	23	0	10	0	4.21	20.64	8.82	2.21
2021	5	23	0	15	0	15.89	65.93	13.89	3		2021	5	23	0	15	0	3.54	20.89	8.08	2.11
2021	5	23	0	20	0	14.06	64.85	12.91	2.87		2021	5	23	0	20	0	3.24	19.82	6.98	2.01
2021	5	23	0	25	0	13.9	64.99	12.24	2.77		2021	5	23	0	25	0	3.55	19.93	6.91	1.93
2021	5	23	0	30	0	14.9	64.55	12.39	2.68		2021	5	23	0	30	0	3.58	19.7	6.79	1.85
2021	5	23	0	35	0	14.84	64.36	13	2.59		2021	5	23	0	35	0	2.96	19.95	6.7	1.78
2021	5	23	0	40	0	13.59	62.56	13.68	2.46		2021	5	23	0	40	0	3.06	19.35	6.58	1.72
2021	5	23	0	45	0	14.71	63.59	14.3	2.41		2021	5	23	0	45	0	3.06	18.79	6.67	1.67
2021	5	23	0	50	0	14.09	63.46	15.07	2.37		2021	5	23	0	50	0	2.67	18.69	6.93	1.63
2021	5	23	0	55	0	13.51	63.63	15.7	2.35		2021	5	23	0	55	0	1.95	19.55	6.93	1.6
2021	5	23	1	0	0	13.6	63	16.26	2.34		2021	5	23	1	0	0	2.67	18.31	6.95	1.58
2021	5	23	1	5	0	14.36	62.76	16.43	2.32		2021	5	23	1	5	0	2.32	18.31	6.66	1.57
2021	5	23	1	10	0	15.13	62.9	16.4	2.32		2021	5	23	1	10	0	2.12	18.16	6.97	1.57
2021	5	23	1	15	0	15.66	62.48	15.71	2.32		2021	5	23	1	15	0	2.4	18.16	7.4	1.55
2021	5	23	1	20	0	15.23	61.35	15.35	2.32		2021	5	23	1	20	0	2.49	18.43	7.88	1.54
2021	5	23	1	25	0	14.45	62.86	15.83	2.33		2021	5	23	1	25	0	2.22	18.94	9.01	1.51
2021	5	23	1	30	0	15.22	62.98	15.9	2.35		2021	5	23	1	30	0	1.83	18.95	9.85	1.49
2021	5	23	1	35	0	14.62	63.34	16.07	2.39		2021	5	23	1	35	0	1.22	18.86	10.21	1.49
2021	5	23	1	40	0	16.45	63.57	16.01	2.4		2021	5	23	1	40	0	1.72	19.04	10.68	1.49
2021	5	23	1	45	0	16.43	64.37	16.35	2.4		2021	5	23	1	45	0	2.36	20.12	11.12	1.49
2021	5	23	1	50	0	16.86	63.17	15.63	2.47		2021	5	23	1	50	0	2.21	19.3	10.84	1.49
2021	5	23	1	55	0	16.63	63.41	14.72	2.5		2021	5	23	1	55	0	2.76	18.66	9.99	1.49
2021	5	23	2	0	0	15.32	62.78	13.82	2.52		2021	5	23	2	0	0	2.72	17.68	9.34	1.49
2021	5	23	2	5	0	14.66	62.95	14.43	2.53		2021	5	23	2	5	0	2.8	17.2	9.02	1.5
2021	5	23	2	10	0	14.39	62.14	14.57	2.52		2021	5	23	2	10	0	2.99	16.85	8.34	1.5
2021	5	23	2	15	0	14.1	63.71	15.43	2.5		2021	5	23	2	15	0	3.31	16.76	7.4	1.51
2021	5	23	2	20	0	14.19	65.2	15.82	2.46		2021	5	23	2	20	0	2.73	16.55	7.23	1.5
2021	5	23	2	25	0	13.7	65.38	15.73	2.39		2021	5	23	2	25	0	3.15	16.28	7.17	1.49
2021	5	23	2	30	0	14.3	64.7	15.97	2.36		2021	5	23	2	30	0	3.53	17.6	7.57	1.49
2021	5	23	2	35	0	14.96	65.01	16.47	2.33		2021	5	23	2	35	0	3.43	17.42	7.39	1.48
2021	5	23	2	40	0	15.72	65.15	16.99	2.3		2021	5	23	2	40	0	3.64	16.81	7.17	1.47
2021	5	23	2	45	0	15.56	64.03	16.77	2.27		2021	5	23	2	45	0	3.61	16.73	6.72	1.46
2021	5	23	2	50	0	13.97	63.03	16.23	2.23		2021	5	23	2	50	0	3.71	16.9	6.72	1.46
2021	5	23	2	55	0	14.47	62.69	16.44	2.19		2021	5	23	2	55	0	3.32	18	6.92	1.44
2021	5	23	3	0	0	15.6	62.46	17.22	2.15		2021	5	23	3	0	0	3.29	17.9	7.03	1.43
2021	5	23	3	5	0	16.19	62.18	16.91	2.11		2021	5	23	3	5	0	2.24	17.35	6.88	1.41
2021	5	23	3	10	0	15.23	62.85	16.09	2.06		2021	5	23	3	10	0	2.39	17.42	6.44	1.4
2021	5	23	3	15	0	16.39	63.16	15.42	1.99		2021	5	23	3	15	0	3.1	17.47	6.18	1.4
2021	5	23	3	20	0	15.42	63.59	15.95	1.96		2021	5	23	3	20	0	3.32	17.77	5.61	1.4
2021	5	23	3	25	0	15.54	63.18	16.92	1.95		2021	5	23	3	25	0	3.76	18.05	5.64	1.4
2021	5	23	3	30	0	14.52	63.28	17.69	1.95		2021	5	23	3	30	0	3.23	18.23	5.31	1.4
2021	5	23	3	35	0	14.17	63.37	18.35	1.95		2021	5	23	3	35	0	3.56	17.89	5.38	1.39
2021	5	23	3	40	0	14.5	63.34	18.45	1.96		2021	5	23	3	40	0	3.75	17.79	5.74	1.39
2021	5	23	3	45	0	14.12	62.7	18.62	1.99		2021	5	23	3	45	0	3.63	17.53	5.86	1.39
2021	5	23	3	50	0	14.5	62.58	18.9	1.98		2021	5	23	3	50	0	2.88	18.36	5.09	1.37
2021	5	23	3	55	0	14.29	61.63	18.97	1.97		2021	5	23	3	55	0	2.97	18.24	4.55	1.36
2021	5	23	4	0	0	14.43	61.63	19.1	1.94		2021	5	23	4	0	0	2.8	18.53	4.33	1.35
2021	5	23	4	5	0	14.83	61.04	19.46	1.94		2021	5	23	4	5	0	3.09	18.76	4.26	1.35
2021	5	23	4	10	0	14.96	60.87	19.65	1.92		2021	5	23	4	10	0	3.17	18.85	4.25	1.35
2021	5	23	4	15	0	14.29	61.17	19.7	1.91		2021	5	23	4	15	0	3.15	18.15	4.69	1.35
2021	5	23	4	20	0	15.12	61.28	18.46	1.89		2021	5	23	4	20	0	2.82	18.62	5.39	1.36
2021	5	23	4	25	0	15.4	60.84	17.89	1.9		2021	5	23	4	25	0	2.98	18.61	6.55	1.36
2021	5	23	4	30	0	16.97	61	17.82	1.9		2021	5	23	4	30	0	3.31	18.86	7.47	1.36
2021	5	23	4	35	0	16.99	60.24	17.45	1.89		2021	5	23	4	35	0	3.34	18.34	8.15	1.36
2021	5	23	4	40	0	16.96	60.63	17.36	1.9		2021	5	23	4	40	0	3.52	18.5	8.43	1.36
2021	5	23	4	45	0	16.02	62.15	17.67	1.89		2021	5	23	4	45	0	3.89	18.88	8.95	1.36
2021	5	23	4	50	0	15.49	62.21	18.66	1.88		2021	5	23	4	50	0	3.92	19.34	9.69	1.36
2021	5	23	4	55	0	14.28	62.12	19.95	1.85		2021	5	23	4	55	0	3.2	19.52	10.69	1.34
2021	5	23	5	0	0	15.44	63.26	20.89	1.83		2021	5	23	5	0	0	3	19.71	11.29	1.31
2021	5	23	5	5	0	15.08	62.19	21.18	1.8		2021	5	23	5	5	0	3.64	19.66	10.94	1.29
2021	5	23	5	10	0	14.36	63.17	21.65	1.79		2021	5	23	5	10	0	3.61	20.21	10.8	1.28
2021	5	23	5	15	0	14.53	62.59	22.63	1.78		2021	5	23	5	15	0	2.73	20.88	10.62	1.27
2021	5	23	5	20	0	15.41	64.83	23.62	1.81		2021	5	23	5	20	0	2.43	20.99	10.18	1.27
2021	5	23	5	25	0	16.18	64.56	24.15	1.81		2021	5	23	5	25	0	2.24	21.23	9.91	1.28
2021	5	23	5	30	0	17.06	64.5	24.33	1.86		2021	5	23	5	30	0	2.18	21.43	9.85	1.28
2021	5	23	5	35	0	17.87	64.26	24.49	1.88		2021	5	23	5	35	0	2.2	21.5	9.57	1.26
2021	5	23	5	40	0	17.95	62.86	24.58	1.83		2021	5	23	5	40	0	2.6	21.49	9.43	1.24
2021	5	23	5	45	0	16.92	63.29	23.54	1.75		2021	5	23	5	45	0	2.33	21.02	8.98	1.23
2021	5	23	5	50	0	17.39	62.54	22.51	1.74		2021	5	23	5	50	0	2.74	21.22	9.01	1.23
2021	5	23	5	55	0	19.25	61.15	22.02	1.74		2021	5	23	5	55	0	2.15	21.24	8.8	1.24
2021	5	23	6	0	0	18.04	60.42	21.37	1.74		2021	5	23	6	0	0	2.01	21.5	8.26	1.25
2021	5	23	6	5	0	16.53	61.37	21.05	1.76		2021	5	23	6	5	0	2.27	21.28	7.74	1.26
2021	5	23	6	10	0	16.8	61.57	21.68	1.78		2021	5	23	6	10	0	2.29	21.37	7.44	1.28
2021	5	23	6	15	0	16.51	60.75	21.58	1.81		2021	5	23	6	15	0	2.34	21.44	7.68	1.31
2021	5	23	6	20	0	16.15	59.64	21.76	1.83		2021	5	23	6	20	0	2.52	21.56	8.3	1.34
2021	5	23	6	25	0	15.85	60.09	21.42	1.85		2021	5	23	6	25	0	2.14	21.18	8.57	1.38
2021	5	23	6	30	0	15.69	59.85	21.43	1.88		2021	5	23	6	30	0	1.79	21.86	8.88	1.39
2021	5	23	6	35	0	16.02	59.54	21.42	1.91		2021	5	23	6	35	0	1.11	22.37	9.13	1.39
2021	5	23	6	40	0	15.34	58.82	21.13	1.95		2021	5	23	6	40	0	0.87	22.84	9.39	1.4
2021	5	23	6	45	0	16.48	59.44	20.8	1.99		2021	5	23	6	45	0	1.18	23.28	9.26	1.41
2021	5	23	6	50	0	16.97	58.28	20.41	2.07		2021	5	23	6	50	0	1.78	23.57	9.15	1.42
2021	5	23	6	55	0	17.4	58.15	20.13	2.13		2021	5	23	6	55	0	1.46	23.87	9.41	1.43
2021	5	23	7	0	0	18.49	57.37	19.7	2.18		2021	5	23	7	0	0	0.93	23.35	10.06	1.44
2021	5	23	7	5	0	18.13	58.1	19.12	2.22		2021	5	23	7	5	0	1.08	23.4	10.1	1.45
2021	5	23	7	10	0	17.99	58.37	18.89	2.25		2021	5	23	7	10	0	1.36	23.34	9.9	1.47
2021	5	23	7	15	0	18.16	58.4	18.6	2.26		2021	5	23	7	15	0	1.43	22.59	9.62	1.47
2021	5	23	7	20	0	18.11	58.61	18.41	2.26		2021	5	23	7	20	0	1.5	23.38	9.58	1.48
2021	5	23	7	25	0	17.09	59.02	17.82	2.25		2021	5	23	7	25	0	1.41	24.01	9.36	1.48
2021	5	23	7	30	0	15.76	58.71	17.41	2.22		2021	5	23	7	30	0	0.81	23.73	9.05	1.48
2021	5	23	7	35	0	15.01	58.42	17.3	2.19		2021	5	23	7	35	0	0.11	23.41	8.58	1.47
2021	5	23	7	40	0	15.12	59.58	17.11	2.19		2021	5	23	7	40	0	0.43	23.63	8.27	1.46
2021	5	23	7	45	0	14.52	59.39	17.39	2.1		2021	5	23	7	45	0	0.62	23.87	8.1	1.44
2021	5	23	7	50	0	13.52	59.4	17.72	2.08		2021	5	23	7	50	0	1.02	24.62	7.72	1.43
2021	5	23	7	55	0	14.22	60.83	17.85	2.14		2021	5	23	7	55	0	1.05	25.36	7.59	1.42
2021	5	23	8	0	0	15.11	60.96	18.04	2.16		2021	5	23	8	0	0	1.04	25.46	7.29	1.42
2021	5	23	8	5	0	15.52	60.89	17.97	2.16		2021	5	23	8	5	0	1.65	25.86	6.66	1.41
2021	5	23	8	10	0	15.79	62.31	17.73	2.15		2021	5	23	8	10	0	2.38	25.73	6.11	1.41
2021	5	23	8	15	0	15.92	62.4	17.44	2.14		2021	5	23	8	15	0	2.01	25.61	5.92	1.41
2021	5	23	8	20	0	16.31	62.28	17.65	2.12		2021	5	23	8	20	0	1.31	25.65	6.17	1.42
2021	5	23	8	25	0	16.4	62.4	18.25	2.11		2021	5	23	8	25	0	1.81	25.39	6.01	1.43
2021	5	23	8	30	0	17.04	62.44	18.82	2.09		2021	5	23	8	30	0	1.57	25.6	6.17	1.45
2021	5	23	8	35	0	18.11	62.09	18.66	2.06		2021	5	23	8	35	0	2.41	25.53	6.3	1.47
2021	5	23	8	40	0	18.75	62.56	18.61	2.04		2021	5	23	8	40	0	2.44	25.76	6.06	1.48
2021	5	23	8	45	0	18.59	62.91	18.55	2.02		2021	5	23	8	45	0	3.11	25.85	5.63	1.47
2021	5	23	8	50	0	17.95	62.13	17.87	2.01		2021	5	23	8	50	0	3.06	25.96	5.6	1.49
2021	5	23	8	55	0	17.84	61.75	17.48	2		2021	5	23	8	55	0	2.44	25.42	5.4	1.51
2021	5	23	9	0	0	17.11	61.48	17.33	1.97		2021	5	23	9	0	0	1.48	25.29	5.53	1.53
2021	5	23	9	5	0	16.85	62	17.39	1.98		2021	5	23	9	5	0	0.96	24.84	5.63	1.54
2021	5	23	9	10	0	16.73	62.65	17.42	2		2021	5	23	9	10	0	1.06	25.43	5.93	1.55
2021	5	23	9	15	0	16.41	62.46	18.04	2.01		2021	5	23	9	15	0	1.59	27.05	6.7	1.57
2021	5	23	9	20	0	16.2	63.17	18.58	2.01		2021	5	23	9	20	0	1.91	27.01	7.2	1.59
2021	5	23	9	25	0	15.98	64.87	19.07	2.04		2021	5	23	9	25	0	2.04	26.73	7.65	1.61
2021	5	23	9	30	0	16	64.49	18.99	2.13		2021	5	23	9	30	0	2.07	26.13	8.41	1.63
2021	5	23	9	35	0	16.34	65	18.53	2.19		2021	5	23	9	35	0	1.71	25.9	9.63	1.65
2021	5	23	9	40	0	16.35	65.13	18.37	2.24		2021	5	23	9	40	0	2.32	25.06	11.03	1.67
2021	5	23	9	45	0	16.56	65.65	18.63	2.28		2021	5	23	9	45	0	2.19	25.05	12.24	1.69
2021	5	23	9	50	0	17.2	64.99	18.99	2.33		2021	5	23	9	50	0	2.58	24.63	13.18	1.7
2021	5	23	9	55	0	17.51	64.64	19.94	2.36		2021	5	23	9	55	0	2.31	25.15	13.65	1.72
2021	5	23	10	0	0	16.89	64.75	19.95	2.4		2021	5	23	10	0	0	2.36	25.38	13.74	1.72
2021	5	23	10	5	0	16.46	65.29	19.71	2.43		2021	5	23	10	5	0	2.4	24.38	13.67	1.71
2021	5	23	10	10	0	15.46	66.07	18.63	2.46		2021	5	23	10	10	0	2.91	24.08	13.33	1.69
2021	5	23	10	15	0	15.6	66	18.1	2.49		2021	5	23	10	15	0	2.33	24.6	12.74	1.67
2021	5	23	10	20	0	15.9	65.83	17.63	2.52		2021	5	23	10	20	0	2.58	24.58	12.05	1.65
2021	5	23	10	25	0	15.83	64.89	17.22	2.55		2021	5	23	10	25	0	3.06	25.05	11.42	1.64
2021	5	23	10	30	0	16.05	65.6	16.69	2.6		2021	5	23	10	30	0	2.72	25.42	10.98	1.62
2021	5	23	10	35	0	15.97	65.2	16.24	2.61		2021	5	23	10	35	0	2.38	25.01	10.67	1.6
2021	5	23	10	40	0	16.05	65.07	15.64	2.58		2021	5	23	10	40	0	2.81	25.7	9.82	1.59
2021	5	23	10	45	0	15.71	64.55	14.6	2.55		2021	5	23	10	45	0	3.04	26.01	9.2	1.57
2021	5	23	10	50	0	16.01	65.89	13.92	2.51		2021	5	23	10	50	0	2.69	25.79	8.6	1.56
2021	5	23	10	55	0	16.01	65.63	13.53	2.44		2021	5	23	10	55	0	2.23	26.6	7.73	1.55
2021	5	23	11	0	0	15.79	65.59	13.33	2.4		2021	5	23	11	0	0	2.95	26.06	7.9	1.55
2021	5	23	11	5	0	15.54	64.11	13.96	2.4		2021	5	23	11	5	0	3.17	26.11	8.04	1.54
2021	5	23	11	10	0	15.68	64.72	14.52	2.32		2021	5	23	11	10	0	3.07	26.35	8.62	1.52
2021	5	23	11	15	0	16.52	65.14	15.16	2.31		2021	5	23	11	15	0	2.97	26.78	8.8	1.51
2021	5	23	11	20	0	16.68	65.25	15.05	2.28		2021	5	23	11	20	0	3.21	26.58	8.75	1.5
2021	5	23	11	25	0	16.75	65.35	15.2	2.23		2021	5	23	11	25	0	2.84	26.67	8.83	1.49
2021	5	23	11	30	0	16.97	66.62	14.13	2.22		2021	5	23	11	30	0	3.35	26.59	8.75	1.47
2021	5	23	11	35	0	16.69	64.93	13.78	2.2		2021	5	23	11	35	0	3.02	26.58	8.25	1.47
2021	5	23	11	40	0	15.47	65.91	13.54	2.19		2021	5	23	11	40	0	3.03	26.43	7.2	1.45
2021	5	23	11	45	0	15.93	65.5	13.36	2.18		2021	5	23	11	45	0	2.96	26.83	6.51	1.43
2021	5	23	11	50	0	14.9	64.1	13.37	2.17		2021	5	23	11	50	0	3.28	27.45	5.83	1.42
2021	5	23	11	55	0	13.94	63.26	13.34	2.17		2021	5	23	11	55	0	2.27	27.31	5.62	1.41
2021	5	23	12	0	0	13.77	63.91	12.3	2.18		2021	5	23	12	0	0	2.52	26.54	5.55	1.41
2021	5	23	12	5	0	12.88	64.19	12.31	2.18		2021	5	23	12	5	0	1.74	26.99	5.62	1.4
2021	5	23	12	10	0	12.77	63.86	12.98	2.21		2021	5	23	12	10	0	2.21	27.04	5.5	1.41
2021	5	23	12	15	0	12.72	63.57	13	2.22		2021	5	23	12	15	0	2.75	26.91	5.19	1.4
2021	5	23	12	20	0	13.13	63.26	13.76	2.24		2021	5	23	12	20	0	2.87	27.16	5.26	1.41
2021	5	23	12	25	0	13.81	62.27	14.45	2.17		2021	5	23	12	25	0	2.91	27.41	5.38	1.42
2021	5	23	12	30	0	13.85	61.96	14.22	2.09		2021	5	23	12	30	0	3.16	26.17	6.57	1.44
2021	5	23	12	35	0	13.99	62.13	13.98	1.93		2021	5	23	12	35	0	3.46	25.55	7.51	1.46
2021	5	23	12	40	0	14.33	61.51	14.74	1.85		2021	5	23	12	40	0	3.72	25.46	7.84	1.47
2021	5	23	12	45	0	14.72	61.11	15.88	1.84		2021	5	23	12	45	0	3.01	26.17	7.68	1.48
2021	5	23	12	50	0	15.5	61.09	15.12	1.84		2021	5	23	12	50	0	2.2	26.53	7.45	1.46
2021	5	23	12	55	0	16.18	61.98	14.93	1.85		2021	5	23	12	55	0	1.83	26.44	6.63	1.45
2021	5	23	13	0	0	15.99	62.09	14.71	1.86		2021	5	23	13	0	0	2.63	26.02	5.56	1.44
2021	5	23	13	5	0	16.42	61.98	14.23	1.88		2021	5	23	13	5	0	3.42	25.8	4.7	1.44
2021	5	23	13	10	0	17.56	61.76	14.05	1.9		2021	5	23	13	10	0	3.29	25.41	4.37	1.44
2021	5	23	13	15	0	17.25	62.54	14.15	1.91		2021	5	23	13	15	0	3.67	25.74	4.25	1.45
2021	5	23	13	20	0	17.75	63.25	14.67	1.92		2021	5	23	13	20	0	3.61	26.65	4.21	1.46
2021	5	23	13	25	0	16.75	62.95	15.23	1.9		2021	5	23	13	25	0	3.88	26.86	4.01	1.47
2021	5	23	13	30	0	16.72	64.43	15.85	1.84		2021	5	23	13	30	0	4.36	26.81	4.08	1.49
2021	5	23	13	35	0	15.89	64.06	16.85	1.83		2021	5	23	13	35	0	4.52	26.74	4.38	1.51
2021	5	23	13	40	0	15.49	63.84	16.25	1.84		2021	5	23	13	40	0	3.74	26.62	4.9	1.53
2021	5	23	13	45	0	15.85	63.17	15.46	1.85		2021	5	23	13	45	0	3.81	26.54	5.48	1.56
2021	5	23	13	50	0	16	62.97	14.2	1.86		2021	5	23	13	50	0	3.79	26.99	5.52	1.58
2021	5	23	13	55	0	16.16	63.28	13.45	1.88		2021	5	23	13	55	0	3.38	27.17	5.39	1.59
2021	5	23	14	0	0	16.03	63.09	13.56	1.9		2021	5	23	14	0	0	2.51	26.72	6.34	1.57
2021	5	23	14	5	0	15.89	63.76	13.67	1.92		2021	5	23	14	5	0	1.32	26.89	7.43	1.53
2021	5	23	14	10	0	16.77	63.53	13.54	1.93		2021	5	23	14	10	0	1.67	27.21	7.74	1.5
2021	5	23	14	15	0	16.35	62	12.45	1.92		2021	5	23	14	15	0	1.63	27.7	7.73	1.47
2021	5	23	14	20	0	16.21	63.56	12.2	1.89		2021	5	23	14	20	0	1.48	27.71	7.69	1.44
2021	5	23	14	25	0	16.27	64.59	12.32	1.85		2021	5	23	14	25	0	1.39	27.58	8.06	1.41
2021	5	23	14	30	0	16.74	64.3	12.19	1.82		2021	5	23	14	30	0	1.82	27.14	8.5	1.4
2021	5	23	14	35	0	16.35	64.73	11.94	1.79		2021	5	23	14	35	0	1.96	27.18	8.77	1.39
2021	5	23	14	40	0	15.58	65.25	11.67	1.77		2021	5	23	14	40	0	1.22	27.25	9.55	1.38
2021	5	23	14	45	0	15.88	65.38	12.16	1.74		2021	5	23	14	45	0	0.7	27.26	9.98	1.38
2021	5	23	14	50	0	16.68	65.13	11.84	1.74		2021	5	23	14	50	0	0.97	27	10.31	1.38
2021	5	23	14	55	0	17.05	64.41	12.09	1.73		2021	5	23	14	55	0	0.96	26.87	10.45	1.39
2021	5	23	15	0	0	16.49	64.87	11.49	1.72		2021	5	23	15	0	0	1.27	27.24	10.37	1.4
2021	5	23	15	5	0	16.58	64.43	10.82	1.74		2021	5	23	15	5	0	1.17	27.28	10.28	1.41
2021	5	23	15	10	0	16.94	64.04	10.92	1.77		2021	5	23	15	10	0	1.1	26.99	10.48	1.44
2021	5	23	15	15	0	18.01	64.01	11.55	1.84		2021	5	23	15	15	0	1.4	26.35	10.77	1.45
2021	5	23	15	20	0	17.55	64.97	12.3	1.89		2021	5	23	15	20	0	0.69	26.44	11.42	1.45
2021	5	23	15	25	0	17.43	63.48	13.18	1.94		2021	5	23	15	25	0	0.88	26.81	11.99	1.46
2021	5	23	15	30	0	16.15	63.3	13.96	1.97		2021	5	23	15	30	0	0.44	27.39	12.37	1.47
2021	5	23	15	35	0	16.44	64.18	15.29	1.99		2021	5	23	15	35	0	0.16	27.34	13.26	1.46
2021	5	23	15	40	0	16.49	63.31	15.63	2.01		2021	5	23	15	40	0	0.01	27.48	13.32	1.45
2021	5	23	15	45	0	16.07	65.16	16.53	2.02		2021	5	23	15	45	0	-0.71	27.32	13.25	1.45
2021	5	23	15	50	0	17.29	64.46	16.8	2.03		2021	5	23	15	50	0	-0.84	27.07	13.14	1.46
2021	5	23	15	55	0	16.7	65.43	16.74	2.01		2021	5	23	15	55	0	0.05	26.91	12.33	1.47
2021	5	23	16	0	0	15.7	66.49	17.3	1.98		2021	5	23	16	0	0	-0.04	27.07	11.31	1.49
2021	5	23	16	5	0	13.85	67.05	18.56	1.92		2021	5	23	16	5	0	-0.01	27.52	11.22	1.5
2021	5	23	16	10	0	14.09	64.72	18.88	1.89		2021	5	23	16	10	0	-1.5	27.52	12.04	1.53
2021	5	23	16	15	0	13.35	62.15	17.56	1.87		2021	5	23	16	15	0	-2.2	27.26	12.15	1.54
2021	5	23	16	20	0	12.34	60.65	16.47	1.85		2021	5	23	16	20	0	-0.98	27.61	10.61	1.55
2021	5	23	16	25	0	13.41	60.85	15.28	1.83		2021	5	23	16	25	0	-0.47	26.74	9.01	1.54
2021	5	23	16	30	0	12.45	62.08	14.96	1.89		2021	5	23	16	30	0	-0.82	27.36	8.88	1.51
2021	5	23	16	35	0	12.09	62.95	14.86	1.9		2021	5	23	16	35	0	-0.92	27.78	9.18	1.49
2021	5	23	16	40	0	11.89	63.77	14.99	1.91		2021	5	23	16	40	0	-0.75	28.06	9.38	1.46
2021	5	23	16	45	0	13.84	63.02	13.52	1.97		2021	5	23	16	45	0	-0.75	27.88	9.33	1.44
2021	5	23	16	50	0	14.24	63.03	12.28	1.99		2021	5	23	16	50	0	-0.53	28.03	9.78	1.42
2021	5	23	16	55	0	15.05	62.64	11.56	2.01		2021	5	23	16	55	0	-1.39	27.51	10.38	1.4
2021	5	23	17	0	0	14.97	62.01	10.63	2.03		2021	5	23	17	0	0	-2.38	27.74	10.91	1.39
2021	5	23	17	5	0	14.97	62.17	9.26	2.04		2021	5	23	17	5	0	-2.53	29.33	11.23	1.4
2021	5	23	17	10	0	14.82	62.05	7.91	2.05		2021	5	23	17	10	0	-2.77	28.81	10.19	1.36
2021	5	23	17	15	0	14.82	61.25	6.76	2.06		2021	5	23	17	15	0	-3.32	28.69	9.78	1.36
2021	5	23	17	20	0	14.31	60.91	5.43	2.06		2021	5	23	17	20	0	-3.33	28.73	9.76	1.36
2021	5	23	17	25	0	15.22	60.7	4.92	2.06		2021	5	23	17	25	0	-2.28	29.51	9.46	1.37
2021	5	23	17	30	0	15.07	60.77	3.78	2.06		2021	5	23	17	30	0	-1.76	30.47	8.8	1.37
2021	5	23	17	35	0	15.28	60.85	2.91	2.04		2021	5	23	17	35	0	-1.44	31.06	8.13	1.4
2021	5	23	17	40	0	14.84	61.06	1.49	1.99		2021	5	23	17	40	0	-1.42	30.91	7.61	1.43
2021	5	23	17	45	0	15.22	60.49	0.9	1.88		2021	5	23	17	45	0	-2.56	30.44	7.75	1.42
2021	5	23	17	50	0	15.42	61.3	1.13	1.87		2021	5	23	17	50	0	-2.63	29.78	7.98	1.4
2021	5	23	17	55	0	14.25	61.99	0.4	1.87		2021	5	23	17	55	0	-3.57	29.47	8.46	1.4
2021	5	23	18	0	0	14.44	62.56	1	1.87		2021	5	23	18	0	0	-3.82	30.94	8.6	1.4
2021	5	23	18	5	0	13.79	63.38	1.94	1.88		2021	5	23	18	5	0	-5.32	31.71	8.8	1.4
2021	5	23	18	10	0	13.5	63.14	1.98	1.89		2021	5	23	18	10	0	-5.72	32.04	8.85	1.41
2021	5	23	18	15	0	13.69	62.77	2.58	1.91		2021	5	23	18	15	0	-4.77	32.11	8.7	1.43
2021	5	23	18	20	0	13.26	63.17	2.51	1.92		2021	5	23	18	20	0	-3.76	32.24	8.59	1.44
2021	5	23	18	25	0	12.74	64.03	2.86	1.9		2021	5	23	18	25	0	-2.09	32.82	8.5	1.45
2021	5	23	18	30	0	12.65	63.74	3.83	1.92		2021	5	23	18	30	0	-0.78	33.2	8.24	1.46
2021	5	23	18	35	0	13.33	63.37	5.04	1.94		2021	5	23	18	35	0	0.16	33.4	8.16	1.48
2021	5	23	18	40	0	14.17	63.86	5.23	1.97		2021	5	23	18	40	0	1.02	33.49	8.66	1.49
2021	5	23	18	45	0	14.88	63.64	5.73	2		2021	5	23	18	45	0	0.61	33.7	8.92	1.5
2021	5	23	18	50	0	14.05	63.47	5.91	2.01		2021	5	23	18	50	0	0.26	33.02	8.63	1.54
2021	5	23	18	55	0	13.89	64.6	5.98	2.03		2021	5	23	18	55	0	0.24	34.43	9.4	1.54
2021	5	23	19	0	0	14.72	66.29	6.38	2.03		2021	5	23	19	0	0	-0.41	34.8	9.47	1.51
2021	5	23	19	5	0	16.31	67.03	6.92	2.03		2021	5	23	19	5	0	0.22	34.84	9.45	1.5
2021	5	23	19	10	0	16.26	66.62	6.08	2.06		2021	5	23	19	10	0	0.98	34.51	9.15	1.5
2021	5	23	19	15	0	16.62	66.57	5.08	2.08		2021	5	23	19	15	0	2.65	35.25	8.49	1.49
2021	5	23	19	20	0	16.29	64.05	3.68	2.09		2021	5	23	19	20	0	2.07	35.91	7.16	1.45
2021	5	23	19	25	0	16.56	62.78	3.11	2.1		2021	5	23	19	25	0	2.4	37.43	6.56	1.41
2021	5	23	19	30	0	16.07	61.63	2.57	2.09		2021	5	23	19	30	0	1.12	37.41	5.42	1.39
2021	5	23	19	35	0	17.02	61.79	1.5	2.1		2021	5	23	19	35	0	-0.45	37.57	5.2	1.38
2021	5	23	19	40	0	17.7	62.4	0.21	2.09		2021	5	23	19	40	0	-1.2	37.88	5.81	1.37
2021	5	23	19	45	0	17.86	62.7	-0.41	2.1		2021	5	23	19	45	0	-1.08	38.1	5.99	1.37
2021	5	23	19	50	0	18.47	63.25	-0.42	2.08		2021	5	23	19	50	0	-0.95	38.01	6.73	1.38
2021	5	23	19	55	0	17.55	63.25	-0.7	2.06		2021	5	23	19	55	0	-1.75	38.44	8.32	1.37
2021	5	23	20	0	0	16.94	63.69	-0.06	2.01		2021	5	23	20	0	0	-1.61	37.81	8.6	1.36
2021	5	23	20	5	0	16.39	60.87	1.06	1.99		2021	5	23	20	5	0	-0.41	38.26	8.91	1.34
2021	5	23	20	10	0	16.29	60.33	2.16	1.97		2021	5	23	20	10	0	-0.05	37.37	9.32	1.33
2021	5	23	20	15	0	15.88	61.99	2.85	1.97		2021	5	23	20	15	0	-0.28	38.01	9.96	1.33
2021	5	23	20	20	0	15.91	62.12	4.14	1.91		2021	5	23	20	20	0	0.01	38.35	10.29	1.32
2021	5	23	20	25	0	15.37	63.25	4.61	1.88		2021	5	23	20	25	0	-0.33	37.95	10.09	1.32
2021	5	23	20	30	0	15.3	64.16	4.35	1.83		2021	5	23	20	30	0	-0.68	37.35	9.93	1.32
2021	5	23	20	35	0	15.75	63.29	7.89	1.75		2021	5	23	20	35	0	-1.71	36.85	9.24	1.32
2021	5	23	20	40	0	14.93	63.83	8.67	1.7		2021	5	23	20	40	0	-2.13	37.87	8.61	1.37
2021	5	23	20	45	0	15.43	63.68	7.92	1.66		2021	5	23	20	45	0	-2.27	37.59	8.34	1.37
2021	5	23	20	50	0	16.16	62.68	5.76	1.65		2021	5	23	20	50	0	-2.06	36.68	8.65	1.33
2021	5	23	20	55	0	16.36	62.06	4.57	1.64		2021	5	23	20	55	0	-1.76	37.13	9.85	1.33
2021	5	23	21	0	0	18.18	61.78	4.02	1.74		2021	5	23	21	0	0	-1.62	37.27	10.56	1.31
2021	5	23	21	5	0	18.74	61.25	3.75	1.79		2021	5	23	21	5	0	-2.24	37.53	10.12	1.32
2021	5	23	21	10	0	18.03	61.09	3.59	1.82		2021	5	23	21	10	0	-2.87	37.63	9.66	1.33
2021	5	23	21	15	0	18.28	60.8	4.25	1.84		2021	5	23	21	15	0	-2.68	37.14	9.99	1.34
2021	5	23	21	20	0	16.78	60.55	3.78	1.85		2021	5	23	21	20	0	-3.11	36.76	10.3	1.35
2021	5	23	21	25	0	17.99	61.28	3.41	1.88		2021	5	23	21	25	0	-3.26	36.35	10.75	1.37
2021	5	23	21	30	0	18.65	61.14	2.53	1.84		2021	5	23	21	30	0	-2.91	36.29	10.58	1.38
2021	5	23	21	35	0	17.5	61.07	1.87	1.85		2021	5	23	21	35	0	-3.29	36.2	10.53	1.39
2021	5	23	21	40	0	18.99	59.7	1.93	1.89		2021	5	23	21	40	0	-3.34	36.82	10.74	1.41
2021	5	23	21	45	0	21.06	61.33	2.56	1.93		2021	5	23	21	45	0	-2.43	36.92	10.25	1.44
2021	5	23	21	50	0	22.15	60.88	3.31	1.98		2021	5	23	21	50	0	-2.58	36.82	10.31	1.47
2021	5	23	21	55	0	22.44	61.17	3.75	2.04		2021	5	23	21	55	0	-2.3	36.98	10.19	1.44
2021	5	23	22	0	0	20.83	61.22	4.76	2.1		2021	5	23	22	0	0	-2.2	36.18	9.41	1.44
2021	5	23	22	5	0	20.07	63.06	6.88	2.12		2021	5	23	22	5	0	-1.64	35.97	8.52	1.46
2021	5	23	22	10	0	20.02	64.75	8.3	2.17		2021	5	23	22	10	0	-2.14	36.56	8.32	1.46
2021	5	23	22	15	0	18.77	64.79	9.06	2.21		2021	5	23	22	15	0	-2.87	37.46	8.9	1.48
2021	5	23	22	20	0	19.98	64.71	8.88	2.24		2021	5	23	22	20	0	-1.89	37.01	9.05	1.47
2021	5	23	22	25	0	19.55	64.91	10.17	2.3		2021	5	23	22	25	0	-2.29	37.11	9.2	1.48
2021	5	23	22	30	0	19.36	65.92	9.48	2.36		2021	5	23	22	30	0	-2.32	37.51	9.24	1.5
2021	5	23	22	35	0	19.74	65.44	9.1	2.4		2021	5	23	22	35	0	-3.07	37.98	9.4	1.52
2021	5	23	22	40	0	19.1	65.25	9.74	2.44		2021	5	23	22	40	0	-4.16	37.06	9.21	1.54
2021	5	23	22	45	0	18.31	65.94	10.06	2.45		2021	5	23	22	45	0	-4.32	37.11	9.29	1.57
2021	5	23	22	50	0	17.84	66.18	10.76	2.44		2021	5	23	22	50	0	-4.68	37.34	9.32	1.6
2021	5	23	22	55	0	17.43	65.99	12	2.47		2021	5	23	22	55	0	-4.34	37.05	9.48	1.63
2021	5	23	23	0	0	16.7	65.71	12.57	2.5		2021	5	23	23	0	0	-4.56	37.1	9.51	1.66
2021	5	23	23	5	0	15.57	65.53	13.06	2.53		2021	5	23	23	5	0	-4.3	36.45	9.55	1.69
2021	5	23	23	10	0	14.57	65.87	13.49	2.55		2021	5	23	23	10	0	-4.8	36.4	9.09	1.72
2021	5	23	23	15	0	14.05	64.87	13.71	2.59		2021	5	23	23	15	0	-4.47	36.55	8.67	1.75
2021	5	23	23	20	0	14.12	65.33	13.87	2.62		2021	5	23	23	20	0	-3.93	35.49	8.1	1.79
2021	5	23	23	25	0	13.77	65.01	13.68	2.66		2021	5	23	23	25	0	-4.55	34.95	7.93	1.84
2021	5	23	23	30	0	14.08	64.97	13.1	2.72		2021	5	23	23	30	0	-4.18	34.9	7.34	1.89
2021	5	23	23	35	0	15.08	66.12	12.29	2.78		2021	5	23	23	35	0	-4.39	34.49	6.53	1.95
2021	5	23	23	40	0	15.08	66.45	11.47	2.84		2021	5	23	23	40	0	-4.61	34.94	5.88	2.02
2021	5	23	23	45	0	14.53	66.16	10.49	2.92		2021	5	23	23	45	0	-4.48	34.06	4.32	2.07
2021	5	23	23	50	0	13.76	65.64	9.84	3		2021	5	23	23	50	0	-4.58	33.76	4.11	2.14
2021	5	23	23	55	0	14.69	65.2	10.24	3.13		2021	5	23	23	55	0	-4.73	33.14	3.71	2.26
2021	5	24	0	0	0	13.09	66.4	28.8	3.25		2021	5	24	0	0	0	-5.01	36.6	8.68	2.43
2021	5	24	0	5	0	11.95	65.91	28	3.09		2021	5	24	0	5	0	-4.24	35.56	7.91	2.28
2021	5	24	0	10	0	12.59	65.93	27.77	2.97		2021	5	24	0	10	0	-4.78	35.53	7.46	2.17
2021	5	24	0	15	0	12.44	66.38	27.24	2.85		2021	5	24	0	15	0	-4.87	34.9	6.97	2.07
2021	5	24	0	20	0	13.46	67.55	26.8	2.76		2021	5	24	0	20	0	-5.28	34.76	6.85	1.97
2021	5	24	0	25	0	14.75	69.01	27.18	2.67		2021	5	24	0	25	0	-5.65	35.04	7.1	1.89
2021	5	24	0	30	0	13.64	69.29	27.49	2.57		2021	5	24	0	30	0	-5.79	35.61	7.67	1.82
2021	5	24	0	35	0	11.91	67.35	28.11	2.45		2021	5	24	0	35	0	-5.71	34.94	8.03	1.75
2021	5	24	0	40	0	12	68.3	28.58	2.4		2021	5	24	0	40	0	-5.9	33.73	8.71	1.7
2021	5	24	0	45	0	11	68.46	28.33	2.36		2021	5	24	0	45	0	-5.98	34.7	9.62	1.66
2021	5	24	0	50	0	11.38	68.86	28.06	2.33		2021	5	24	0	50	0	-6.1	35.76	10.2	1.63
2021	5	24	0	55	0	10.98	67.85	27.25	2.32		2021	5	24	0	55	0	-5.72	35.94	11.03	1.6
2021	5	24	1	0	0	11.8	67.62	26.67	2.3		2021	5	24	1	0	0	-4.82	36.54	11.9	1.59
2021	5	24	1	5	0	12.65	66.46	25.58	2.3		2021	5	24	1	5	0	-4.33	36.42	12.74	1.59
2021	5	24	1	10	0	12.95	65.79	24.83	2.29		2021	5	24	1	10	0	-5.14	36.84	13.05	1.57
2021	5	24	1	15	0	13.63	65.48	24.28	2.3		2021	5	24	1	15	0	-5.4	37.09	13.37	1.55
2021	5	24	1	20	0	13.37	66.91	24.56	2.31		2021	5	24	1	20	0	-5.88	38.08	13.97	1.54
2021	5	24	1	25	0	13.69	66.36	24.78	2.32		2021	5	24	1	25	0	-5.79	37.36	14.27	1.52
2021	5	24	1	30	0	14.38	66.34	24.97	2.34		2021	5	24	1	30	0	-5.82	36.78	14.78	1.51
2021	5	24	1	35	0	14.4	66.11	25.32	2.38		2021	5	24	1	35	0	-5.16	36.44	14.94	1.5
2021	5	24	1	40	0	13.97	66.35	25.77	2.38		2021	5	24	1	40	0	-4.92	36.31	15.18	1.5
2021	5	24	1	45	0	13.93	66.5	26.83	2.4		2021	5	24	1	45	0	-6.18	35.92	15.91	1.5
2021	5	24	1	50	0	13.95	65.8	27.9	2.48		2021	5	24	1	50	0	-5.58	35.56	16.28	1.5
2021	5	24	1	55	0	13.97	66.67	28.67	2.51		2021	5	24	1	55	0	-5.08	35.62	16.51	1.5
2021	5	24	2	0	0	13.38	66.18	28.5	2.52		2021	5	24	2	0	0	-5.03	35.02	16.58	1.5
2021	5	24	2	5	0	13.34	66.15	28.58	2.52		2021	5	24	2	5	0	-4.59	35.18	16.68	1.51
2021	5	24	2	10	0	13.98	67.02	28.66	2.5		2021	5	24	2	10	0	-4.37	36.08	17.03	1.51
2021	5	24	2	15	0	14.71	68.46	29.24	2.46		2021	5	24	2	15	0	-5.35	36.88	17.84	1.51
2021	5	24	2	20	0	14.13	67.51	28.75	2.39		2021	5	24	2	20	0	-4.49	36.47	18.36	1.5
2021	5	24	2	25	0	13.86	66.59	28.62	2.35		2021	5	24	2	25	0	-4.66	36.62	18.71	1.49
2021	5	24	2	30	0	13.8	66.27	28.69	2.33		2021	5	24	2	30	0	-3.85	37.3	19.62	1.48
2021	5	24	2	35	0	15.02	67.15	29.33	2.3		2021	5	24	2	35	0	-3.58	36.83	19.73	1.47
2021	5	24	2	40	0	15.6	66.39	29.56	2.27		2021	5	24	2	40	0	-4.22	37.68	19.95	1.46
2021	5	24	2	45	0	15.69	65.63	29.33	2.23		2021	5	24	2	45	0	-3.85	38.67	19.5	1.46
2021	5	24	2	50	0	16.75	66.59	29.04	2.19		2021	5	24	2	50	0	-3.91	39.29	18.29	1.44
2021	5	24	2	55	0	18.8	65.88	28.93	2.15		2021	5	24	2	55	0	-3.73	40.53	17.62	1.43
2021	5	24	3	0	0	19.42	66.3	28.52	2.1		2021	5	24	3	0	0	-3.73	41.32	17.27	1.41
2021	5	24	3	5	0	18.99	66.14	27.51	2.05		2021	5	24	3	5	0	-3.48	40.23	17.21	1.41
2021	5	24	3	10	0	18.97	65.77	26.31	1.98		2021	5	24	3	10	0	-4.27	39.1	17.18	1.4
2021	5	24	3	15	0	19.14	66.48	25.99	1.95		2021	5	24	3	15	0	-4.22	38.68	17.25	1.4
2021	5	24	3	20	0	18.54	66.35	25.79	1.94		2021	5	24	3	20	0	-3.76	39.41	17.1	1.41
2021	5	24	3	25	0	18.18	67.51	26.04	1.93		2021	5	24	3	25	0	-4.32	39.31	17.01	1.4
2021	5	24	3	30	0	18.1	66.53	25.95	1.94		2021	5	24	3	30	0	-4.14	39.21	17.74	1.39
2021	5	24	3	35	0	18.74	66.8	26.19	1.94		2021	5	24	3	35	0	-4.36	39.73	18.05	1.4
2021	5	24	3	40	0	18.16	66.3	26.81	1.95		2021	5	24	3	40	0	-4.76	39.85	18.47	1.4
2021	5	24	3	45	0	18.32	66.42	27.41	1.96		2021	5	24	3	45	0	-5.07	39.7	18.79	1.38
2021	5	24	3	50	0	18.42	65.91	27.71	1.95		2021	5	24	3	50	0	-5.44	39.61	18.6	1.36
2021	5	24	3	55	0	17.81	65.01	28.16	1.92		2021	5	24	3	55	0	-5.67	40.08	18.62	1.36
2021	5	24	4	0	0	18.15	65.67	28.22	1.89		2021	5	24	4	0	0	-5.69	39.73	18.43	1.36
2021	5	24	4	5	0	18.14	65.89	27.64	1.87		2021	5	24	4	5	0	-5.51	39.18	18.29	1.36
2021	5	24	4	10	0	18.4	65.53	26.97	1.86		2021	5	24	4	10	0	-5.42	39.43	18.47	1.36
2021	5	24	4	15	0	18.81	64.55	26.23	1.86		2021	5	24	4	15	0	-5.83	39.83	18.76	1.36
2021	5	24	4	20	0	17.68	64.97	25.21	1.85		2021	5	24	4	20	0	-5.88	39.58	18.88	1.36
2021	5	24	4	25	0	17.77	65	25	1.85		2021	5	24	4	25	0	-5.78	39.1	18.68	1.36
2021	5	24	4	30	0	17.74	64.24	24.53	1.83		2021	5	24	4	30	0	-6.07	38.82	18.84	1.36
2021	5	24	4	35	0	17.71	64	24.57	1.84		2021	5	24	4	35	0	-5.52	38.8	18.35	1.36
2021	5	24	4	40	0	17.45	63.83	24.12	1.81		2021	5	24	4	40	0	-5.3	38.82	17.95	1.36
2021	5	24	4	45	0	17.65	63.62	23.62	1.8		2021	5	24	4	45	0	-5.42	38.78	18.07	1.36
2021	5	24	4	50	0	17.24	63.26	23	1.78		2021	5	24	4	50	0	-5.53	38.91	17.88	1.34
2021	5	24	4	55	0	17.82	62.76	22.83	1.76		2021	5	24	4	55	0	-5.22	39.53	18.2	1.32
2021	5	24	5	0	0	17.27	62.36	22.15	1.74		2021	5	24	5	0	0	-4.62	39.69	18.78	1.3
2021	5	24	5	5	0	17.39	61.91	21.53	1.73		2021	5	24	5	5	0	-4.57	39.86	19.15	1.28
2021	5	24	5	10	0	16.63	62.38	21.7	1.71		2021	5	24	5	10	0	-4.73	39.76	19.03	1.27
2021	5	24	5	15	0	16.92	62.38	21.94	1.7		2021	5	24	5	15	0	-4.59	39.92	19.06	1.27
2021	5	24	5	20	0	16.96	62.8	22.56	1.73		2021	5	24	5	20	0	-5.2	39.94	19.27	1.28
2021	5	24	5	25	0	17.63	63.66	22.94	1.75		2021	5	24	5	25	0	-5.09	39.86	19.43	1.28
2021	5	24	5	30	0	18.49	63.75	22.68	1.81		2021	5	24	5	30	0	-4.54	40.04	19.4	1.26
2021	5	24	5	35	0	18.62	63.71	21.9	1.84		2021	5	24	5	35	0	-3.95	40.43	19.58	1.24
2021	5	24	5	40	0	18.72	63.78	21.49	1.79		2021	5	24	5	40	0	-4.33	40.78	19.19	1.23
2021	5	24	5	45	0	19.03	63.2	20.88	1.7		2021	5	24	5	45	0	-4.17	40.94	19.2	1.23
2021	5	24	5	50	0	20.28	62.49	20.88	1.69		2021	5	24	5	50	0	-4.34	40.52	18.95	1.24
2021	5	24	5	55	0	18.86	63.21	20.43	1.7		2021	5	24	5	55	0	-4.84	40.61	18.35	1.24
2021	5	24	6	0	0	17.76	65.07	19.86	1.71		2021	5	24	6	0	0	-5.45	40.68	18.11	1.26
2021	5	24	6	5	0	17.18	64.84	20.58	1.74		2021	5	24	6	5	0	-5.72	40.73	17.62	1.28
2021	5	24	6	10	0	17.1	65.1	20.42	1.76		2021	5	24	6	10	0	-5.56	40.55	17.46	1.31
2021	5	24	6	15	0	17.19	64.06	19.81	1.78		2021	5	24	6	15	0	-5.94	41.09	16.89	1.34
2021	5	24	6	20	0	17.52	64.81	19.09	1.8		2021	5	24	6	20	0	-5.77	41.48	16.18	1.37
2021	5	24	6	25	0	17.49	64.7	19.24	1.83		2021	5	24	6	25	0	-5.45	41.32	15.98	1.38
2021	5	24	6	30	0	18.34	64.88	19.54	1.86		2021	5	24	6	30	0	-5.25	41.13	15.71	1.39
2021	5	24	6	35	0	17.52	64.4	19.06	1.9		2021	5	24	6	35	0	-5.47	41.11	15.44	1.4
2021	5	24	6	40	0	18.09	63.18	18.73	1.94		2021	5	24	6	40	0	-5.11	40.81	15.52	1.4
2021	5	24	6	45	0	18.93	64.68	17.42	1.98		2021	5	24	6	45	0	-4.93	40.98	15.41	1.41
2021	5	24	6	50	0	18.14	64.51	17.99	2.06		2021	5	24	6	50	0	-5.02	41.68	15.38	1.42
2021	5	24	6	55	0	17.73	63.95	18.25	2.12		2021	5	24	6	55	0	-5.64	41.6	15.92	1.43
2021	5	24	7	0	0	18.28	64	19.06	2.16		2021	5	24	7	0	0	-5.52	41.42	16.32	1.44
2021	5	24	7	5	0	17.55	63.78	19.35	2.19		2021	5	24	7	5	0	-5.28	41.66	16.56	1.45
2021	5	24	7	10	0	17.87	63.51	19.75	2.2		2021	5	24	7	10	0	-5.23	41.91	17.01	1.45
2021	5	24	7	15	0	17.21	62.95	19.94	2.2		2021	5	24	7	15	0	-5.35	41.47	17.11	1.46
2021	5	24	7	20	0	16.59	62.52	20.14	2.18		2021	5	24	7	20	0	-5.89	41.98	17.39	1.46
2021	5	24	7	25	0	16.57	62.84	20.21	2.15		2021	5	24	7	25	0	-6.24	42.5	17.14	1.46
2021	5	24	7	30	0	14.94	62.14	20.31	2.11		2021	5	24	7	30	0	-6.18	43.12	17.29	1.46
2021	5	24	7	35	0	15.44	62.57	20.16	2.06		2021	5	24	7	35	0	-6.57	43.11	17.83	1.45
2021	5	24	7	40	0	16.37	63.14	20.09	2.01		2021	5	24	7	40	0	-6.33	44.02	18.1	1.44
2021	5	24	7	45	0	17.34	64.08	19.67	1.96		2021	5	24	7	45	0	-6.31	44.27	18.37	1.43
2021	5	24	7	50	0	17.09	63.88	19.17	1.97		2021	5	24	7	50	0	-6.17	44.26	18.11	1.42
2021	5	24	7	55	0	17.34	63.53	18.62	1.9		2021	5	24	7	55	0	-6.12	44.6	18.32	1.41
2021	5	24	8	0	0	17.58	64.01	17.84	1.9		2021	5	24	8	0	0	-6.37	45.38	18.17	1.4
2021	5	24	8	5	0	18	63.69	17.25	1.99		2021	5	24	8	5	0	-6.18	45.38	18.15	1.4
2021	5	24	8	10	0	18.09	63.57	17.27	2.03		2021	5	24	8	10	0	-6.37	45.73	18.34	1.41
2021	5	24	8	15	0	18.8	63.25	17.26	2.04		2021	5	24	8	15	0	-6.63	45.86	18.45	1.41
2021	5	24	8	20	0	19.24	63.72	17.69	2.04		2021	5	24	8	20	0	-6.13	45.58	18.66	1.43
2021	5	24	8	25	0	19.6	64.65	17.98	2.03		2021	5	24	8	25	0	-6.34	45.88	18.81	1.45
2021	5	24	8	30	0	20.04	64.74	18.85	2.02		2021	5	24	8	30	0	-5.69	46.11	19.47	1.47
2021	5	24	8	35	0	19.93	64.68	19.39	2		2021	5	24	8	35	0	-5.99	45.88	19.85	1.48
2021	5	24	8	40	0	19.89	64.55	19.94	1.99		2021	5	24	8	40	0	-5.82	46.01	20.11	1.47
2021	5	24	8	45	0	19.2	63.86	20.02	1.98		2021	5	24	8	45	0	-6.06	46.83	20.46	1.49
2021	5	24	8	50	0	19.07	64.1	20.02	1.97		2021	5	24	8	50	0	-6.3	46.5	20.51	1.5
2021	5	24	8	55	0	18.99	64.16	20.45	1.94		2021	5	24	8	55	0	-6.8	46.12	20.74	1.53
2021	5	24	9	0	0	19.51	65.1	21.06	1.94		2021	5	24	9	0	0	-6.57	46.76	20.69	1.54
2021	5	24	9	5	0	20.02	66.56	22.08	1.93		2021	5	24	9	5	0	-6.49	47.1	20.69	1.55
2021	5	24	9	10	0	20.71	66.23	23	1.97		2021	5	24	9	10	0	-6.44	48.19	20.9	1.57
2021	5	24	9	15	0	20.42	67.21	23.4	1.98		2021	5	24	9	15	0	-6.22	47.81	20.88	1.59
2021	5	24	9	20	0	19.08	69.14	23.66	2.02		2021	5	24	9	20	0	-6.79	47.4	20.9	1.61
2021	5	24	9	25	0	18.37	67.68	23.29	2.12		2021	5	24	9	25	0	-6.53	47.44	21.44	1.63
2021	5	24	9	30	0	17.76	67.21	22.6	2.18		2021	5	24	9	30	0	-6.45	47.49	22.02	1.65
2021	5	24	9	35	0	17.42	67.38	21.68	2.23		2021	5	24	9	35	0	-6.4	48.94	22.69	1.67
2021	5	24	9	40	0	17.83	68.26	20.66	2.27		2021	5	24	9	40	0	-6.68	50.13	22.87	1.69
2021	5	24	9	45	0	18.68	68.66	19.23	2.33		2021	5	24	9	45	0	-6.38	50.05	22.86	1.7
2021	5	24	9	50	0	18.62	68.53	18.66	2.35		2021	5	24	9	50	0	-6.6	50.31	22.88	1.72
2021	5	24	9	55	0	17.68	68.32	18.63	2.39		2021	5	24	9	55	0	-6.58	51.29	23.18	1.72
2021	5	24	10	0	0	17.6	68.53	18.14	2.4		2021	5	24	10	0	0	-6.52	51.49	23.5	1.72
2021	5	24	10	5	0	17.24	67.5	18.1	2.42		2021	5	24	10	5	0	-6.23	51.31	23.35	1.7
2021	5	24	10	10	0	19	67.03	18.57	2.45		2021	5	24	10	10	0	-5.51	50.92	23.42	1.67
2021	5	24	10	15	0	19.88	65.1	19.48	2.49		2021	5	24	10	15	0	-5.38	50.8	22.89	1.65
2021	5	24	10	20	0	18.47	63.55	19.89	2.53		2021	5	24	10	20	0	-5.59	50.73	22.23	1.63
2021	5	24	10	25	0	18.74	64.12	19.52	2.59		2021	5	24	10	25	0	-6.84	51.12	21.7	1.61
2021	5	24	10	30	0	18.08	64.65	18.89	2.59		2021	5	24	10	30	0	-6.61	50.69	20.8	1.59
2021	5	24	10	35	0	18.89	63.76	19.06	2.54		2021	5	24	10	35	0	-6.2	50.3	20.35	1.58
2021	5	24	10	40	0	19.6	63.35	19.69	2.51		2021	5	24	10	40	0	-6.21	51.11	20.27	1.56
2021	5	24	10	45	0	19.76	63.12	19.5	2.49		2021	5	24	10	45	0	-6.9	50.81	19.88	1.54
2021	5	24	10	50	0	19.48	62.91	19.33	2.44		2021	5	24	10	50	0	-6.89	51.1	19.69	1.53
2021	5	24	10	55	0	18.27	62.4	18.45	2.39		2021	5	24	10	55	0	-6.3	51.76	19.78	1.53
2021	5	24	11	0	0	18.96	62.74	18.03	2.34		2021	5	24	11	0	0	-6.18	51.69	19.83	1.52
2021	5	24	11	5	0	17.66	63.32	17.97	2.3		2021	5	24	11	5	0	-6.46	51.87	20.7	1.52
2021	5	24	11	10	0	18.93	62.38	18.96	2.29		2021	5	24	11	10	0	-6.15	51.99	20.83	1.51
2021	5	24	11	15	0	18.84	61.3	18.85	2.27		2021	5	24	11	15	0	-5.85	51.67	20.54	1.5
2021	5	24	11	20	0	18.5	61.83	19.64	2.22		2021	5	24	11	20	0	-6.09	51.61	20.36	1.48
2021	5	24	11	25	0	19.2	62.7	19.36	2.2		2021	5	24	11	25	0	-5.7	51.96	20.26	1.47
2021	5	24	11	30	0	19.68	62.15	18.66	2.18		2021	5	24	11	30	0	-6.58	51.81	20.15	1.46
2021	5	24	11	35	0	18.52	62.62	19.35	2.16		2021	5	24	11	35	0	-6.06	51.46	19.53	1.45
2021	5	24	11	40	0	17.66	63.28	19	2.15		2021	5	24	11	40	0	-6.43	50.97	19.42	1.43
2021	5	24	11	45	0	17.74	62.13	19.15	2.14		2021	5	24	11	45	0	-6.71	51.59	19.69	1.42
2021	5	24	11	50	0	17.89	61.01	19.76	2.13		2021	5	24	11	50	0	-6.49	51.41	19.88	1.41
2021	5	24	11	55	0	17.61	62.4	19.46	2.13		2021	5	24	11	55	0	-6.14	51.55	19.9	1.41
2021	5	24	12	0	0	17.01	63.29	18.56	2.13		2021	5	24	12	0	0	-6.28	51.76	19.94	1.41
2021	5	24	12	5	0	16.45	62.87	18.85	2.16		2021	5	24	12	5	0	-6.56	51.8	20.44	1.41
2021	5	24	12	10	0	16.35	62.31	19.13	2.17		2021	5	24	12	10	0	-6.97	51.61	20.6	1.4
2021	5	24	12	15	0	17.21	62	19.49	2.16		2021	5	24	12	15	0	-7.24	51.99	20.55	1.41
2021	5	24	12	20	0	17.98	61.08	19.46	2.12		2021	5	24	12	20	0	-7.12	52.24	20.45	1.42
2021	5	24	12	25	0	18.16	61.5	19.17	2.05		2021	5	24	12	25	0	-6.92	52.51	20.58	1.44
2021	5	24	12	30	0	17.65	62.16	18.24	1.9		2021	5	24	12	30	0	-7.1	52.78	20.63	1.46
2021	5	24	12	35	0	18.35	61.06	18.18	1.81		2021	5	24	12	35	0	-6.99	53.31	20.87	1.47
2021	5	24	12	40	0	18.55	60.05	18.16	1.81		2021	5	24	12	40	0	-7.4	53.62	20.84	1.47
2021	5	24	12	45	0	18.73	60.59	17.09	1.81		2021	5	24	12	45	0	-6.73	53.42	19.87	1.46
2021	5	24	12	50	0	20.23	61.11	16.53	1.82		2021	5	24	12	50	0	-6.77	53.49	19.45	1.45
2021	5	24	12	55	0	19.81	62.62	16.38	1.83		2021	5	24	12	55	0	-6.99	53.45	19.14	1.44
2021	5	24	13	0	0	19.94	62.59	16.39	1.85		2021	5	24	13	0	0	-6.98	53.93	18.86	1.44
2021	5	24	13	5	0	20.02	62.82	16.98	1.87		2021	5	24	13	5	0	-7.16	53.92	18.61	1.44
2021	5	24	13	10	0	19.88	64.24	17.28	1.89		2021	5	24	13	10	0	-6.85	53.77	18.64	1.44
2021	5	24	13	15	0	19.76	64.02	18.08	1.9		2021	5	24	13	15	0	-7.28	54.25	18.74	1.45
2021	5	24	13	20	0	18.82	63.45	19.19	1.89		2021	5	24	13	20	0	-7.12	54.32	18.83	1.47
2021	5	24	13	25	0	18.4	64.71	19.96	1.83		2021	5	24	13	25	0	-7.47	54.55	18.67	1.48
2021	5	24	13	30	0	18.4	64.17	19.97	1.83		2021	5	24	13	30	0	-7.07	54.66	18.59	1.5
2021	5	24	13	35	0	18.17	63.58	19.53	1.83		2021	5	24	13	35	0	-7.28	54.28	18.53	1.53
2021	5	24	13	40	0	18.42	62.97	19.22	1.85		2021	5	24	13	40	0	-6.81	54.33	18.26	1.55
2021	5	24	13	45	0	18.62	63.09	18.65	1.86		2021	5	24	13	45	0	-6.34	54.31	18.01	1.57
2021	5	24	13	50	0	19.49	63.24	17.96	1.88		2021	5	24	13	50	0	-6.14	54.94	17.5	1.58
2021	5	24	13	55	0	18.96	62.16	17.45	1.9		2021	5	24	13	55	0	-6.69	54.75	18.31	1.57
2021	5	24	14	0	0	18.7	62.47	17.29	1.92		2021	5	24	14	0	0	-7.64	55.09	18.96	1.53
2021	5	24	14	5	0	19.23	62.42	17.85	1.94		2021	5	24	14	5	0	-8.08	54.79	19.43	1.49
2021	5	24	14	10	0	19.61	61.91	18.55	1.93		2021	5	24	14	10	0	-8.71	54.86	19.74	1.47
2021	5	24	14	15	0	20.01	62.4	18.79	1.9		2021	5	24	14	15	0	-9.12	54.93	19.75	1.44
2021	5	24	14	20	0	19.18	62.7	18.63	1.86		2021	5	24	14	20	0	-8.76	54.92	20.15	1.41
2021	5	24	14	25	0	19.24	62.57	18.96	1.83		2021	5	24	14	25	0	-8.25	54.71	20.09	1.4
2021	5	24	14	30	0	18.61	62.99	19.11	1.8		2021	5	24	14	30	0	-7.77	54.52	19.97	1.39
2021	5	24	14	35	0	17.87	63.43	19.82	1.76		2021	5	24	14	35	0	-8.12	54.93	19.84	1.38
2021	5	24	14	40	0	18.56	63.44	19.2	1.75		2021	5	24	14	40	0	-8.32	55.34	19.47	1.38
2021	5	24	14	45	0	20.64	63.41	18.83	1.73		2021	5	24	14	45	0	-8.53	55.61	19.21	1.38
2021	5	24	14	50	0	20.6	62.95	20.08	1.71		2021	5	24	14	50	0	-8.81	55.95	19.31	1.39
2021	5	24	14	55	0	18.97	62.81	20.37	1.71		2021	5	24	14	55	0	-8.4	56.03	19.39	1.39
2021	5	24	15	0	0	18.63	63.64	19.96	1.73		2021	5	24	15	0	0	-8.58	55.64	19.71	1.41
2021	5	24	15	5	0	18.6	63.26	20.37	1.75		2021	5	24	15	5	0	-8.64	55.01	20.49	1.43
2021	5	24	15	10	0	19.26	64.13	20.5	1.78		2021	5	24	15	10	0	-7.59	54.53	21.04	1.45
2021	5	24	15	15	0	18.86	64.66	20.91	1.86		2021	5	24	15	15	0	-8.09	54.5	21.84	1.45
2021	5	24	15	20	0	18.15	63.45	22	1.92		2021	5	24	15	20	0	-8.32	55.01	22.23	1.45
2021	5	24	15	25	0	17.36	63.16	22.4	1.97		2021	5	24	15	25	0	-8.81	54.82	22.74	1.46
2021	5	24	15	30	0	17.55	63.64	23.08	2		2021	5	24	15	30	0	-8.35	54.85	22.95	1.46
2021	5	24	15	35	0	18.12	63.56	23.07	2.02		2021	5	24	15	35	0	-8.09	55.02	22.41	1.45
2021	5	24	15	40	0	17.88	64.48	22.98	2.03		2021	5	24	15	40	0	-8.63	55.04	21.84	1.45
2021	5	24	15	45	0	18.34	63.04	21.9	2.03		2021	5	24	15	45	0	-8.26	54.73	22.43	1.45
2021	5	24	15	50	0	18.63	62.78	21	2.02		2021	5	24	15	50	0	-7.99	54.16	22.52	1.47
2021	5	24	15	55	0	18.1	64.6	20.81	1.99		2021	5	24	15	55	0	-8.31	53.88	22.31	1.48
2021	5	24	16	0	0	16.81	64.8	20.11	1.93		2021	5	24	16	0	0	-7.93	54.21	22.17	1.5
2021	5	24	16	5	0	16.35	62.41	18.07	1.89		2021	5	24	16	5	0	-8.76	54.11	22.28	1.52
2021	5	24	16	10	0	16.49	62.95	17.01	1.88		2021	5	24	16	10	0	-8.85	54.09	22.37	1.54
2021	5	24	16	15	0	17.25	62.86	16.56	1.86		2021	5	24	16	15	0	-8.34	53.94	22.03	1.55
2021	5	24	16	20	0	17.7	62.23	16.14	1.85		2021	5	24	16	20	0	-8.29	53.91	22.07	1.54
2021	5	24	16	25	0	18.23	63.57	15.15	1.91		2021	5	24	16	25	0	-8.47	54	22.41	1.51
2021	5	24	16	30	0	18.54	64.16	14.67	1.92		2021	5	24	16	30	0	-8.31	54	23.19	1.48
2021	5	24	16	35	0	18.01	65.48	14.36	1.92		2021	5	24	16	35	0	-8.19	53.91	24.09	1.46
2021	5	24	16	40	0	18.54	65.51	13.51	1.93		2021	5	24	16	40	0	-7.87	53.24	24.37	1.43
2021	5	24	16	45	0	19.38	65.34	12.49	1.99		2021	5	24	16	45	0	-7.92	52.69	24.84	1.41
2021	5	24	16	50	0	19.76	65.32	11.21	2.01		2021	5	24	16	50	0	-8.06	52.59	25.17	1.39
2021	5	24	16	55	0	20.33	65.32	10.12	2.03		2021	5	24	16	55	0	-7.74	53.24	25.51	1.38
2021	5	24	17	0	0	20.83	65.62	9.11	2.05		2021	5	24	17	0	0	-7.2	53.5	26.13	1.36
2021	5	24	17	5	0	20.91	66.23	7.76	2.06		2021	5	24	17	5	0	-8.1	53.89	26.94	1.35
2021	5	24	17	10	0	20.98	66.33	6.68	2.06		2021	5	24	17	10	0	-8.38	53.29	27.39	1.35
2021	5	24	17	15	0	22.37	67.04	6.57	2.07		2021	5	24	17	15	0	-8.69	52.27	28.15	1.35
2021	5	24	17	20	0	24.24	67.03	7.44	2.06		2021	5	24	17	20	0	-8.76	51.43	29.16	1.35
2021	5	24	17	25	0	24.93	66.88	7.78	2.04		2021	5	24	17	25	0	-8.8	51.54	30.04	1.36
2021	5	24	17	30	0	23.26	66.9	6.69	2.01		2021	5	24	17	30	0	-8.83	52.24	30.36	1.38
2021	5	24	17	35	0	22.74	66.2	6.43	1.91		2021	5	24	17	35	0	-9.61	52.99	30.33	1.41
2021	5	24	17	40	0	23.39	65	6.36	1.9		2021	5	24	17	40	0	-10.6	53.83	30.26	1.4
2021	5	24	17	45	0	24.55	63.97	7.72	1.91		2021	5	24	17	45	0	-9.91	54.57	29.81	1.38
2021	5	24	17	50	0	23.54	63.12	9.98	1.91		2021	5	24	17	50	0	-9.98	54.28	29.37	1.37
2021	5	24	17	55	0	22.98	62.54	12.73	1.91		2021	5	24	17	55	0	-9.79	54.36	29.7	1.37
2021	5	24	18	0	0	23.52	63.03	15.33	1.9		2021	5	24	18	0	0	-10.35	54.82	29.48	1.38
2021	5	24	18	5	0	24.28	63.71	17.15	1.92		2021	5	24	18	5	0	-10.19	55.32	29.53	1.39
2021	5	24	18	10	0	23.6	64.1	18	1.96		2021	5	24	18	10	0	-9.83	55.72	30.08	1.4
2021	5	24	18	15	0	23.45	65.5	17.25	1.97		2021	5	24	18	15	0	-9.91	55.77	30.82	1.42
2021	5	24	18	20	0	23.08	64.89	16.66	1.98		2021	5	24	18	20	0	-10.19	56.84	30.94	1.43
2021	5	24	18	25	0	22.24	67.23	15.33	1.99		2021	5	24	18	25	0	-9.93	57.06	31.46	1.45
2021	5	24	18	30	0	22.26	65.64	15.46	1.94		2021	5	24	18	30	0	-9.73	56.98	32.05	1.46
2021	5	24	18	35	0	23.23	66.06	15.99	1.96		2021	5	24	18	35	0	-9.47	57.16	33.1	1.47
2021	5	24	18	40	0	23.17	65.76	17.01	1.99		2021	5	24	18	40	0	-8.86	58.44	34.23	1.48
2021	5	24	18	45	0	22.41	66.86	18.89	2		2021	5	24	18	45	0	-8.66	58.77	34.87	1.48
2021	5	24	18	50	0	21.36	66.46	19.89	2.01		2021	5	24	18	50	0	-9	59.27	35.07	1.48
2021	5	24	18	55	0	20.94	67.69	19.79	2		2021	5	24	18	55	0	-8.65	59.93	35.15	1.47
2021	5	24	19	0	0	20.81	67.51	19.71	2.01		2021	5	24	19	0	0	-8.41	60.96	35.74	1.45
2021	5	24	19	5	0	19.34	68.09	18.69	2.04		2021	5	24	19	5	0	-7.84	61.04	36	1.43
2021	5	24	19	10	0	19.9	69.37	19.12	2.05		2021	5	24	19	10	0	-8.06	61.23	35.55	1.43
2021	5	24	19	15	0	20.25	69.79	19.65	2.06		2021	5	24	19	15	0	-7.33	62.81	35.45	1.39
2021	5	24	19	20	0	19.88	70.27	19.7	2.06		2021	5	24	19	20	0	-7.16	63.29	34.9	1.37
2021	5	24	19	25	0	19.92	69.26	20.21	2.05		2021	5	24	19	25	0	-7.52	63.05	34.34	1.35
2021	5	24	19	30	0	20.25	69.55	19.28	2.05		2021	5	24	19	30	0	-7.27	62.62	33.88	1.34
2021	5	24	19	35	0	21.26	70.77	17.81	2.05		2021	5	24	19	35	0	-6.95	62.55	33.43	1.34
2021	5	24	19	40	0	21.05	69.83	17.79	2.05		2021	5	24	19	40	0	-7.48	62.19	33.08	1.34
2021	5	24	19	45	0	21.62	70.1	18.28	2.04		2021	5	24	19	45	0	-7.71	62.45	32.07	1.34
2021	5	24	19	50	0	21.13	70.09	18.65	2.02		2021	5	24	19	50	0	-7.46	62.69	30.52	1.34
2021	5	24	19	55	0	20.3	70.3	18.05	1.99		2021	5	24	19	55	0	-7.53	63.07	29.48	1.32
2021	5	24	20	0	0	18.47	69.75	18.54	1.98		2021	5	24	20	0	0	-6.97	63.05	28.58	1.31
2021	5	24	20	5	0	19	69.08	18.31	1.95		2021	5	24	20	5	0	-7.23	63.41	27.63	1.3
2021	5	24	20	10	0	20.55	71.11	18.36	1.94		2021	5	24	20	10	0	-7.95	63.74	27.38	1.3
2021	5	24	20	15	0	20.39	70.5	18.32	1.89		2021	5	24	20	15	0	-8.01	64.15	28.08	1.3
2021	5	24	20	20	0	19.31	69.69	18.75	1.84		2021	5	24	20	20	0	-8.38	64.04	28.64	1.29
2021	5	24	20	25	0	18.68	70.34	19.12	1.77		2021	5	24	20	25	0	-8.46	63.59	28.53	1.29
2021	5	24	20	30	0	17.9	69.33	19.47	1.7		2021	5	24	20	30	0	-8.66	63.24	28.05	1.29
2021	5	24	20	35	0	17.65	69.32	18.55	1.68		2021	5	24	20	35	0	-8.19	65.22	28.62	1.29
2021	5	24	20	40	0	17.03	68.71	17.85	1.67		2021	5	24	20	40	0	-8	65.37	28.77	1.29
2021	5	24	20	45	0	17.95	67.23	16.71	1.65		2021	5	24	20	45	0	-8.57	64.86	28.97	1.29
2021	5	24	20	50	0	18.75	66.59	17.19	1.65		2021	5	24	20	50	0	-8.32	64.79	29.12	1.29
2021	5	24	20	55	0	19.17	68.66	16.91	1.75		2021	5	24	20	55	0	-8.48	65.04	29.26	1.29
2021	5	24	21	0	0	18.99	68.58	17.01	1.79		2021	5	24	21	0	0	-8.57	64.72	28.85	1.3
2021	5	24	21	5	0	18.76	68.1	16.43	1.84		2021	5	24	21	5	0	-9.17	64.47	28.06	1.31
2021	5	24	21	10	0	18.23	67.41	16.11	1.86		2021	5	24	21	10	0	-9.36	64.57	28.19	1.32
2021	5	24	21	15	0	17.5	67.27	15.29	1.88		2021	5	24	21	15	0	-9.84	64.59	28.63	1.33
2021	5	24	21	20	0	17.47	67.13	15.29	1.89		2021	5	24	21	20	0	-10.43	63.84	28.76	1.34
2021	5	24	21	25	0	18.33	66.6	15.51	1.89		2021	5	24	21	25	0	-10.57	63.75	28.86	1.35
2021	5	24	21	30	0	18.42	66.22	14.87	1.84		2021	5	24	21	30	0	-10.07	63.69	29.16	1.36
2021	5	24	21	35	0	18.19	65.28	14.16	1.85		2021	5	24	21	35	0	-9.46	63.13	29.06	1.37
2021	5	24	21	40	0	18.35	65.54	14.66	1.89		2021	5	24	21	40	0	-9.35	63.09	28.79	1.4
2021	5	24	21	45	0	18.46	66.46	14.06	1.92		2021	5	24	21	45	0	-9.04	63.35	28.88	1.4
2021	5	24	21	50	0	19.6	65.23	14.04	1.97		2021	5	24	21	50	0	-9.84	62.55	28.69	1.4
2021	5	24	21	55	0	20.32	65.57	14.32	2.02		2021	5	24	21	55	0	-9.96	62.76	28.4	1.4
2021	5	24	22	0	0	20.15	65.32	14.86	2.09		2021	5	24	22	0	0	-9.12	61.97	28.08	1.42
2021	5	24	22	5	0	19.12	64.97	14.56	2.12		2021	5	24	22	5	0	-8.93	62.1	27.36	1.42
2021	5	24	22	10	0	18.31	64.68	14.12	2.17		2021	5	24	22	10	0	-9.35	62.88	26.85	1.42
2021	5	24	22	15	0	19.67	64.58	12.76	2.21		2021	5	24	22	15	0	-9.33	62.37	26.97	1.43
2021	5	24	22	20	0	21.41	64.04	11.4	2.24		2021	5	24	22	20	0	-9.24	62.89	27.42	1.44
2021	5	24	22	25	0	21.93	65.37	11.24	2.27		2021	5	24	22	25	0	-9	62.77	27.75	1.45
2021	5	24	22	30	0	22.22	65.4	11.38	2.3		2021	5	24	22	30	0	-8.86	62.87	28.4	1.47
2021	5	24	22	35	0	21.86	65.89	13.42	2.35		2021	5	24	22	35	0	-9.1	62.53	29.26	1.5
2021	5	24	22	40	0	20.89	66.11	14.46	2.37		2021	5	24	22	40	0	-9.9	62.76	29.89	1.53
2021	5	24	22	45	0	19.74	65.66	15.18	2.37		2021	5	24	22	45	0	-9.63	62.46	30	1.56
2021	5	24	22	50	0	19.73	66	16.3	2.4		2021	5	24	22	50	0	-9.81	62.85	29.96	1.59
2021	5	24	22	55	0	19.65	66.77	16.98	2.43		2021	5	24	22	55	0	-9.83	62.95	29.86	1.61
2021	5	24	23	0	0	19.97	66.15	16.8	2.46		2021	5	24	23	0	0	-9.77	63.19	30.35	1.64
2021	5	24	23	5	0	19.71	65.32	17.2	2.49		2021	5	24	23	5	0	-9.53	63.28	30.44	1.67
2021	5	24	23	10	0	18.91	63.87	17.58	2.52		2021	5	24	23	10	0	-9.41	63.57	30.28	1.7
2021	5	24	23	15	0	19.69	64.43	18.04	2.56		2021	5	24	23	15	0	-9.34	63.68	30.11	1.74
2021	5	24	23	20	0	19.11	64.39	18.09	2.6		2021	5	24	23	20	0	-10.28	63.54	30.53	1.78
2021	5	24	23	25	0	19.34	63.62	17.85	2.63		2021	5	24	23	25	0	-9.92	64.06	31.08	1.83
2021	5	24	23	30	0	19.6	63.45	17.27	2.67		2021	5	24	23	30	0	-9.95	63.78	31.26	1.88
2021	5	24	23	35	0	19.91	63.87	16.83	2.71		2021	5	24	23	35	0	-10.03	63.81	31.06	1.94
2021	5	24	23	40	0	20.01	64.08	16.83	2.76		2021	5	24	23	40	0	-9.7	64.03	31.3	1.98
2021	5	24	23	45	0	19.77	64.71	17.15	2.82		2021	5	24	23	45	0	-9.66	64.39	31.93	2.03
2021	5	24	23	50	0	20.58	65.02	18	2.89		2021	5	24	23	50	0	-10	63.9	31.94	2.09
2021	5	24	23	55	0	20.12	63.62	18.63	3.02		2021	5	24	23	55	0	-10.17	63.8	31.79	2.22
2021	5	25	0	0	0	20.09	66.46	21.25	3.2		2021	5	25	0	0	0	-9.68	61.79	23.6	2.37
2021	5	25	0	5	0	20.75	65.11	21.22	3.01		2021	5	25	0	5	0	-10.24	61.78	23.21	2.22
2021	5	25	0	10	0	19.97	64.03	21.06	2.89		2021	5	25	0	10	0	-10.16	61.48	23.03	2.11
2021	5	25	0	15	0	19.78	66.02	20.08	2.79		2021	5	25	0	15	0	-10.32	61.79	22.86	2.01
2021	5	25	0	20	0	20.07	66.88	19.7	2.68		2021	5	25	0	20	0	-10.75	62.27	22.74	1.92
2021	5	25	0	25	0	19.27	66.73	19.69	2.55		2021	5	25	0	25	0	-10.42	62.36	22.88	1.84
2021	5	25	0	30	0	18.23	64.93	19.75	2.47		2021	5	25	0	30	0	-10.62	62.63	22.68	1.78
2021	5	25	0	35	0	19.33	65.95	19.94	2.42		2021	5	25	0	35	0	-10.95	62.15	22.31	1.72
2021	5	25	0	40	0	18.18	66.27	19.75	2.38		2021	5	25	0	40	0	-11.29	61.59	21.8	1.67
2021	5	25	0	45	0	18.29	66.61	19.84	2.35		2021	5	25	0	45	0	-11.58	62.26	21.43	1.64
2021	5	25	0	50	0	17.96	66	19.8	2.33		2021	5	25	0	50	0	-11.48	61.61	21.18	1.62
2021	5	25	0	55	0	19	65.52	19.23	2.31		2021	5	25	0	55	0	-11.69	61.55	21.11	1.6
2021	5	25	1	0	0	20.38	64.32	18.76	2.31		2021	5	25	1	0	0	-12.26	62.11	20.83	1.59
2021	5	25	1	5	0	21.32	63.38	18.25	2.3		2021	5	25	1	5	0	-12.15	62.44	21.13	1.57
2021	5	25	1	10	0	20.61	64.47	18.4	2.31		2021	5	25	1	10	0	-11.95	62.35	21.15	1.55
2021	5	25	1	15	0	19.47	64.36	18	2.31		2021	5	25	1	15	0	-11.92	62.74	21.41	1.54
2021	5	25	1	20	0	19.72	65.72	18.47	2.33		2021	5	25	1	20	0	-11.64	62.59	21.75	1.52
2021	5	25	1	25	0	19.58	65.39	18.49	2.35		2021	5	25	1	25	0	-11.48	62.73	22.06	1.51
2021	5	25	1	30	0	19.25	65.82	18.92	2.39		2021	5	25	1	30	0	-11.62	62.81	22.42	1.5
2021	5	25	1	35	0	19.64	65.84	19.22	2.42		2021	5	25	1	35	0	-12.04	63.03	22.6	1.5
2021	5	25	1	40	0	18.86	66.33	20.25	2.41		2021	5	25	1	40	0	-12.16	63.22	22.69	1.5
2021	5	25	1	45	0	19.17	67.13	21.4	2.48		2021	5	25	1	45	0	-12.11	63.73	22.84	1.5
2021	5	25	1	50	0	19.35	67.59	21.89	2.51		2021	5	25	1	50	0	-12.24	64.07	23.19	1.5
2021	5	25	1	55	0	19.21	66.7	21.85	2.53		2021	5	25	1	55	0	-11.56	64.2	23.3	1.5
2021	5	25	2	0	0	19.42	66.57	21.97	2.53		2021	5	25	2	0	0	-11.54	63.58	23.38	1.5
2021	5	25	2	5	0	19.52	66.43	22.82	2.51		2021	5	25	2	5	0	-11.51	63.43	23.07	1.51
2021	5	25	2	10	0	19.67	67.95	23.78	2.47		2021	5	25	2	10	0	-11.98	63.6	23.34	1.51
2021	5	25	2	15	0	18.81	68.17	23.83	2.39		2021	5	25	2	15	0	-12.38	63.23	23.41	1.5
2021	5	25	2	20	0	18.37	66.86	23.39	2.36		2021	5	25	2	20	0	-12.66	63.41	23.4	1.49
2021	5	25	2	25	0	18.7	66.02	23.58	2.34		2021	5	25	2	25	0	-12.28	63.15	23.46	1.48
2021	5	25	2	30	0	19.62	66.66	23.87	2.31		2021	5	25	2	30	0	-12.09	64.04	23.32	1.47
2021	5	25	2	35	0	19.48	66.77	23.74	2.28		2021	5	25	2	35	0	-12.24	64.01	23.45	1.46
2021	5	25	2	40	0	18.06	65.62	22.75	2.25		2021	5	25	2	40	0	-11.83	64.25	24.03	1.46
2021	5	25	2	45	0	19.37	66.51	22.77	2.21		2021	5	25	2	45	0	-11.32	64.15	24.56	1.44
2021	5	25	2	50	0	20.34	66.09	22.65	2.17		2021	5	25	2	50	0	-11.75	64.43	24.64	1.43
2021	5	25	2	55	0	20.47	66.49	22.31	2.12		2021	5	25	2	55	0	-12.11	63.74	24.83	1.41
2021	5	25	3	0	0	20.56	66.38	21.96	2.07		2021	5	25	3	0	0	-12.25	63.94	25.19	1.41
2021	5	25	3	5	0	21.32	66.1	21.06	2		2021	5	25	3	5	0	-12.09	64.07	25.34	1.4
2021	5	25	3	10	0	20.65	66.37	20.78	1.97		2021	5	25	3	10	0	-12.22	63.77	25.58	1.4
2021	5	25	3	15	0	20.28	66.95	21.4	1.96		2021	5	25	3	15	0	-12.15	63.8	26.06	1.41
2021	5	25	3	20	0	19.81	66.68	22.27	1.96		2021	5	25	3	20	0	-12.46	64.09	26.42	1.4
2021	5	25	3	25	0	20.37	66.84	23.02	1.96		2021	5	25	3	25	0	-12.41	64.91	26.47	1.4
2021	5	25	3	30	0	20.15	67.05	23.38	1.96		2021	5	25	3	30	0	-12.62	65.41	26.4	1.4
2021	5	25	3	35	0	18.97	67.79	23.54	1.95		2021	5	25	3	35	0	-12.24	65.41	26.64	1.4
2021	5	25	3	40	0	18.64	67.28	23.34	1.96		2021	5	25	3	40	0	-12.46	65.57	26.59	1.38
2021	5	25	3	45	0	18.56	67.61	23.88	1.96		2021	5	25	3	45	0	-12.77	65.67	26.61	1.37
2021	5	25	3	50	0	18.27	67.73	24.32	1.92		2021	5	25	3	50	0	-12.84	66.08	26.46	1.36
2021	5	25	3	55	0	18.23	68.44	24.6	1.9		2021	5	25	3	55	0	-12.75	65.85	26.49	1.36
2021	5	25	4	0	0	18.32	69.68	24.14	1.87		2021	5	25	4	0	0	-12.48	66	26.47	1.36
2021	5	25	4	5	0	19.06	69.24	22.97	1.87		2021	5	25	4	5	0	-12.44	65.97	26.58	1.36
2021	5	25	4	10	0	20.26	69.17	21.58	1.87		2021	5	25	4	10	0	-12.89	66.36	26.66	1.36
2021	5	25	4	15	0	19.5	68.46	20.75	1.86		2021	5	25	4	15	0	-12.84	66.68	26.65	1.36
2021	5	25	4	20	0	20.57	67.73	20.08	1.85		2021	5	25	4	20	0	-12.98	66.75	26.77	1.36
2021	5	25	4	25	0	20.35	67.37	19.63	1.84		2021	5	25	4	25	0	-13.02	66.51	27.29	1.36
2021	5	25	4	30	0	20.47	67.74	18.97	1.82		2021	5	25	4	30	0	-12.96	66.73	26.92	1.36
2021	5	25	4	35	0	19.62	67.29	18.26	1.81		2021	5	25	4	35	0	-12.89	66.69	26.67	1.36
2021	5	25	4	40	0	19.8	67	17.53	1.79		2021	5	25	4	40	0	-13.07	66.95	26.28	1.36
2021	5	25	4	45	0	19.98	66.07	17.31	1.79		2021	5	25	4	45	0	-12.98	67.15	26.25	1.35
2021	5	25	4	50	0	19.91	66.05	16.76	1.77		2021	5	25	4	50	0	-12.46	67.2	26.33	1.32
2021	5	25	4	55	0	19.47	65.44	16.21	1.75		2021	5	25	4	55	0	-12.12	67.33	26.45	1.3
2021	5	25	5	0	0	19.11	65.75	16.5	1.74		2021	5	25	5	0	0	-12.23	67.3	26.71	1.28
2021	5	25	5	5	0	18.64	66.38	16.64	1.72		2021	5	25	5	5	0	-11.55	67.16	26.35	1.28
2021	5	25	5	10	0	19.47	66.06	17.13	1.71		2021	5	25	5	10	0	-11.35	67.56	26.33	1.28
2021	5	25	5	15	0	19.52	66.22	17.33	1.74		2021	5	25	5	15	0	-11.75	67.49	26.38	1.28
2021	5	25	5	20	0	18.85	66.52	17.37	1.75		2021	5	25	5	20	0	-11.81	68.16	26.62	1.28
2021	5	25	5	25	0	18.97	66.2	16.75	1.81		2021	5	25	5	25	0	-11.61	68.47	27.03	1.26
2021	5	25	5	30	0	19.94	67.01	17.1	1.84		2021	5	25	5	30	0	-11.88	68.68	27.4	1.24
2021	5	25	5	35	0	20.41	66.16	16.68	1.79		2021	5	25	5	35	0	-12.01	69.1	27.75	1.23
2021	5	25	5	40	0	21.28	65.83	16.57	1.7		2021	5	25	5	40	0	-11.68	69.49	28.21	1.23
2021	5	25	5	45	0	22.39	66.18	16.77	1.69		2021	5	25	5	45	0	-11.96	69.15	28.46	1.24
2021	5	25	5	50	0	21.78	66.44	16.54	1.7		2021	5	25	5	50	0	-11.73	69.89	28.38	1.25
2021	5	25	5	55	0	20.92	66.85	16.82	1.71		2021	5	25	5	55	0	-12.14	69.71	28.42	1.26
2021	5	25	6	0	0	19.66	66.84	17.1	1.73		2021	5	25	6	0	0	-12.35	69.84	28.38	1.28
2021	5	25	6	5	0	19.61	67.11	17.14	1.75		2021	5	25	6	5	0	-12.2	69.91	28.83	1.31
2021	5	25	6	10	0	19.83	66.8	17.06	1.77		2021	5	25	6	10	0	-12.05	70.47	28.66	1.34
2021	5	25	6	15	0	20.4	66.26	16.93	1.79		2021	5	25	6	15	0	-11.89	70.26	28.81	1.38
2021	5	25	6	20	0	20.21	66.27	17.18	1.82		2021	5	25	6	20	0	-11.66	70.61	28.96	1.39
2021	5	25	6	25	0	20.37	66.85	17.35	1.85		2021	5	25	6	25	0	-12.06	70.82	28.88	1.4
2021	5	25	6	30	0	19.57	66.86	16.67	1.89		2021	5	25	6	30	0	-12.19	71.22	29.04	1.41
2021	5	25	6	35	0	19.78	66.73	15.82	1.93		2021	5	25	6	35	0	-12.33	71.02	28.93	1.42
2021	5	25	6	40	0	20.97	67.84	15.02	1.97		2021	5	25	6	40	0	-11.83	70.82	28.74	1.43
2021	5	25	6	45	0	19.95	66.84	15.17	2.06		2021	5	25	6	45	0	-11.92	71.66	28.46	1.44
2021	5	25	6	50	0	19.89	66.22	14.88	2.11		2021	5	25	6	50	0	-11.95	72.1	28.19	1.45
2021	5	25	6	55	0	20.09	66.25	14.87	2.16		2021	5	25	6	55	0	-11.36	72.78	28.16	1.46
2021	5	25	7	0	0	20.07	66.43	14.56	2.19		2021	5	25	7	0	0	-11.51	72.75	27.96	1.47
2021	5	25	7	5	0	20.15	66.4	14.23	2.21		2021	5	25	7	5	0	-11.36	72.88	27.99	1.47
2021	5	25	7	10	0	19.65	66.26	14	2.21		2021	5	25	7	10	0	-11.37	72.8	28.44	1.48
2021	5	25	7	15	0	19.68	66.03	14.12	2.2		2021	5	25	7	15	0	-11.54	73.01	28.43	1.47
2021	5	25	7	20	0	20.16	65.74	14.66	2.17		2021	5	25	7	20	0	-11.68	73.23	27.99	1.47
2021	5	25	7	25	0	19.41	65.3	15.04	2.14		2021	5	25	7	25	0	-11.96	73.47	27.87	1.47
2021	5	25	7	30	0	19.12	64.96	15.26	2.1		2021	5	25	7	30	0	-11.92	73.48	27.77	1.46
2021	5	25	7	35	0	19.64	65.94	15.09	2.06		2021	5	25	7	35	0	-12.06	74.32	27.95	1.44
2021	5	25	7	40	0	20.02	65.97	15.14	2.03		2021	5	25	7	40	0	-12.81	74.66	28.28	1.43
2021	5	25	7	45	0	18.57	66.23	15.49	2.06		2021	5	25	7	45	0	-12.31	74.68	28.31	1.43
2021	5	25	7	50	0	19.65	66.08	15.47	2.04		2021	5	25	7	50	0	-11.88	75.29	28.47	1.43
2021	5	25	7	55	0	20.16	67.21	15.59	2.06		2021	5	25	7	55	0	-11.98	75.77	28.38	1.42
2021	5	25	8	0	0	19.27	66.84	15.9	2.04		2021	5	25	8	0	0	-11.89	75.9	28.59	1.42
2021	5	25	8	5	0	19.8	66.69	16.09	2.07		2021	5	25	8	5	0	-12.18	76	28.87	1.42
2021	5	25	8	10	0	19.64	67.04	15.27	2.07		2021	5	25	8	10	0	-12.21	75.96	28.99	1.42
2021	5	25	8	15	0	20.39	66.9	15.53	2.06		2021	5	25	8	15	0	-11.75	76.05	29.1	1.43
2021	5	25	8	20	0	20.81	66.82	15.12	2.05		2021	5	25	8	20	0	-11.54	76.3	29.19	1.45
2021	5	25	8	25	0	21.5	66.04	15.09	2.04		2021	5	25	8	25	0	-11.84	76.33	29.57	1.47
2021	5	25	8	30	0	21.28	66.97	15.15	2.02		2021	5	25	8	30	0	-11.88	76.68	29.53	1.48
2021	5	25	8	35	0	21.46	67.42	15.45	2		2021	5	25	8	35	0	-11.27	77.19	29.52	1.48
2021	5	25	8	40	0	20.75	67.59	15.54	1.98		2021	5	25	8	40	0	-11.55	77.02	29.51	1.49
2021	5	25	8	45	0	21.32	67.41	15.46	1.97		2021	5	25	8	45	0	-10.82	77.03	29.26	1.51
2021	5	25	8	50	0	21.68	67.78	15.31	1.94		2021	5	25	8	50	0	-10.57	76.55	28.79	1.53
2021	5	25	8	55	0	22.28	68.81	14.86	1.94		2021	5	25	8	55	0	-10.94	76.37	28.67	1.54
2021	5	25	9	0	0	21.37	68.04	15.09	1.96		2021	5	25	9	0	0	-11.15	76.13	28.47	1.55
2021	5	25	9	5	0	21.87	67.55	15.28	1.98		2021	5	25	9	5	0	-11.38	76.6	28.62	1.57
2021	5	25	9	10	0	21.77	67.88	15.08	2.01		2021	5	25	9	10	0	-11.14	77.17	28.77	1.59
2021	5	25	9	15	0	20.53	68.6	15	2.04		2021	5	25	9	15	0	-11.23	76.82	28.39	1.61
2021	5	25	9	20	0	20.66	67.76	14.63	2.11		2021	5	25	9	20	0	-11.34	76.77	28.09	1.63
2021	5	25	9	25	0	19.65	67.32	14.35	2.16		2021	5	25	9	25	0	-11.56	76.92	28.01	1.65
2021	5	25	9	30	0	19.99	67.61	14.12	2.22		2021	5	25	9	30	0	-11.16	77.25	28.09	1.67
2021	5	25	9	35	0	20.2	68.04	13.86	2.25		2021	5	25	9	35	0	-11.01	77.43	28.1	1.69
2021	5	25	9	40	0	21.04	68.19	13.46	2.31		2021	5	25	9	40	0	-11.24	77.71	27.9	1.71
2021	5	25	9	45	0	20.68	68.47	13.02	2.35		2021	5	25	9	45	0	-11	78.45	27.57	1.73
2021	5	25	9	50	0	20.92	68.82	12.73	2.4		2021	5	25	9	50	0	-10.86	78.59	27.07	1.72
2021	5	25	9	55	0	21.11	68.35	12.7	2.44		2021	5	25	9	55	0	-10.22	79.34	27.29	1.72
2021	5	25	10	0	0	21.13	67.54	12.55	2.46		2021	5	25	10	0	0	-10.01	78.96	26.79	1.7
2021	5	25	10	5	0	21.89	68.53	12.64	2.49		2021	5	25	10	5	0	-9.84	78.96	26.52	1.68
2021	5	25	10	10	0	20.53	68.27	12.4	2.51		2021	5	25	10	10	0	-9.68	78.88	26.25	1.66
2021	5	25	10	15	0	20.34	67.63	12.74	2.51		2021	5	25	10	15	0	-9.77	79.06	26.43	1.64
2021	5	25	10	20	0	20.95	67	13.2	2.52		2021	5	25	10	20	0	-11.02	79.26	26.44	1.62
2021	5	25	10	25	0	21.26	66.78	13.85	2.52		2021	5	25	10	25	0	-10.76	78.98	26.67	1.6
2021	5	25	10	30	0	22.28	65.2	14.28	2.5		2021	5	25	10	30	0	-10.15	78.7	26.88	1.58
2021	5	25	10	35	0	23.1	65.45	14.08	2.48		2021	5	25	10	35	0	-10.56	78.83	27.02	1.56
2021	5	25	10	40	0	22.92	66.71	13.64	2.46		2021	5	25	10	40	0	-10.42	78.64	26.8	1.54
2021	5	25	10	45	0	21.98	67.1	13.56	2.41		2021	5	25	10	45	0	-10.87	78.67	26.43	1.53
2021	5	25	10	50	0	22.06	67.58	14.66	2.38		2021	5	25	10	50	0	-9.77	78.55	26.32	1.52
2021	5	25	10	55	0	22.26	66.37	16.08	2.38		2021	5	25	10	55	0	-9.58	78.65	26.48	1.51
2021	5	25	11	0	0	21.66	65.76	16.6	2.29		2021	5	25	11	0	0	-10.71	78.82	26.74	1.5
2021	5	25	11	5	0	21.72	67.56	16.59	2.28		2021	5	25	11	5	0	-10.52	79.18	26.5	1.48
2021	5	25	11	10	0	22.15	67.13	15.92	2.26		2021	5	25	11	10	0	-10.64	78.86	25.85	1.48
2021	5	25	11	15	0	22.44	67.41	15.32	2.22		2021	5	25	11	15	0	-9.86	78.66	26.26	1.48
2021	5	25	11	20	0	22.8	67.41	15.29	2.2		2021	5	25	11	20	0	-9.36	78.59	26.33	1.46
2021	5	25	11	25	0	22.28	66.21	15.61	2.18		2021	5	25	11	25	0	-9.16	78.42	26.86	1.45
2021	5	25	11	30	0	21.33	66.67	15.25	2.17		2021	5	25	11	30	0	-8.85	78.52	27.23	1.43
2021	5	25	11	35	0	20.62	67.87	14.76	2.17		2021	5	25	11	35	0	-9.23	78.57	27.49	1.42
2021	5	25	11	40	0	20.72	67.95	14.87	2.17		2021	5	25	11	40	0	-9.83	78.93	27.52	1.41
2021	5	25	11	45	0	20.48	67.14	15.54	2.17		2021	5	25	11	45	0	-10.21	78.75	27.62	1.41
2021	5	25	11	50	0	20.63	67.6	16.1	2.18		2021	5	25	11	50	0	-11.01	78.49	28.02	1.41
2021	5	25	11	55	0	20.48	67.33	15.68	2.18		2021	5	25	11	55	0	-10.41	79.41	27.64	1.4
2021	5	25	12	0	0	20.14	67.82	16.09	2.22		2021	5	25	12	0	0	-10.87	78.9	27.78	1.4
2021	5	25	12	5	0	20.19	67.69	16.24	2.23		2021	5	25	12	5	0	-10.8	78.73	28.11	1.4
2021	5	25	12	10	0	20.38	68.18	16.02	2.23		2021	5	25	12	10	0	-10.93	78.78	28.44	1.4
2021	5	25	12	15	0	20.56	68.15	15.93	2.21		2021	5	25	12	15	0	-10.95	78.28	29.02	1.41
2021	5	25	12	20	0	20.5	68.47	16.31	2.15		2021	5	25	12	20	0	-10.62	78.37	29.57	1.42
2021	5	25	12	25	0	20.57	67.95	15.5	2.04		2021	5	25	12	25	0	-10.15	78	30.13	1.44
2021	5	25	12	30	0	20.82	67.15	15.02	1.85		2021	5	25	12	30	0	-10.09	78.25	30.37	1.45
2021	5	25	12	35	0	20.18	65.87	15.38	1.84		2021	5	25	12	35	0	-10.48	78.5	30.68	1.46
2021	5	25	12	40	0	20.84	65.67	15.66	1.85		2021	5	25	12	40	0	-10.83	78.91	30.3	1.46
2021	5	25	12	45	0	21.24	65.87	15.05	1.86		2021	5	25	12	45	0	-11.29	79.09	30.24	1.45
2021	5	25	12	50	0	20.71	66.52	15.47	1.88		2021	5	25	12	50	0	-10.71	79.17	30.06	1.44
2021	5	25	12	55	0	20.64	66.25	15.88	1.9		2021	5	25	12	55	0	-10.26	78.91	30.05	1.43
2021	5	25	13	0	0	20.93	67.5	16.08	1.92		2021	5	25	13	0	0	-10.24	78.84	30.08	1.43
2021	5	25	13	5	0	20.63	67.86	16.02	1.94		2021	5	25	13	5	0	-10.03	78.81	30.02	1.44
2021	5	25	13	10	0	20.92	67.37	16.25	1.96		2021	5	25	13	10	0	-10.03	79.09	30.21	1.45
2021	5	25	13	15	0	20.42	66.93	16.28	1.96		2021	5	25	13	15	0	-9.94	78.73	30.1	1.46
2021	5	25	13	20	0	20.72	67.46	16	1.95		2021	5	25	13	20	0	-9.96	79.14	29.88	1.48
2021	5	25	13	25	0	20.54	67.72	15.84	1.88		2021	5	25	13	25	0	-9.47	78.95	29.87	1.5
2021	5	25	13	30	0	19.91	67.99	14.98	1.87		2021	5	25	13	30	0	-9.52	78.54	29.64	1.52
2021	5	25	13	35	0	20.33	67.19	14.29	1.87		2021	5	25	13	35	0	-9.84	78.23	29.11	1.54
2021	5	25	13	40	0	20.99	66.73	13.88	1.88		2021	5	25	13	40	0	-9.8	78.24	28.83	1.57
2021	5	25	13	45	0	20.5	66.96	13.84	1.9		2021	5	25	13	45	0	-9.66	78.54	28.87	1.59
2021	5	25	13	50	0	20.78	66.26	14.22	1.92		2021	5	25	13	50	0	-9.37	78.35	28.94	1.58
2021	5	25	13	55	0	21.13	66.28	14.66	1.94		2021	5	25	13	55	0	-9.34	78.22	28.77	1.55
2021	5	25	14	0	0	20.61	66.46	14.46	1.96		2021	5	25	14	0	0	-9.27	77.97	28.39	1.52
2021	5	25	14	5	0	20.9	66.61	14.64	1.96		2021	5	25	14	5	0	-9.39	78.01	27.71	1.49
2021	5	25	14	10	0	20.07	65.78	13.9	1.95		2021	5	25	14	10	0	-9.76	77.9	28.01	1.45
2021	5	25	14	15	0	19.81	65.52	13.49	1.91		2021	5	25	14	15	0	-10.07	78.24	28.39	1.43
2021	5	25	14	20	0	20.22	65.66	13.55	1.88		2021	5	25	14	20	0	-9.9	78.78	28.49	1.41
2021	5	25	14	25	0	20.67	66.26	13.84	1.85		2021	5	25	14	25	0	-9.93	78.95	28.92	1.4
2021	5	25	14	30	0	20.94	66.16	14.69	1.82		2021	5	25	14	30	0	-10.11	78.71	28.97	1.39
2021	5	25	14	35	0	20.95	66.69	15.11	1.77		2021	5	25	14	35	0	-10.05	78.76	29.12	1.39
2021	5	25	14	40	0	22.34	67.44	14.7	1.75		2021	5	25	14	40	0	-10.04	78.95	29.16	1.39
2021	5	25	14	45	0	22.39	66.78	14.74	1.75		2021	5	25	14	45	0	-10.06	79.56	28.96	1.39
2021	5	25	14	50	0	20.95	67.28	14.55	1.75		2021	5	25	14	50	0	-10.41	79.78	28.93	1.4
2021	5	25	14	55	0	20.43	67.23	14.78	1.76		2021	5	25	14	55	0	-10.6	79.23	28.81	1.42
2021	5	25	15	0	0	20	67.02	15.38	1.79		2021	5	25	15	0	0	-10.78	79.58	28.68	1.44
2021	5	25	15	5	0	20.17	66.78	16.28	1.86		2021	5	25	15	5	0	-10.36	79.5	28.58	1.45
2021	5	25	15	10	0	20.62	66.46	17.14	1.91		2021	5	25	15	10	0	-11.03	79.6	28.58	1.46
2021	5	25	15	15	0	20.45	67.24	17.76	1.96		2021	5	25	15	15	0	-10.45	80.43	28.69	1.46
2021	5	25	15	20	0	20.06	67	18.91	2.01		2021	5	25	15	20	0	-10.07	80.12	28.98	1.48
2021	5	25	15	25	0	19.32	67.09	19.75	2.05		2021	5	25	15	25	0	-9.65	80.1	29.52	1.47
2021	5	25	15	30	0	19.58	67.24	20.51	2.06		2021	5	25	15	30	0	-10.21	79.89	29.85	1.46
2021	5	25	15	35	0	19.3	66.96	20.61	2.07		2021	5	25	15	35	0	-10.96	79.9	29.67	1.46
2021	5	25	15	40	0	19.59	67.07	20.25	2.07		2021	5	25	15	40	0	-10.89	80.05	29.78	1.46
2021	5	25	15	45	0	19.66	65.67	19.3	2.06		2021	5	25	15	45	0	-10.36	79.95	29.81	1.47
2021	5	25	15	50	0	19.63	67.64	19.56	2.07		2021	5	25	15	50	0	-9.89	79.63	29.47	1.49
2021	5	25	15	55	0	19.7	67.73	19.15	2.06		2021	5	25	15	55	0	-10.26	79.94	28.98	1.51
2021	5	25	16	0	0	18.57	67.76	18.73	1.99		2021	5	25	16	0	0	-10.26	79.84	28.85	1.53
2021	5	25	16	5	0	19.75	66.29	18.21	1.98		2021	5	25	16	5	0	-10.45	79.11	29.51	1.54
2021	5	25	16	10	0	19.28	64.99	17.46	1.96		2021	5	25	16	10	0	-9.96	79.75	28.66	1.56
2021	5	25	16	15	0	19.09	64.85	17.15	1.95		2021	5	25	16	15	0	-10.27	79.82	27.61	1.54
2021	5	25	16	20	0	21.13	66.55	17.35	1.98		2021	5	25	16	20	0	-10.65	79.66	27.9	1.52
2021	5	25	16	25	0	20.71	67.24	17.63	1.99		2021	5	25	16	25	0	-10.62	80.16	28.09	1.49
2021	5	25	16	30	0	20.13	66.77	17.44	1.99		2021	5	25	16	30	0	-10.5	80.36	28.08	1.47
2021	5	25	16	35	0	19.81	66.67	17.89	2.02		2021	5	25	16	35	0	-10.34	80.4	27.73	1.44
2021	5	25	16	40	0	20.08	67.39	17.7	2.06		2021	5	25	16	40	0	-10.72	80.17	27.86	1.42
2021	5	25	16	45	0	20.46	67.38	17.78	2.08		2021	5	25	16	45	0	-11.15	80.24	28.23	1.4
2021	5	25	16	50	0	19.99	67.19	17.38	2.09		2021	5	25	16	50	0	-10.8	80.52	28.33	1.39
2021	5	25	16	55	0	20.52	67.39	17.79	2.1		2021	5	25	16	55	0	-10.11	80.6	28.25	1.37
2021	5	25	17	0	0	20.2	67.59	18.01	2.1		2021	5	25	17	0	0	-10.28	81.41	28.58	1.36
2021	5	25	17	5	0	20.11	68.2	18.19	2.1		2021	5	25	17	5	0	-10.64	80.62	28.79	1.36
2021	5	25	17	10	0	19.61	68.48	18.21	2.09		2021	5	25	17	10	0	-11.07	80.21	29.24	1.35
2021	5	25	17	15	0	19.88	68.51	18.54	2.06		2021	5	25	17	15	0	-11.15	80.25	29.75	1.35
2021	5	25	17	20	0	19.71	68.83	18.31	1.98		2021	5	25	17	20	0	-10.88	80.32	29.9	1.36
2021	5	25	17	25	0	18.14	68.29	17.55	1.98		2021	5	25	17	25	0	-11.32	80.36	30.13	1.39
2021	5	25	17	30	0	19.4	67.87	15.92	1.99		2021	5	25	17	30	0	-11.79	79.91	30.4	1.41
2021	5	25	17	35	0	19.92	68.26	14.1	2.01		2021	5	25	17	35	0	-11.24	80.48	30.13	1.41
2021	5	25	17	40	0	21.08	67.81	13.16	2.03		2021	5	25	17	40	0	-10.69	81.07	29.96	1.39
2021	5	25	17	45	0	20.72	67.65	12.57	2.04		2021	5	25	17	45	0	-10.38	81.03	29.87	1.38
2021	5	25	17	50	0	19.89	67.48	13.49	2.06		2021	5	25	17	50	0	-10.05	80.41	29.43	1.38
2021	5	25	17	55	0	19.85	67.52	14.21	2.07		2021	5	25	17	55	0	-10.77	80.52	28.95	1.38
2021	5	25	18	0	0	19	67.19	14.12	2.08		2021	5	25	18	0	0	-10.63	80.7	28.76	1.4
2021	5	25	18	5	0	18.71	67.44	13.74	2.09		2021	5	25	18	5	0	-10.76	81.34	29.03	1.41
2021	5	25	18	10	0	18.34	67.38	13.88	2.08		2021	5	25	18	10	0	-10.96	81.12	29.14	1.42
2021	5	25	18	15	0	19.31	66.42	13.2	2.1		2021	5	25	18	15	0	-10.55	81.31	29.65	1.44
2021	5	25	18	20	0	19.78	67.4	12.8	2.12		2021	5	25	18	20	0	-10.6	81.39	30.05	1.46
2021	5	25	18	25	0	19.55	66.85	13	2.14		2021	5	25	18	25	0	-10.81	81.22	30.2	1.47
2021	5	25	18	30	0	19.55	65.7	13.08	2.16		2021	5	25	18	30	0	-10.52	81.1	30.5	1.48
2021	5	25	18	35	0	19.87	66.12	13.32	2.18		2021	5	25	18	35	0	-10.96	81.16	30.47	1.51
2021	5	25	18	40	0	19.61	66.87	13.75	2.2		2021	5	25	18	40	0	-11.18	81.46	30.44	1.5
2021	5	25	18	45	0	19.69	67.29	14.13	2.22		2021	5	25	18	45	0	-11.39	82.15	30.83	1.51
2021	5	25	18	50	0	19.01	67.59	14.37	2.21		2021	5	25	18	50	0	-11.38	81.78	31.3	1.5
2021	5	25	18	55	0	18.85	66.89	14.51	2.19		2021	5	25	18	55	0	-11.93	81.4	31.86	1.48
2021	5	25	19	0	0	18.63	67.25	14.09	2.22		2021	5	25	19	0	0	-12.12	81.64	32.57	1.46
2021	5	25	19	5	0	19.13	67.14	13.87	2.23		2021	5	25	19	5	0	-11.59	82.04	32.88	1.44
2021	5	25	19	10	0	18.76	67.64	14.42	2.24		2021	5	25	19	10	0	-12.09	81.82	33.03	1.42
2021	5	25	19	15	0	18.89	68.66	14.36	2.27		2021	5	25	19	15	0	-12.12	81.37	33.21	1.4
2021	5	25	19	20	0	18.75	68.24	14.61	2.27		2021	5	25	19	20	0	-12.49	81.7	33.3	1.39
2021	5	25	19	25	0	19.17	67.01	14.43	2.29		2021	5	25	19	25	0	-12.15	81.21	33.13	1.37
2021	5	25	19	30	0	20.08	67.12	13.26	2.3		2021	5	25	19	30	0	-11.67	81.48	32.67	1.36
2021	5	25	19	35	0	20.29	66.99	12.54	2.32		2021	5	25	19	35	0	-11.71	82.44	31.58	1.37
2021	5	25	19	40	0	20.89	66.17	11.98	2.33		2021	5	25	19	40	0	-11.31	82.69	31.56	1.37
2021	5	25	19	45	0	20.98	67.24	11.51	2.33		2021	5	25	19	45	0	-11.58	82.34	31.8	1.36
2021	5	25	19	50	0	21.11	67.31	11.52	2.33		2021	5	25	19	50	0	-11.71	81.4	32.25	1.35
2021	5	25	19	55	0	21.59	67.13	11.37	2.32		2021	5	25	19	55	0	-12.09	81.11	32.61	1.33
2021	5	25	20	0	0	22.26	67.06	10.81	2.31		2021	5	25	20	0	0	-11.65	80.99	31.92	1.32
2021	5	25	20	5	0	21.75	67.81	11.99	2.28		2021	5	25	20	5	0	-11.19	80.49	31.2	1.31
2021	5	25	20	10	0	20.93	66.69	13.33	2.24		2021	5	25	20	10	0	-10.98	80.4	31.53	1.31
2021	5	25	20	15	0	20.65	65.75	13.91	2.19		2021	5	25	20	15	0	-11.32	80.45	31.44	1.31
2021	5	25	20	20	0	20.26	66.9	13.81	2.19		2021	5	25	20	20	0	-11.38	80.01	31.22	1.3
2021	5	25	20	25	0	19.73	67.42	13.44	2.17		2021	5	25	20	25	0	-11.56	80.13	30.91	1.3
2021	5	25	20	30	0	19.77	68.27	13.49	2.19		2021	5	25	20	30	0	-11.73	80.77	29.54	1.3
2021	5	25	20	35	0	19.05	68.33	13.58	2.19		2021	5	25	20	35	0	-12.03	81.08	28.99	1.29
2021	5	25	20	40	0	18.91	69.35	12.47	2.2		2021	5	25	20	40	0	-11.61	82.5	30.11	1.29
2021	5	25	20	45	0	19.53	68.71	12	2.31		2021	5	25	20	45	0	-11.5	82.93	30.87	1.29
2021	5	25	20	50	0	20.83	68.81	11.66	2.39		2021	5	25	20	50	0	-11.32	83.19	31.59	1.29
2021	5	25	20	55	0	20.55	66.76	10.73	2.45		2021	5	25	20	55	0	-11.44	82.01	31.54	1.3
2021	5	25	21	0	0	22.12	67.09	9.52	2.53		2021	5	25	21	0	0	-11.26	82.01	31.15	1.31
2021	5	25	21	5	0	22.43	65.45	9.24	2.6		2021	5	25	21	5	0	-10.51	82.29	31.02	1.32
2021	5	25	21	10	0	22.19	64.99	8.04	2.67		2021	5	25	21	10	0	-10.47	82.13	31.84	1.33
2021	5	25	21	15	0	22.64	64.78	6.24	2.73		2021	5	25	21	15	0	-10.33	82.14	32.73	1.34
2021	5	25	21	20	0	23.26	64.16	5.29	2.8		2021	5	25	21	20	0	-10.07	81.89	33.62	1.35
2021	5	25	21	25	0	23.73	65.72	5.77	2.88		2021	5	25	21	25	0	-10.45	81.03	34.4	1.36
2021	5	25	21	30	0	24.07	65.32	5.21	2.97		2021	5	25	21	30	0	-10.43	82.06	35.25	1.37
2021	5	25	21	35	0	23.98	64.82	5.96	3.08		2021	5	25	21	35	0	-10.8	81.71	35.66	1.41
2021	5	25	21	40	0	24.62	65.97	6.1	3.21		2021	5	25	21	40	0	-9.96	82.04	35.75	1.44
2021	5	26	0	0	0	21.22	65.56	26.25	3.16		2021	5	25	21	45	0	-9.41	83.44	36.46	1.41
2021	5	26	0	5	0	20.94	64.37	25.74	2.96		2021	5	25	21	50	0	-9.33	83.3	36.67	1.41
2021	5	26	0	10	0	22.75	65.71	24.27	2.85		2021	5	25	21	55	0	-9.72	82.54	36.49	1.42
2021	5	26	0	15	0	21.35	65.6	22.78	2.77		2021	5	25	22	0	0	-10.43	82.2	35.65	1.42
2021	5	26	0	20	0	22.05	67.06	21.68	2.68		2021	5	25	22	5	0	-11.25	81.22	34.64	1.43
2021	5	26	0	25	0	21.01	65.43	20.52	2.59		2021	5	25	22	10	0	-11.28	80.61	34.31	1.43
2021	5	26	0	30	0	21.05	64.51	20.09	2.48		2021	5	25	22	15	0	-10.42	80.93	34.38	1.44
2021	5	26	0	35	0	21.16	65.4	19.81	2.43		2021	5	25	22	20	0	-10.4	80.49	34.31	1.45
2021	5	26	0	40	0	20.93	67.15	19.72	2.39		2021	5	25	22	25	0	-10.23	80.47	34.22	1.47
2021	5	26	0	45	0	21.34	67.06	19.02	2.38		2021	5	25	22	30	0	-10.23	79.87	34.35	1.49
2021	5	26	0	50	0	21.06	65.42	18.25	2.37		2021	5	25	22	35	0	-9.41	81.13	35.11	1.51
2021	5	26	0	55	0	21.41	65.38	17.83	2.35		2021	5	25	22	40	0	-9.33	81.52	35.13	1.54
2021	5	26	1	0	0	22.73	64.31	16.5	2.34		2021	5	25	22	45	0	-10.07	81.3	34.97	1.57
2021	5	26	1	5	0	21.69	64.4	15.77	2.34		2021	5	25	22	50	0	-10.05	81.08	35.02	1.6
2021	5	26	1	10	0	21.14	63.44	15.13	2.35		2021	5	25	22	55	0	-10.36	80.41	35.23	1.63
2021	5	26	1	15	0	21.07	64.43	15.65	2.37		2021	5	25	23	0	0	-10.86	80.74	35.4	1.65
2021	5	26	1	20	0	20.96	65.07	16.07	2.39		2021	5	25	23	5	0	-11	81.14	35.6	1.68
2021	5	26	1	25	0	21.46	65.52	16.17	2.43		2021	5	25	23	10	0	-11.22	80.29	35.64	1.72
2021	5	26	1	30	0	21.07	65.53	17.04	2.45		2021	5	25	23	15	0	-11.71	80.22	35.84	1.76
2021	5	26	1	35	0	20.02	66.32	18.2	2.44		2021	5	25	23	20	0	-11.33	80.73	35.94	1.81
2021	5	26	1	40	0	19.73	66.78	19.06	2.46		2021	5	25	23	25	0	-11.26	80.84	36.08	1.86
2021	5	26	1	45	0	19.73	65.36	18.99	2.52		2021	5	25	23	30	0	-11.53	81.1	36.51	1.92
2021	5	26	1	50	0	19.57	64.73	19.31	2.54		2021	5	25	23	35	0	-11.87	81.86	36.53	1.96
2021	5	26	1	55	0	19.61	64.81	20.11	2.54		2021	5	25	23	40	0	-11.96	81.79	36.79	2
2021	5	26	2	0	0	19.24	65.69	20.72	2.52		2021	5	25	23	45	0	-12.48	81.6	37.38	2.04
2021	5	26	2	5	0	18.55	67.04	21.62	2.49		2021	5	25	23	50	0	-12.78	81.77	37.33	2.1
2021	5	26	2	10	0	18.48	67.36	22.7	2.41		2021	5	25	23	55	0	-12.68	82.49	38.04	2.22
2021	5	26	2	15	0	18.72	67.35	22.9	2.38		2021	5	26	0	0	0	-10.96	81.43	30.61	2.32
2021	5	26	2	20	0	19.05	66.77	22.32	2.35		2021	5	26	0	5	0	-10.89	80.62	30.67	2.16
2021	5	26	2	25	0	20.41	67.37	22.29	2.33		2021	5	26	0	10	0	-11.19	80.66	30.46	2.04
2021	5	26	2	30	0	20.42	66.67	22.3	2.3		2021	5	26	0	15	0	-11.88	80.79	30.55	1.95
2021	5	26	2	35	0	20.72	65.46	21.67	2.27		2021	5	26	0	20	0	-11.65	81.43	30.98	1.87
2021	5	26	2	40	0	20.81	66.42	21.22	2.23		2021	5	26	0	25	0	-10.87	82.29	30.82	1.8
2021	5	26	2	45	0	20.95	65.93	20.58	2.19		2021	5	26	0	30	0	-10.65	82.71	30.58	1.74
2021	5	26	2	50	0	21.19	65.6	20.32	2.15		2021	5	26	0	35	0	-10.48	82.94	30.39	1.69
2021	5	26	2	55	0	20.88	65.05	20.24	2.11		2021	5	26	0	40	0	-10.56	83.8	30.34	1.66
2021	5	26	3	0	0	20.53	66.33	20.13	2.06		2021	5	26	0	45	0	-10.85	83.34	30.2	1.63
2021	5	26	3	5	0	21.04	65.9	19.67	2		2021	5	26	0	50	0	-11.22	82.66	30.23	1.62
2021	5	26	3	10	0	20.57	66.2	19.59	1.98		2021	5	26	0	55	0	-10.97	82.89	30.06	1.61
2021	5	26	3	15	0	20.01	65.79	19.86	1.97		2021	5	26	1	0	0	-10.88	82.46	30.21	1.58
2021	5	26	3	20	0	20.34	65.62	19.79	1.98		2021	5	26	1	5	0	-10.75	82.06	30.43	1.56
2021	5	26	3	25	0	20.99	66.09	19.63	1.98		2021	5	26	1	10	0	-10.76	81.23	30.57	1.55
2021	5	26	3	30	0	19.45	66.14	20.27	1.97		2021	5	26	1	15	0	-11	80.58	30.83	1.53
2021	5	26	3	35	0	19.68	65.55	20.69	1.98		2021	5	26	1	20	0	-10.97	80.12	30.95	1.51
2021	5	26	3	40	0	19.17	65.51	20.59	1.97		2021	5	26	1	25	0	-10.99	80.69	31.15	1.5
2021	5	26	3	45	0	19.27	65.59	20.82	1.94		2021	5	26	1	30	0	-10.55	80.22	31.05	1.5
2021	5	26	3	50	0	19.71	65.09	20.6	1.92		2021	5	26	1	35	0	-10.85	80.01	30.9	1.5
2021	5	26	3	55	0	19.72	66.57	20.07	1.91		2021	5	26	1	40	0	-11.22	80.38	30.8	1.5
2021	5	26	4	0	0	19.41	67.08	19.71	1.88		2021	5	26	1	45	0	-11.43	80.33	30.68	1.5
2021	5	26	4	5	0	19.84	66.54	19.08	1.88		2021	5	26	1	50	0	-11.44	80.28	30.76	1.5
2021	5	26	4	10	0	19.45	66.37	19.14	1.87		2021	5	26	1	55	0	-10.7	80.19	30.6	1.51
2021	5	26	4	15	0	19.56	66.64	19.45	1.86		2021	5	26	2	0	0	-10.88	80.08	30.07	1.51
2021	5	26	4	20	0	19.83	66.43	19.67	1.85		2021	5	26	2	5	0	-10.63	80.41	29.39	1.51
2021	5	26	4	25	0	19.7	66.13	19.51	1.84		2021	5	26	2	10	0	-11.1	80.02	29.08	1.51
2021	5	26	4	30	0	18.56	67.57	18.78	1.83		2021	5	26	2	15	0	-11.37	79.9	28.84	1.49
2021	5	26	4	35	0	18.99	66.6	18.1	1.82		2021	5	26	2	20	0	-11.17	80.22	28.54	1.48
2021	5	26	4	40	0	19.1	67.74	18.47	1.8		2021	5	26	2	25	0	-10.77	80.45	28.2	1.47
2021	5	26	4	45	0	18.92	67.35	18.74	1.78		2021	5	26	2	30	0	-11	80.3	28.14	1.46
2021	5	26	4	50	0	18.25	67.21	19.13	1.76		2021	5	26	2	35	0	-10.93	79.81	28.2	1.46
2021	5	26	4	55	0	18.25	67.51	18.89	1.74		2021	5	26	2	40	0	-10.58	78.92	28.06	1.45
2021	5	26	5	0	0	18.05	65.99	18.37	1.73		2021	5	26	2	45	0	-10.13	79.71	28.5	1.43
2021	5	26	5	5	0	19.84	65.86	17.65	1.72		2021	5	26	2	50	0	-10.79	79.22	28.49	1.42
2021	5	26	5	10	0	19.6	66.32	17.42	1.75		2021	5	26	2	55	0	-11.38	79.43	28.41	1.41
2021	5	26	5	15	0	18.97	66.44	17.68	1.76		2021	5	26	3	0	0	-11.31	79.74	28.22	1.4
2021	5	26	5	20	0	19.82	66.78	18.14	1.82		2021	5	26	3	5	0	-11.12	79.73	28.3	1.4
2021	5	26	5	25	0	20.03	67.07	17.86	1.83		2021	5	26	3	10	0	-10.65	79.68	28.6	1.41
2021	5	26	5	30	0	20.45	67.38	17.77	1.8		2021	5	26	3	15	0	-10.97	79.79	28.85	1.41
2021	5	26	5	35	0	20.46	66.74	17.23	1.71		2021	5	26	3	20	0	-11.77	80.19	28.86	1.4
2021	5	26	5	40	0	21.5	65.75	16.19	1.7		2021	5	26	3	25	0	-11.63	80.13	28.83	1.41
2021	5	26	5	45	0	22.07	65.41	15.48	1.7		2021	5	26	3	30	0	-11.38	80.21	28.64	1.41
2021	5	26	5	50	0	21.11	65.79	14.72	1.71		2021	5	26	3	35	0	-10.93	80.09	28.59	1.39
2021	5	26	5	55	0	19.82	65.77	14.08	1.73		2021	5	26	3	40	0	-10.76	79.72	28.42	1.37
2021	5	26	6	0	0	19.77	65.91	13.75	1.76		2021	5	26	3	45	0	-10.51	79.55	28.7	1.37
2021	5	26	6	5	0	19.68	66.19	13.72	1.78		2021	5	26	3	50	0	-10.55	79.1	29.04	1.36
2021	5	26	6	10	0	20.36	65.81	13.42	1.8		2021	5	26	3	55	0	-10.49	79.15	29.28	1.36
2021	5	26	6	15	0	20.19	65.34	13.82	1.83		2021	5	26	4	0	0	-10.29	79.08	29.65	1.36
2021	5	26	6	20	0	20.04	66.33	14.31	1.86		2021	5	26	4	5	0	-10.26	79.3	29.46	1.37
2021	5	26	6	25	0	19.25	66.67	14.7	1.89		2021	5	26	4	10	0	-10.55	79.48	29.76	1.37
2021	5	26	6	30	0	19.61	66.48	14.65	1.93		2021	5	26	4	15	0	-10.83	79.59	29.94	1.37
2021	5	26	6	35	0	20.14	67.3	14.1	1.98		2021	5	26	4	20	0	-10.48	79.2	30.2	1.37
2021	5	26	6	40	0	20.06	66.47	14.6	2.07		2021	5	26	4	25	0	-10.42	79.05	30.37	1.37
2021	5	26	6	45	0	20.6	66.05	15.04	2.13		2021	5	26	4	30	0	-10.62	79.46	30.23	1.37
2021	5	26	6	50	0	20.79	65.73	15.44	2.18		2021	5	26	4	35	0	-10.7	79.64	30.23	1.37
2021	5	26	6	55	0	21.29	65.83	15.27	2.21		2021	5	26	4	40	0	-10.38	79.96	30.28	1.37
2021	5	26	7	0	0	21.47	65.31	15.12	2.24		2021	5	26	4	45	0	-10.67	79.4	30.73	1.34
2021	5	26	7	5	0	21.51	65.22	15.05	2.25		2021	5	26	4	50	0	-10.89	79.34	31.2	1.32
2021	5	26	7	10	0	21.68	65.19	14.96	2.24		2021	5	26	4	55	0	-10.91	78.99	31.23	1.3
2021	5	26	7	15	0	21.36	65.27	14.77	2.22		2021	5	26	5	0	0	-10.85	79.39	31.44	1.29
2021	5	26	7	20	0	20.52	65.38	14.18	2.2		2021	5	26	5	5	0	-11.46	79.49	31.6	1.29
2021	5	26	7	25	0	20.48	64.87	13.98	2.17		2021	5	26	5	10	0	-11.38	79.44	31.43	1.29
2021	5	26	7	30	0	22	65.35	13.81	2.2		2021	5	26	5	15	0	-11.25	79.69	31.03	1.29
2021	5	26	7	35	0	21.17	64.7	13.7	2.18		2021	5	26	5	20	0	-10.64	79.96	30.99	1.29
2021	5	26	7	40	0	21.64	66.89	14.37	2.16		2021	5	26	5	25	0	-10.96	79.78	30.98	1.27
2021	5	26	7	45	0	22	66.54	15.11	2.14		2021	5	26	5	30	0	-10.65	79.9	31.65	1.26
2021	5	26	7	50	0	22.34	66.69	15.01	2.14		2021	5	26	5	35	0	-9.83	80.29	32.49	1.25
2021	5	26	7	55	0	22.1	66.87	14.84	2.13		2021	5	26	5	40	0	-10.04	80.47	32.8	1.25
2021	5	26	8	0	0	22.23	66.86	15.16	2.12		2021	5	26	5	45	0	-9.66	80.61	32.89	1.26
2021	5	26	8	5	0	22.87	66.91	15.47	2.1		2021	5	26	5	50	0	-10.11	80.47	32.63	1.27
2021	5	26	8	10	0	23.26	67.31	15.62	2.08		2021	5	26	5	55	0	-9.84	80.08	32.8	1.29
2021	5	26	8	15	0	23.45	67.89	15.96	2.06		2021	5	26	6	0	0	-9.83	80.13	32.73	1.31
2021	5	26	8	20	0	24.37	67.59	17.15	2.04		2021	5	26	6	5	0	-9.9	80.04	32.85	1.35
2021	5	26	8	25	0	23.69	68.11	17.06	2.02		2021	5	26	6	10	0	-9.67	79.92	32.78	1.38
2021	5	26	8	30	0	23.48	67.74	17.19	2		2021	5	26	6	15	0	-9.83	79.84	32.8	1.39
2021	5	26	8	35	0	22.76	67.4	17.28	1.98		2021	5	26	6	20	0	-10.19	79.86	32.35	1.39
2021	5	26	8	40	0	21.99	67.04	16.98	1.96		2021	5	26	6	25	0	-10.48	80.1	31.74	1.4
2021	5	26	8	45	0	21.2	66.25	16.58	1.93		2021	5	26	6	30	0	-10.51	79.97	31.23	1.41
2021	5	26	8	50	0	20.29	66.71	16.03	1.94		2021	5	26	6	35	0	-10.48	80.22	30.84	1.42
2021	5	26	8	55	0	20.7	66.85	15.81	1.95		2021	5	26	6	40	0	-10.31	80.74	30.72	1.43
2021	5	26	9	0	0	21.74	66.87	15.67	1.96		2021	5	26	6	45	0	-10.25	80.33	31.02	1.44
2021	5	26	9	5	0	22.48	67.49	15.45	1.96		2021	5	26	6	50	0	-9.95	80.3	30.85	1.45
2021	5	26	9	10	0	20.43	67.26	15.6	2.05		2021	5	26	6	55	0	-10.04	80.14	30.59	1.47
2021	5	26	9	15	0	19.8	66.68	15.56	2.1		2021	5	26	7	0	0	-10.3	79.89	30.38	1.47
2021	5	26	9	20	0	19.57	66.44	15.3	2.15		2021	5	26	7	5	0	-10.19	79.98	30.31	1.48
2021	5	26	9	25	0	20.19	66.89	15.14	2.19		2021	5	26	7	10	0	-10.52	80.31	30.39	1.48
2021	5	26	9	30	0	20.72	67.98	15.25	2.23		2021	5	26	7	15	0	-10.49	79.96	30.14	1.48
2021	5	26	9	35	0	21.5	67.72	15.37	2.29		2021	5	26	7	20	0	-10.5	80.42	30.06	1.48
2021	5	26	9	40	0	21.28	67.63	15.47	2.33		2021	5	26	7	25	0	-10.54	80.69	29.92	1.47
2021	5	26	9	45	0	20.91	68.08	15.66	2.38		2021	5	26	7	30	0	-10.82	81	30.18	1.45
2021	5	26	9	50	0	20.73	68.59	16.14	2.39		2021	5	26	7	35	0	-10.62	80.88	30.22	1.44
2021	5	26	9	55	0	20.08	67.4	15.95	2.42		2021	5	26	7	40	0	-10.37	81.19	30.71	1.43
2021	5	26	10	0	0	21.12	66.62	15.66	2.43		2021	5	26	7	45	0	-10.37	81.07	30.97	1.42
2021	5	26	10	5	0	20.83	66.77	16.36	2.46		2021	5	26	7	50	0	-10.41	81.27	31.04	1.41
2021	5	26	10	10	0	20.71	65.53	16.79	2.47		2021	5	26	7	55	0	-10.66	81.68	31.2	1.41
2021	5	26	10	15	0	20.89	64.67	16.74	2.5		2021	5	26	8	0	0	-10.69	81.51	30.96	1.41
2021	5	26	10	20	0	21.27	65.33	16.28	2.52		2021	5	26	8	5	0	-11.02	81.53	30.43	1.42
2021	5	26	10	25	0	21.96	65.23	16.47	2.49		2021	5	26	8	10	0	-10.95	81.38	29.98	1.43
2021	5	26	10	30	0	22.39	65.73	16.79	2.46		2021	5	26	8	15	0	-10.71	81.3	29.79	1.45
2021	5	26	10	35	0	22.06	66.3	16.62	2.42		2021	5	26	8	20	0	-11.36	81.2	29.87	1.47
2021	5	26	10	40	0	21.35	65.77	15.88	2.38		2021	5	26	8	25	0	-11.63	80.93	29.72	1.47
2021	5	26	10	45	0	22.25	65.21	15.96	2.35		2021	5	26	8	30	0	-11.08	80.47	29.4	1.47
2021	5	26	10	50	0	21.53	65.75	16.48	2.35		2021	5	26	8	35	0	-10.92	80.68	29.34	1.47
2021	5	26	10	55	0	20.39	66.41	16.34	2.25		2021	5	26	8	40	0	-10.79	81.04	29.25	1.49
2021	5	26	11	0	0	21.65	65.87	16.66	2.23		2021	5	26	8	45	0	-10.47	81.13	29.1	1.51
2021	5	26	11	5	0	22	64.79	17.3	2.19		2021	5	26	8	50	0	-10.97	80.6	28.63	1.54
2021	5	26	11	10	0	22.11	65.73	16.34	2.17		2021	5	26	8	55	0	-11.09	79.99	28.21	1.55
2021	5	26	11	15	0	21.6	66.35	17.12	2.15		2021	5	26	9	0	0	-10.97	80.14	28.37	1.57
2021	5	26	11	20	0	22.41	66.73	16.14	2.13		2021	5	26	9	5	0	-10.44	80.85	28.69	1.59
2021	5	26	11	25	0	23.01	66.73	15.8	2.12		2021	5	26	9	10	0	-10.42	80.67	28.48	1.61
2021	5	26	11	30	0	22.8	67.61	15.29	2.11		2021	5	26	9	15	0	-11.03	79.88	27.93	1.64
2021	5	26	11	35	0	22.73	66.41	15.3	2.1		2021	5	26	9	20	0	-10.68	79.86	27.89	1.66
2021	5	26	11	40	0	21.24	65.72	15.66	2.1		2021	5	26	9	25	0	-10.45	80.71	28.38	1.68
2021	5	26	11	45	0	20.44	66.11	16.29	2.1		2021	5	26	9	30	0	-10.59	80.73	28.28	1.7
2021	5	26	11	50	0	19.51	65.16	16.38	2.1		2021	5	26	9	35	0	-10.49	80.58	28.38	1.71
2021	5	26	11	55	0	19.37	66	16.24	2.14		2021	5	26	9	40	0	-10.41	80.29	28.38	1.73
2021	5	26	12	0	0	19.54	66.4	16.11	2.16		2021	5	26	9	45	0	-10.38	80.69	28.73	1.74
2021	5	26	12	5	0	20.34	66.44	15.88	2.16		2021	5	26	9	50	0	-9.58	80.15	29.33	1.74
2021	5	26	12	10	0	20.68	66.34	15.36	2.15		2021	5	26	9	55	0	-9.73	80.34	29.64	1.71
2021	5	26	12	15	0	21.35	67.11	15.1	2.11		2021	5	26	10	0	0	-9.44	80.04	29.88	1.69
2021	5	26	12	20	0	22.13	67.14	14.43	2.04		2021	5	26	10	5	0	-9.26	79.25	29.98	1.67
2021	5	26	12	25	0	22.77	66.4	13.98	1.88		2021	5	26	10	10	0	-9.72	79.46	30.29	1.65
2021	5	26	12	30	0	22.1	65.89	14.1	1.8		2021	5	26	10	15	0	-10.14	79.28	30.22	1.63
2021	5	26	12	35	0	22.21	66.39	14.88	1.8		2021	5	26	10	20	0	-9.88	80.02	29.97	1.6
2021	5	26	12	40	0	22.17	66.65	14.25	1.8		2021	5	26	10	25	0	-9.71	80.33	29.78	1.58
2021	5	26	12	45	0	22.19	66.81	14.48	1.81		2021	5	26	10	30	0	-10.15	80.62	29.3	1.56
2021	5	26	12	50	0	21.41	65.63	14.42	1.83		2021	5	26	10	35	0	-9.87	80.47	29.28	1.55
2021	5	26	12	55	0	21.88	66.53	14.32	1.85		2021	5	26	10	40	0	-10.24	80.54	29.09	1.53
2021	5	26	13	0	0	21.59	66.4	14.66	1.87		2021	5	26	10	45	0	-9.64	80.3	29.07	1.52
2021	5	26	13	5	0	22.1	66.61	15	1.89		2021	5	26	10	50	0	-9.92	80.63	29.18	1.51
2021	5	26	13	10	0	21.86	67	15.37	1.9		2021	5	26	10	55	0	-10.48	80.81	29.07	1.51
2021	5	26	13	15	0	21.74	67.41	15.86	1.88		2021	5	26	11	0	0	-9.92	80.99	29.28	1.49
2021	5	26	13	20	0	21.44	67.49	16.37	1.83		2021	5	26	11	5	0	-10.17	80.65	29.23	1.48
2021	5	26	13	25	0	20.7	66.83	16.63	1.82		2021	5	26	11	10	0	-9.42	80.52	29.75	1.48
2021	5	26	13	30	0	21.07	66.4	15.94	1.83		2021	5	26	11	15	0	-9.12	80.8	30.24	1.46
2021	5	26	13	35	0	20.85	65.97	14.98	1.84		2021	5	26	11	20	0	-9.11	81.74	30.45	1.45
2021	5	26	13	40	0	21.01	65.8	14.62	1.86		2021	5	26	11	25	0	-7.9	80.39	30.36	1.43
2021	5	26	13	45	0	19.91	65.54	13.81	1.88		2021	5	26	11	30	0	-8.02	80.41	30.49	1.42
2021	5	26	13	50	0	19.58	65.36	13.57	1.91		2021	5	26	11	35	0	-8.64	80.28	30.45	1.41
2021	5	26	13	55	0	20.01	65.12	13.88	1.93		2021	5	26	11	40	0	-8.96	80.15	30.48	1.4
2021	5	26	14	0	0	20.09	64.71	14.53	1.92		2021	5	26	11	45	0	-8.85	80.06	30.55	1.4
2021	5	26	14	5	0	19.82	64.59	13.94	1.89		2021	5	26	11	50	0	-8.94	80.16	30.49	1.4
2021	5	26	14	10	0	20.15	64.69	14.44	1.86		2021	5	26	11	55	0	-9.09	80.32	30.28	1.39
2021	5	26	14	15	0	20.48	64.8	14.82	1.83		2021	5	26	12	0	0	-9.31	80.58	29.88	1.39
2021	5	26	14	20	0	20.55	64.94	15.54	1.8		2021	5	26	12	5	0	-9.18	80.27	30.13	1.39
2021	5	26	14	25	0	20.12	64.8	15.9	1.77		2021	5	26	12	10	0	-8.8	80.65	30.29	1.4
2021	5	26	14	30	0	20.58	65.53	16.5	1.73		2021	5	26	12	15	0	-8.95	80.56	30.72	1.41
2021	5	26	14	35	0	21.69	65.89	16.78	1.71		2021	5	26	12	20	0	-8.46	80.42	30.71	1.44
2021	5	26	14	40	0	21.92	64.97	17.58	1.71		2021	5	26	12	25	0	-8.46	80.12	30.83	1.45
2021	5	26	14	45	0	20.96	65.05	18.4	1.71		2021	5	26	12	30	0	-8.86	80.05	30.85	1.46
2021	5	26	14	50	0	20.34	65.19	18.81	1.72		2021	5	26	12	35	0	-9.35	80.42	30.11	1.46
2021	5	26	14	55	0	20.51	65.86	18.97	1.74		2021	5	26	12	40	0	-8.77	80.24	29.82	1.45
2021	5	26	15	0	0	20.43	66.24	18.84	1.81		2021	5	26	12	45	0	-8.68	79.99	29.51	1.44
2021	5	26	15	5	0	21.13	66.23	18.6	1.86		2021	5	26	12	50	0	-8.42	79.77	29.51	1.43
2021	5	26	15	10	0	20.33	66.26	18.8	1.91		2021	5	26	12	55	0	-8.87	80.15	29.84	1.44
2021	5	26	15	15	0	19.92	66.1	19.03	1.96		2021	5	26	13	0	0	-8.59	80.25	29.95	1.44
2021	5	26	15	20	0	19.09	65.3	18.69	1.99		2021	5	26	13	5	0	-8.92	80.88	30.25	1.45
2021	5	26	15	25	0	19.25	65.35	18.88	2.02		2021	5	26	13	10	0	-8.96	80.63	30.25	1.47
2021	5	26	15	30	0	19.11	65.31	18.55	2.03		2021	5	26	13	15	0	-9.19	80.69	30.3	1.48
2021	5	26	15	35	0	19.16	65.71	19.03	2.04		2021	5	26	13	20	0	-8.87	80.58	30.23	1.5
2021	5	26	15	40	0	19.29	64.72	19.25	2.04		2021	5	26	13	25	0	-8.71	80.5	30.16	1.52
2021	5	26	15	45	0	18.65	65.78	20.16	2.02		2021	5	26	13	30	0	-8.56	80.65	29.89	1.54
2021	5	26	15	50	0	18.59	66.41	20.93	1.99		2021	5	26	13	35	0	-8.68	80.66	29.62	1.57
2021	5	26	15	55	0	17.89	66.49	21.45	1.93		2021	5	26	13	40	0	-8.64	80.93	29.64	1.58
2021	5	26	16	0	0	18.43	65.11	21.51	1.9		2021	5	26	13	45	0	-8.4	81.02	29.82	1.58
2021	5	26	16	5	0	18.28	63.82	21.11	1.88		2021	5	26	13	50	0	-8.7	81.67	30.38	1.54
2021	5	26	16	10	0	19.04	64.48	21.13	1.87		2021	5	26	13	55	0	-9.06	81.58	31.11	1.5
2021	5	26	16	15	0	19.8	65.23	21.19	1.9		2021	5	26	14	0	0	-9.44	80.89	30.8	1.47
2021	5	26	16	20	0	19.95	65.58	21.42	1.91		2021	5	26	14	5	0	-9.36	80.33	30.81	1.45
2021	5	26	16	25	0	18.95	65.65	21.97	1.92		2021	5	26	14	10	0	-9.4	80.54	30.85	1.42
2021	5	26	16	30	0	18.63	66.55	22.65	1.9		2021	5	26	14	15	0	-9.04	80.7	30.77	1.4
2021	5	26	16	35	0	18.48	67.25	22.7	1.93		2021	5	26	14	20	0	-8.91	80.58	30.73	1.39
2021	5	26	16	40	0	18.95	66.63	22.03	2		2021	5	26	14	25	0	-9.65	80.61	30.36	1.38
2021	5	26	16	45	0	18.87	66.46	21.15	2.04		2021	5	26	14	30	0	-9.86	80.53	29.99	1.38
2021	5	26	16	50	0	19.13	66.97	20.82	2.07		2021	5	26	14	35	0	-10	80.6	29.52	1.38
2021	5	26	16	55	0	19.44	66.86	20.41	2.09		2021	5	26	14	40	0	-9.98	80.67	29.32	1.38
2021	5	26	17	0	0	18.55	66.31	19.6	2.11		2021	5	26	14	45	0	-9.57	80.39	29.45	1.39
2021	5	26	17	5	0	18.01	66.18	19.09	2.13		2021	5	26	14	50	0	-9.59	80.02	29.62	1.4
2021	5	26	17	10	0	18.92	66.81	19.3	2.15		2021	5	26	14	55	0	-10.24	80.23	29.52	1.42
2021	5	26	17	15	0	19.74	67.7	19.58	2.18		2021	5	26	15	0	0	-9.6	80.29	29.52	1.44
2021	5	26	17	20	0	19.01	67.48	19.1	2.2		2021	5	26	15	5	0	-9.97	81.48	29.79	1.44
2021	5	26	17	25	0	19.08	67.4	18.95	2.22		2021	5	26	15	10	0	-10.23	81.97	30.27	1.44
2021	5	26	17	30	0	18.9	67.62	19.04	2.24		2021	5	26	15	15	0	-9.49	81.35	30.22	1.45
2021	5	26	17	35	0	19.43	67.66	19.6	2.25		2021	5	26	15	20	0	-9.15	80.92	30.31	1.47
2021	5	26	17	40	0	19.11	68.1	19.31	2.25		2021	5	26	15	25	0	-9.68	80.78	30.51	1.47
2021	5	26	17	45	0	19.19	68.1	19.85	2.23		2021	5	26	15	30	0	-10.1	80.91	30.75	1.46
2021	5	26	17	50	0	19.77	68.2	20.36	2.21		2021	5	26	15	35	0	-10.06	80.52	31.46	1.47
2021	5	26	17	55	0	19.22	68.95	20.37	2.18		2021	5	26	15	40	0	-10.11	80.02	32.4	1.48
2021	5	26	18	0	0	18.63	68.87	20.21	2.12		2021	5	26	15	45	0	-9.96	79.95	32.76	1.5
2021	5	26	18	5	0	18.55	68.19	20.42	2		2021	5	26	15	50	0	-10.43	80.67	32.67	1.52
2021	5	26	18	10	0	19.15	68.28	20.39	2.01		2021	5	26	15	55	0	-9.99	80.97	32.01	1.55
2021	5	26	18	15	0	20.02	68.18	19.74	2.03		2021	5	26	16	0	0	-9.56	81.85	31.56	1.56
2021	5	26	18	20	0	20.13	68.23	19.08	2.06		2021	5	26	16	5	0	-9.71	81.69	31.53	1.57
2021	5	26	18	25	0	20.41	68.07	19.17	2.1		2021	5	26	16	10	0	-10	80.96	31.17	1.56
2021	5	26	18	30	0	21.46	67.91	19.9	2.12		2021	5	26	16	15	0	-10.38	80.52	30.97	1.55
2021	5	26	18	35	0	21.51	68.44	19.97	2.18		2021	5	26	16	20	0	-10.84	81.19	31.11	1.53
2021	5	26	18	40	0	22.01	67.51	20.3	2.21		2021	5	26	16	25	0	-10.57	80.97	31.01	1.51
2021	5	26	18	45	0	21.26	67.13	20.62	2.22		2021	5	26	16	30	0	-10.21	81.08	30.93	1.49
2021	5	26	18	50	0	21.2	67.88	21.14	2.22		2021	5	26	16	35	0	-10.16	80.9	30.35	1.47
2021	5	26	18	55	0	20.25	67.81	21.38	2.23		2021	5	26	16	40	0	-9.72	81.31	30.15	1.45
2021	5	26	19	0	0	20.53	67.29	21.16	2.22		2021	5	26	16	45	0	-9.54	81.31	30.18	1.43
2021	5	26	19	5	0	20.57	68.05	20.99	2.23		2021	5	26	16	50	0	-9.67	81.32	30.05	1.42
2021	5	26	19	10	0	20.72	68.06	21.52	2.28		2021	5	26	16	55	0	-9.5	81.5	29.48	1.41
2021	5	26	19	15	0	20.65	68.5	21.83	2.28		2021	5	26	17	0	0	-9.73	81.02	29.39	1.4
2021	5	26	19	20	0	20.54	68.72	22.02	2.3		2021	5	26	17	5	0	-9.9	80.87	29.26	1.4
2021	5	26	19	25	0	21.63	68.65	21.59	2.3		2021	5	26	17	10	0	-10.21	80.89	29.26	1.4
2021	5	26	19	30	0	22.51	68.3	20.84	2.3		2021	5	26	17	15	0	-9.94	81.5	29.18	1.41
2021	5	26	19	35	0	23.03	67.25	20.29	2.3		2021	5	26	17	20	0	-9.89	81.37	29.21	1.43
2021	5	26	19	40	0	22.82	67.9	19.28	2.28		2021	5	26	17	25	0	-9.47	81.69	30.09	1.45
2021	5	26	19	45	0	22.01	67	19.01	2.25		2021	5	26	17	30	0	-10	83.13	31.03	1.47
2021	5	26	19	50	0	21.53	67.55	18.54	2.22		2021	5	26	17	35	0	-10.29	82.48	31.73	1.46
2021	5	26	19	55	0	21.6	66.97	18.85	2.17		2021	5	26	17	40	0	-10.48	81.78	31.83	1.43
2021	5	26	20	0	0	21.44	66.83	19.38	2.15		2021	5	26	17	45	0	-9.91	82.11	32.06	1.42
2021	5	26	20	5	0	21.17	65.8	20.02	2.14		2021	5	26	17	50	0	-9.46	82.12	32.4	1.42
2021	5	26	20	10	0	21.19	65.65	20.84	2.11		2021	5	26	17	55	0	-8.92	82.23	32.53	1.43
2021	5	26	20	15	0	20.55	66.37	22.05	2.05		2021	5	26	18	0	0	-9.5	82.27	32.5	1.44
2021	5	26	20	20	0	20.86	68.87	22.01	1.98		2021	5	26	18	5	0	-9.52	81.83	32.6	1.46
2021	5	26	20	25	0	20.17	68.34	22.64	1.86		2021	5	26	18	10	0	-9.35	82.14	32.76	1.48
2021	5	26	20	30	0	19.5	68.31	23.01	1.78		2021	5	26	18	15	0	-9.17	82.71	33.23	1.51
2021	5	26	20	35	0	19.25	68.98	22.66	1.75		2021	5	26	18	20	0	-8.71	82.64	33.68	1.53
2021	5	26	20	40	0	20.55	68.28	22.13	1.73		2021	5	26	18	25	0	-8.92	82.24	34.15	1.56
2021	5	26	20	45	0	21.46	69.48	21.97	1.73		2021	5	26	18	30	0	-8.54	82.25	34.65	1.58
2021	5	26	20	50	0	20.84	70.92	22.57	1.82		2021	5	26	18	35	0	-8.61	82.26	34.88	1.61
2021	5	26	20	55	0	19.1	72.1	22.42	1.87		2021	5	26	18	40	0	-8.35	82.56	34.96	1.63
2021	5	26	21	0	0	17.02	71.11	21.92	1.89		2021	5	26	18	45	0	-7.99	82.28	34.8	1.64
2021	5	26	21	5	0	17.61	71.65	22.15	1.89		2021	5	26	18	50	0	-8.74	82.1	34.5	1.63
2021	5	26	21	10	0	17.84	71.8	22.31	1.86		2021	5	26	18	55	0	-9.04	82.23	35	1.61
2021	5	26	21	15	0	18.38	71.25	22.21	1.89		2021	5	26	19	0	0	-8.54	82.87	35.28	1.59
2021	5	26	21	20	0	18.83	71.55	21.89	1.91		2021	5	26	19	5	0	-8.96	83.12	34.95	1.57
2021	5	26	21	25	0	18.38	70.27	21.37	1.91		2021	5	26	19	10	0	-8.89	83.46	34.83	1.56
2021	5	26	21	30	0	20	70.14	21.14	1.94		2021	5	26	19	15	0	-9.65	84.12	34.71	1.55
2021	5	26	21	35	0	20.31	69.86	20.53	1.97		2021	5	26	19	20	0	-9.78	84.09	34.52	1.53
2021	5	26	21	40	0	21.4	68.84	20.68	2		2021	5	26	19	25	0	-9.89	84.38	34.09	1.53
2021	5	26	21	45	0	21.77	68.74	20.47	2.05		2021	5	26	19	30	0	-9.48	84.5	33.42	1.52
2021	5	26	21	50	0	21.34	69.86	21.12	2.13		2021	5	26	19	35	0	-9.6	84.71	32.81	1.53
2021	5	26	21	55	0	19.88	69.66	21.25	2.18		2021	5	26	19	40	0	-9.42	84.68	32.08	1.52
2021	5	26	22	0	0	20.47	69.87	21.48	2.23		2021	5	26	19	45	0	-9.08	84.27	31.7	1.5
2021	5	26	22	5	0	21.83	68.89	21.24	2.26		2021	5	26	19	50	0	-9.31	84.75	32.13	1.46
2021	5	26	22	10	0	20.84	68.65	21.73	2.31		2021	5	26	19	55	0	-9.2	84.65	32.04	1.44
2021	5	26	22	15	0	19.91	68.78	22.51	2.35		2021	5	26	20	0	0	-9.07	85.38	32.3	1.43
2021	5	26	22	20	0	20.95	69.22	22.55	2.39		2021	5	26	20	5	0	-9	85.73	32.46	1.42
2021	5	26	22	25	0	20.68	70.02	22.05	2.41		2021	5	26	20	10	0	-9.09	85.15	31.94	1.4
2021	5	26	22	30	0	19.51	69.3	21.43	2.42		2021	5	26	20	15	0	-9.09	84.66	31.41	1.39
2021	5	26	22	35	0	19.22	68.35	21	2.4		2021	5	26	20	20	0	-9.75	84.72	31.04	1.38
2021	5	26	22	40	0	20.07	68.53	20.64	2.41		2021	5	26	20	25	0	-10.26	84.56	30.47	1.36
2021	5	26	22	45	0	20.03	68.65	20.2	2.43		2021	5	26	20	30	0	-10.43	84.11	30.07	1.35
2021	5	26	22	50	0	20.49	68.45	19.7	2.46		2021	5	26	20	35	0	-10.77	84.03	30	1.34
2021	5	26	22	55	0	20.22	69.05	19.22	2.49		2021	5	26	20	40	0	-10.49	84.54	30.47	1.34
2021	5	26	23	0	0	20.57	69.26	19.04	2.52		2021	5	26	20	45	0	-10.72	84.86	30.65	1.34
2021	5	26	23	5	0	20.74	68.2	18.47	2.55		2021	5	26	20	50	0	-10.12	84.93	31.11	1.34
2021	5	26	23	10	0	20.91	68.51	18.37	2.59		2021	5	26	20	55	0	-9.85	84.77	31.17	1.35
2021	5	26	23	15	0	21.33	68.88	18.54	2.64		2021	5	26	21	0	0	-10.32	84.54	31.32	1.36
2021	5	26	23	20	0	21.86	69.92	18.35	2.68		2021	5	26	21	5	0	-10.06	83.96	31.81	1.37
2021	5	26	23	25	0	20.98	69.47	17.29	2.72		2021	5	26	21	10	0	-9.82	83.67	32.01	1.38
2021	5	26	23	30	0	21	69.93	17.53	2.76		2021	5	26	21	15	0	-9.89	83.96	31.89	1.4
2021	5	26	23	35	0	20.75	69.92	17.33	2.8		2021	5	26	21	20	0	-10.17	83.79	31.93	1.42
2021	5	26	23	40	0	20.86	69.61	17.31	2.84		2021	5	26	21	25	0	-9.92	84.09	31.62	1.43
2021	5	26	23	45	0	20.99	69.91	17.47	2.88		2021	5	26	21	30	0	-9.93	83.84	31.3	1.46
2021	5	26	23	50	0	20.54	70.28	17.88	2.93		2021	5	26	21	35	0	-9.92	83.53	32.16	1.45
2021	5	26	23	55	0	21.18	71.05	17.69	3.04		2021	5	26	21	40	0	-10.22	83.81	31.53	1.46
2021	5	27	0	0	0	20.49	65.05	19.33	3.09		2021	5	26	21	45	0	-9.94	83.61	31.34	1.47
2021	5	27	0	5	0	21.39	66.31	18.9	2.95		2021	5	26	21	50	0	-10.28	83.8	31.02	1.5
2021	5	27	0	10	0	20.63	66.03	18.54	2.84		2021	5	26	21	55	0	-9.99	84.28	30.56	1.51
2021	5	27	0	15	0	22.01	67.06	18.25	2.74		2021	5	26	22	0	0	-9.85	84.13	30.45	1.52
2021	5	27	0	20	0	20.21	66.66	17.83	2.61		2021	5	26	22	5	0	-9.35	83.51	30.63	1.52
2021	5	27	0	25	0	19.81	65.91	17.51	2.54		2021	5	26	22	10	0	-8.82	83.58	30.24	1.53
2021	5	27	0	30	0	19	65.58	17.64	2.49		2021	5	26	22	15	0	-8.9	83.37	29.88	1.54
2021	5	27	0	35	0	18.41	66.11	17.58	2.45		2021	5	26	22	20	0	-9	83.47	29.5	1.55
2021	5	27	0	40	0	19.53	66.44	17.05	2.43		2021	5	26	22	25	0	-8.62	83.34	29.66	1.57
2021	5	27	0	45	0	18.97	65.47	16.86	2.42		2021	5	26	22	30	0	-8.72	83.04	29.71	1.58
2021	5	27	0	50	0	20.38	64.8	16.54	2.41		2021	5	26	22	35	0	-8.97	83.38	29.78	1.59
2021	5	27	0	55	0	21.5	64.67	16.32	2.39		2021	5	26	22	40	0	-9.28	83.63	29.75	1.61
2021	5	27	1	0	0	21.15	64.72	16.02	2.39		2021	5	26	22	45	0	-9.27	83.15	29.31	1.63
2021	5	27	1	5	0	20.9	64.69	15.94	2.4		2021	5	26	22	50	0	-8.34	82.89	29.08	1.65
2021	5	27	1	10	0	21.23	65.31	15.94	2.42		2021	5	26	22	55	0	-8.84	82.97	28.93	1.68
2021	5	27	1	15	0	21.51	65.03	15.75	2.43		2021	5	26	23	0	0	-8.81	83.12	28.89	1.71
2021	5	27	1	20	0	21.88	65.18	15.92	2.48		2021	5	26	23	5	0	-9.12	83.14	28.89	1.74
2021	5	27	1	25	0	21.64	65.18	16.35	2.5		2021	5	26	23	10	0	-9.7	82.86	29.12	1.78
2021	5	27	1	30	0	20.64	65.42	16.67	2.5		2021	5	26	23	15	0	-9.19	83.21	29.63	1.82
2021	5	27	1	35	0	20.07	65.26	17.39	2.53		2021	5	26	23	20	0	-9.26	83.54	29.94	1.87
2021	5	27	1	40	0	19.92	65.55	18.02	2.6		2021	5	26	23	25	0	-8.85	82.89	30.36	1.93
2021	5	27	1	45	0	20.07	65.72	18.85	2.63		2021	5	26	23	30	0	-9.2	82.66	30.51	1.98
2021	5	27	1	50	0	19.89	66.28	19.56	2.64		2021	5	26	23	35	0	-9.11	82.42	31.08	2.02
2021	5	27	1	55	0	19.31	66.49	20.34	2.63		2021	5	26	23	40	0	-9.72	83.15	31.86	2.04
2021	5	27	2	0	0	19.11	66.53	20.71	2.6		2021	5	26	23	45	0	-9.65	83.5	32.07	2.08
2021	5	27	2	5	0	18.85	66.84	21.09	2.55		2021	5	26	23	50	0	-9.03	83.56	32.69	2.12
2021	5	27	2	10	0	18.34	66.24	21.36	2.47		2021	5	26	23	55	0	-9.16	83.42	32.51	2.23
2021	5	27	2	15	0	18.55	65.8	21.23	2.43		2021	5	27	0	0	0	-8.59	81.72	30.84	2.24
2021	5	27	2	20	0	18.69	65.8	20.67	2.4		2021	5	27	0	5	0	-8.68	81.53	30.87	2.08
2021	5	27	2	25	0	19.71	66.1	20.89	2.37		2021	5	27	0	10	0	-8.94	81.41	30.71	1.98
2021	5	27	2	30	0	19.69	65.92	20.33	2.33		2021	5	27	0	15	0	-8.92	81.59	30.39	1.89
2021	5	27	2	35	0	19.56	66.33	20.15	2.29		2021	5	27	0	20	0	-8.9	81.8	30.17	1.82
2021	5	27	2	40	0	19.79	65.31	20.14	2.25		2021	5	27	0	25	0	-9.18	82.03	30.02	1.76
2021	5	27	2	45	0	20.06	64.5	20.21	2.21		2021	5	27	0	30	0	-9.33	81.74	29.93	1.7
2021	5	27	2	50	0	20.09	65.01	20.17	2.16		2021	5	27	0	35	0	-9.27	81.81	29.95	1.66
2021	5	27	2	55	0	20.39	65.4	20.13	2.11		2021	5	27	0	40	0	-9.12	82	30.14	1.64
2021	5	27	3	0	0	20.62	65.54	19.92	2.05		2021	5	27	0	45	0	-8.93	81.23	30.25	1.62
2021	5	27	3	5	0	19.74	65.8	20.16	2.03		2021	5	27	0	50	0	-9.01	81.22	30.14	1.61
2021	5	27	3	10	0	20.82	65.19	20.84	2.02		2021	5	27	0	55	0	-8.85	81.68	30.12	1.58
2021	5	27	3	15	0	20.71	65.67	21.49	2.02		2021	5	27	1	0	0	-9.15	81.61	30.25	1.56
2021	5	27	3	20	0	20	65.25	21.62	2.02		2021	5	27	1	5	0	-8.99	81.76	30.42	1.55
2021	5	27	3	25	0	19.93	66.21	22.28	1.99		2021	5	27	1	10	0	-9.01	82.11	30.62	1.53
2021	5	27	3	30	0	19.98	66.38	21.73	1.98		2021	5	27	1	15	0	-9.15	81.67	30.47	1.51
2021	5	27	3	35	0	19.63	65.38	21.02	1.99		2021	5	27	1	20	0	-9.33	81.62	30.24	1.5
2021	5	27	3	40	0	19.53	64.31	20.71	1.96		2021	5	27	1	25	0	-8.63	81.9	29.84	1.5
2021	5	27	3	45	0	19.44	63.27	20.26	1.95		2021	5	27	1	30	0	-8.79	81.45	29.99	1.5
2021	5	27	3	50	0	20.13	65.42	19.38	1.94		2021	5	27	1	35	0	-8.63	82.09	30.13	1.5
2021	5	27	3	55	0	19.89	65.01	18.45	1.92		2021	5	27	1	40	0	-9.14	82.05	30.2	1.5
2021	5	27	4	0	0	20.52	65.12	17.78	1.91		2021	5	27	1	45	0	-9.32	82.17	30.44	1.5
2021	5	27	4	5	0	21.3	65.88	16.86	1.88		2021	5	27	1	50	0	-9.4	82.48	30.55	1.5
2021	5	27	4	10	0	21.39	65.87	16.38	1.87		2021	5	27	1	55	0	-9.59	82.82	30.36	1.51
2021	5	27	4	15	0	21.04	65.19	16.17	1.87		2021	5	27	2	0	0	-9.82	82.81	30.09	1.51
2021	5	27	4	20	0	21.62	64.88	15.96	1.86		2021	5	27	2	5	0	-10.73	83.28	30.07	1.51
2021	5	27	4	25	0	20.93	66.47	16.01	1.84		2021	5	27	2	10	0	-10.55	82.58	29.5	1.5
2021	5	27	4	30	0	20.85	66.13	15.56	1.83		2021	5	27	2	15	0	-10.55	82.77	28.8	1.48
2021	5	27	4	35	0	20.82	66.43	16.62	1.8		2021	5	27	2	20	0	-10.35	82.62	28.46	1.47
2021	5	27	4	40	0	19.88	65.91	17.27	1.8		2021	5	27	2	25	0	-10.38	81.99	28.53	1.46
2021	5	27	4	45	0	19.11	65.64	16.87	1.78		2021	5	27	2	30	0	-10.79	82.01	28.87	1.47
2021	5	27	4	50	0	19.22	65.48	17.14	1.77		2021	5	27	2	35	0	-10.73	81.79	29.1	1.45
2021	5	27	4	55	0	17.9	65.49	17.48	1.75		2021	5	27	2	40	0	-10.23	81.82	29.43	1.43
2021	5	27	5	0	0	19.21	65.6	17.88	1.74		2021	5	27	2	45	0	-10.55	82.49	29.7	1.42
2021	5	27	5	5	0	21.35	65.69	18.19	1.77		2021	5	27	2	50	0	-10.57	82.42	29.85	1.41
2021	5	27	5	10	0	21.13	66.07	19.08	1.78		2021	5	27	2	55	0	-10.41	82.8	29.68	1.4
2021	5	27	5	15	0	21.14	66.22	19.46	1.84		2021	5	27	3	0	0	-10.24	83.02	29.42	1.4
2021	5	27	5	20	0	21.26	67.4	18.77	1.86		2021	5	27	3	5	0	-10.46	82.85	29.26	1.4
2021	5	27	5	25	0	20.27	66.37	18.27	1.84		2021	5	27	3	10	0	-10.33	82.97	29.51	1.41
2021	5	27	5	30	0	19.95	66.46	18.75	1.76		2021	5	27	3	15	0	-10.72	82.68	28.88	1.4
2021	5	27	5	35	0	20.84	66.07	18.62	1.75		2021	5	27	3	20	0	-11	83.09	28.93	1.39
2021	5	27	5	40	0	21.86	64.64	17.85	1.75		2021	5	27	3	25	0	-11.07	83.08	29.68	1.39
2021	5	27	5	45	0	21.27	65.77	16.56	1.76		2021	5	27	3	30	0	-10.48	82.46	30.37	1.4
2021	5	27	5	50	0	19.64	66.01	16.49	1.78		2021	5	27	3	35	0	-10.65	82.54	30.56	1.37
2021	5	27	5	55	0	18.45	67.11	16.24	1.8		2021	5	27	3	40	0	-10.69	82.46	30.53	1.36
2021	5	27	6	0	0	18.89	67.21	16.82	1.83		2021	5	27	3	45	0	-10.88	82.45	30.32	1.36
2021	5	27	6	5	0	18.77	66.56	15.89	1.85		2021	5	27	3	50	0	-10.18	82.69	30.4	1.36
2021	5	27	6	10	0	18.77	66.81	14.96	1.87		2021	5	27	3	55	0	-10.14	82.63	30.42	1.36
2021	5	27	6	15	0	19.22	67.32	14.76	1.9		2021	5	27	4	0	0	-10.3	82.63	30.23	1.36
2021	5	27	6	20	0	18.75	66.89	14.8	1.94		2021	5	27	4	5	0	-10.87	82.89	29.98	1.36
2021	5	27	6	25	0	18.69	66.44	14.77	1.98		2021	5	27	4	10	0	-10.49	83.21	29.89	1.36
2021	5	27	6	30	0	19.86	67.32	14.89	2.03		2021	5	27	4	15	0	-10.28	83	30.1	1.37
2021	5	27	6	35	0	19.54	66.94	15.46	2.12		2021	5	27	4	20	0	-10.25	82.53	30.58	1.37
2021	5	27	6	40	0	19.38	66.87	15.89	2.18		2021	5	27	4	25	0	-9.84	82.84	30.29	1.37
2021	5	27	6	45	0	19.07	66.2	15.84	2.24		2021	5	27	4	30	0	-9.7	82.41	30.14	1.37
2021	5	27	6	50	0	19.92	66.52	16.09	2.28		2021	5	27	4	35	0	-9.89	82.38	29.97	1.37
2021	5	27	6	55	0	19.55	66.8	16.09	2.31		2021	5	27	4	40	0	-10.01	82.43	29.71	1.34
2021	5	27	7	0	0	19.7	66.74	16.13	2.32		2021	5	27	4	45	0	-9.7	82.6	29.61	1.32
2021	5	27	7	5	0	19.53	66.17	16.21	2.32		2021	5	27	4	50	0	-9.66	82.62	29.7	1.31
2021	5	27	7	10	0	19.47	66.76	16.09	2.31		2021	5	27	4	55	0	-9.66	82.95	30.18	1.3
2021	5	27	7	15	0	19.36	66.47	15.79	2.28		2021	5	27	5	0	0	-9.62	83.22	30.21	1.29
2021	5	27	7	20	0	18.67	65.98	15.64	2.27		2021	5	27	5	5	0	-9.66	83.22	30.25	1.29
2021	5	27	7	25	0	19.52	66.25	15.21	2.31		2021	5	27	5	10	0	-9.83	83.09	30.16	1.29
2021	5	27	7	30	0	19.82	66.26	14.82	2.31		2021	5	27	5	15	0	-9.96	83.06	30.28	1.29
2021	5	27	7	35	0	21.45	67.68	14.3	2.28		2021	5	27	5	20	0	-9.87	83.07	30.35	1.27
2021	5	27	7	40	0	20.63	67.41	14.75	2.27		2021	5	27	5	25	0	-9.97	83.11	30.47	1.26
2021	5	27	7	45	0	20.49	66.83	14.68	2.27		2021	5	27	5	30	0	-9.95	83.27	30.7	1.25
2021	5	27	7	50	0	20.45	66.41	14.58	2.27		2021	5	27	5	35	0	-9.75	83.17	30.98	1.25
2021	5	27	7	55	0	20.56	66.43	14.33	2.32		2021	5	27	5	40	0	-9.62	82.84	31.4	1.26
2021	5	27	8	0	0	20.17	66.43	13.29	2.35		2021	5	27	5	45	0	-9.56	82.95	30.93	1.27
2021	5	27	8	5	0	20.63	66.71	12.98	2.38		2021	5	27	5	50	0	-9.73	82.62	30.57	1.29
2021	5	27	8	10	0	21.12	66.87	13.04	2.42		2021	5	27	5	55	0	-10	82.77	30.38	1.31
2021	5	27	8	15	0	21.85	66.83	13.43	2.46		2021	5	27	6	0	0	-9.76	82.64	30.54	1.35
2021	5	27	8	20	0	21.78	66.91	13.3	2.51		2021	5	27	6	5	0	-9.73	82.68	30.38	1.38
2021	5	27	8	25	0	21.52	67.09	12.94	2.56		2021	5	27	6	10	0	-9.56	82.95	29.9	1.4
2021	5	27	8	30	0	20.92	67.13	12.91	2.6		2021	5	27	6	15	0	-9.84	83.17	29.41	1.4
2021	5	27	8	35	0	20.12	67.27	12.86	2.63		2021	5	27	6	20	0	-10.1	83.16	28.89	1.41
2021	5	27	8	40	0	20.08	66.25	12.69	2.63		2021	5	27	6	25	0	-9.87	83.31	28.42	1.42
2021	5	27	8	45	0	19.68	65.79	12.56	2.66		2021	5	27	6	30	0	-9.64	83.39	28.3	1.43
2021	5	27	8	50	0	19.11	66.06	12.71	2.7		2021	5	27	6	35	0	-9.63	83.57	27.98	1.44
2021	5	27	8	55	0	20.07	66.82	12.8	2.71		2021	5	27	6	40	0	-9.63	83.67	27.83	1.46
2021	5	27	9	0	0	21.03	65.84	12.64	2.72		2021	5	27	6	45	0	-9.47	83.59	27.83	1.47
2021	5	27	9	5	0	19.87	66.09	12.66	2.75		2021	5	27	6	50	0	-9.64	83.44	28	1.48
2021	5	27	9	10	0	19.33	66.27	12.46	2.77		2021	5	27	6	55	0	-9.17	83.46	28.21	1.48
2021	5	27	9	15	0	20.04	66.44	11.98	2.78		2021	5	27	7	0	0	-9.03	83.52	28.64	1.49
2021	5	27	9	20	0	20.67	66.27	11.98	2.78		2021	5	27	7	5	0	-8.74	83.93	28.85	1.49
2021	5	27	9	25	0	20.88	66.36	12.16	2.77		2021	5	27	7	10	0	-8.74	83.82	28.58	1.49
2021	5	27	9	30	0	21.12	67.7	12.7	2.78		2021	5	27	7	15	0	-8.72	83.77	28.4	1.49
2021	5	27	9	35	0	21.57	67.83	13.08	2.77		2021	5	27	7	20	0	-9.29	83.98	28.71	1.47
2021	5	27	9	40	0	22.68	68.69	13.33	2.77		2021	5	27	7	25	0	-9.92	83.57	29	1.46
2021	5	27	9	45	0	23.48	69.77	13.07	2.77		2021	5	27	7	30	0	-9.89	83.33	29.58	1.44
2021	5	27	9	50	0	23.04	69.62	12.93	2.76		2021	5	27	7	35	0	-9.22	83.26	30.25	1.43
2021	5	27	9	55	0	23.06	70.04	13.19	2.77		2021	5	27	7	40	0	-9.37	84.14	30.85	1.44
2021	5	27	10	0	0	22.56	69.81	14.41	2.79		2021	5	27	7	45	0	-9.5	84.42	30.95	1.43
2021	5	27	10	5	0	22.48	69.57	15.14	2.81		2021	5	27	7	50	0	-9.69	84.55	31.19	1.43
2021	5	27	10	10	0	22.24	69.53	15.81	2.8		2021	5	27	7	55	0	-8.99	84.54	31.05	1.43
2021	5	27	10	15	0	21.58	69.97	16.5	2.83		2021	5	27	8	0	0	-9.25	84.57	30.97	1.43
2021	5	27	10	20	0	21.75	69.51	16.81	2.83		2021	5	27	8	5	0	-9.02	84.46	31.2	1.44
2021	5	27	10	25	0	21.56	68.58	17.08	2.8		2021	5	27	8	10	0	-8.94	84.19	31.2	1.45
2021	5	27	10	30	0	21.07	68.07	17.12	2.74		2021	5	27	8	15	0	-9.65	83.99	31.63	1.47
2021	5	27	10	35	0	19.63	68.28	16.72	2.69		2021	5	27	8	20	0	-9.53	83.88	31.56	1.48
2021	5	27	10	40	0	19.85	67.93	16.24	2.66		2021	5	27	8	25	0	-9.56	84.06	31.56	1.49
2021	5	27	10	45	0	19.96	68.82	15.9	2.69		2021	5	27	8	30	0	-9.23	84.42	31.34	1.48
2021	5	27	10	50	0	19.87	68.53	15.76	2.66		2021	5	27	8	35	0	-8.8	83.91	31.12	1.5
2021	5	27	10	55	0	20.91	69.3	16.67	2.57		2021	5	27	8	40	0	-8.64	84.4	31.46	1.52
2021	5	27	11	0	0	21.13	68.31	17.15	2.53		2021	5	27	8	45	0	-8.83	83.95	31.57	1.55
2021	5	27	11	5	0	20.31	67.87	16.82	2.48		2021	5	27	8	50	0	-9.33	83.52	31.87	1.56
2021	5	27	11	10	0	20.25	68.48	17.27	2.46		2021	5	27	8	55	0	-9.38	83.11	32.01	1.58
2021	5	27	11	15	0	21.71	68.14	16.71	2.44		2021	5	27	9	0	0	-8.88	84.2	32.63	1.6
2021	5	27	11	20	0	22.57	67.81	15.82	2.43		2021	5	27	9	5	0	-8.83	84.49	32.71	1.62
2021	5	27	11	25	0	21.8	68.65	15.04	2.42		2021	5	27	9	10	0	-9.03	83.86	32.41	1.64
2021	5	27	11	30	0	21.8	67.77	15.06	2.42		2021	5	27	9	15	0	-9.12	83.26	32.11	1.66
2021	5	27	11	35	0	21.82	67.51	14.92	2.43		2021	5	27	9	20	0	-8.83	83.98	32.18	1.69
2021	5	27	11	40	0	22.61	68.17	14.41	2.43		2021	5	27	9	25	0	-8.7	83.87	31.77	1.71
2021	5	27	11	45	0	21.6	68.1	14.51	2.44		2021	5	27	9	30	0	-8.91	83.99	31.33	1.72
2021	5	27	11	50	0	21.62	67.83	14.63	2.46		2021	5	27	9	35	0	-9.3	83.97	30.89	1.74
2021	5	27	11	55	0	22.41	67.55	15.04	2.47		2021	5	27	9	40	0	-9.56	83.87	30.78	1.75
2021	5	27	12	0	0	22.81	67.54	15.25	2.46		2021	5	27	9	45	0	-9.16	84.36	31	1.75
2021	5	27	12	5	0	22.77	67.9	15.59	2.44		2021	5	27	9	50	0	-9.21	84.32	31.03	1.74
2021	5	27	12	10	0	22.46	68.26	16.17	2.41		2021	5	27	9	55	0	-9.16	83.92	30.67	1.72
2021	5	27	12	15	0	22.45	67.83	16.49	2.33		2021	5	27	10	0	0	-9.68	84.46	30.45	1.69
2021	5	27	12	20	0	21.98	67.3	16.37	2.19		2021	5	27	10	5	0	-10.46	84.04	30.11	1.67
2021	5	27	12	25	0	20.78	66.29	16.96	2.12		2021	5	27	10	10	0	-9.74	84.25	29.82	1.64
2021	5	27	12	30	0	20.94	66.87	17.63	2.12		2021	5	27	10	15	0	-9.66	84.42	29.56	1.62
2021	5	27	12	35	0	20.89	67.11	17.71	2.13		2021	5	27	10	20	0	-9.81	84.46	29.38	1.6
2021	5	27	12	40	0	21.11	67.92	17.88	2.14		2021	5	27	10	25	0	-9.63	84.59	29.19	1.58
2021	5	27	12	45	0	20.11	67.2	18.41	2.17		2021	5	27	10	30	0	-8.94	84.14	29.05	1.56
2021	5	27	12	50	0	20.22	67.49	18.36	2.2		2021	5	27	10	35	0	-8.84	84.53	29.35	1.55
2021	5	27	12	55	0	20.53	68.17	18.75	2.23		2021	5	27	10	40	0	-8.28	84.94	29.65	1.53
2021	5	27	13	0	0	20.7	67.91	19.32	2.26		2021	5	27	10	45	0	-8.17	83.92	30.67	1.53
2021	5	27	13	5	0	21.03	67.7	19.71	2.28		2021	5	27	10	50	0	-9.61	83.44	31.32	1.52
2021	5	27	13	10	0	20.17	67.29	19.99	2.28		2021	5	27	10	55	0	-9.43	83.58	31.53	1.5
2021	5	27	13	15	0	20.07	66.91	20.14	2.24		2021	5	27	11	0	0	-9.26	83.87	31.58	1.49
2021	5	27	13	20	0	20.66	67.02	20.27	2.24		2021	5	27	11	5	0	-8.69	84.38	31.96	1.49
2021	5	27	13	25	0	20.59	67.08	19.95	2.25		2021	5	27	11	10	0	-8.73	84.63	32.22	1.48
2021	5	27	13	30	0	20.61	66.76	19.44	2.26		2021	5	27	11	15	0	-8.81	84.89	32.11	1.47
2021	5	27	13	35	0	20.7	66.41	19.26	2.28		2021	5	27	11	20	0	-8.13	84.39	31.58	1.45
2021	5	27	13	40	0	20.93	65.91	18.87	2.29		2021	5	27	11	25	0	-8.73	84.11	31.43	1.43
2021	5	27	13	45	0	21.24	65.95	18.64	2.3		2021	5	27	11	30	0	-9.24	83.54	31.5	1.42
2021	5	27	13	50	0	21.67	66.64	18.46	2.31		2021	5	27	11	35	0	-8.96	83.69	31.32	1.42
2021	5	27	13	55	0	21.7	66.68	18.28	2.32		2021	5	27	11	40	0	-9.18	84.06	30.98	1.42
2021	5	27	14	0	0	21.98	66.88	18.24	2.32		2021	5	27	11	45	0	-8.86	83.81	31.02	1.41
2021	5	27	14	5	0	22.32	67.28	18.82	2.31		2021	5	27	11	50	0	-8.61	83.35	31.24	1.41
2021	5	27	14	10	0	22.92	66.86	19.2	2.3		2021	5	27	11	55	0	-8.59	82.89	31.39	1.4
2021	5	27	14	15	0	22.29	66.7	19.34	2.29		2021	5	27	12	0	0	-8.99	82.96	31.31	1.4
2021	5	27	14	20	0	21.85	66.51	19.67	2.29		2021	5	27	12	5	0	-9.44	83.19	31.35	1.41
2021	5	27	14	25	0	21.49	67.37	20.23	2.28		2021	5	27	12	10	0	-9.48	82.74	31.48	1.42
2021	5	27	14	30	0	22.13	65.81	20.67	2.28		2021	5	27	12	15	0	-8.85	82.86	31.54	1.45
2021	5	27	14	35	0	22.93	64.53	20.12	2.29		2021	5	27	12	20	0	-8.85	82.81	31.27	1.46
2021	5	27	14	40	0	20.96	64.71	20.02	2.31		2021	5	27	12	25	0	-9.67	82.49	32.22	1.47
2021	5	27	14	45	0	21.09	65.07	19.35	2.34		2021	5	27	12	30	0	-9.29	81.58	32.25	1.47
2021	5	27	14	50	0	21.97	64.44	19.73	2.38		2021	5	27	12	35	0	-9	81.58	31.68	1.46
2021	5	27	14	55	0	21.42	63.99	19.63	2.45		2021	5	27	12	40	0	-8.92	81.43	31.63	1.45
2021	5	27	15	0	0	22.3	64.56	18.58	2.56		2021	5	27	12	45	0	-9.24	81.37	32.04	1.44
2021	5	27	15	5	0	22.29	63.92	18.53	2.67		2021	5	27	12	50	0	-8.61	81.79	32.01	1.44
2021	5	27	15	10	0	21.93	64.05	18.35	2.8		2021	5	27	12	55	0	-8.99	81.94	32.23	1.45
2021	5	27	15	15	0	21.43	64.45	18.09	2.93		2021	5	27	13	0	0	-8.65	82.78	32.4	1.45
2021	5	27	15	20	0	22.51	64.11	18.46	3.07		2021	5	27	13	5	0	-8.86	82.72	32.64	1.47
2021	5	27	15	25	0	22.46	64.18	18.7	3.21		2021	5	27	13	10	0	-9.21	82.33	32.81	1.48
2021	5	27	15	30	0	22.61	64.35	18.89	3.37		2021	5	27	13	15	0	-9.28	82.3	33	1.5
2021	5	27	15	35	0	22.3	64.5	18.8	3.54		2021	5	27	13	20	0	-9.14	81.94	32.87	1.52
2021	5	27	15	40	0	22.11	64.72	18.67	3.73		2021	5	27	13	25	0	-9.33	81.81	32.99	1.55
2021	5	28	0	0	0	21.11	67.18	15.11	3.04		2021	5	27	13	30	0	-8.94	81.8	33.37	1.57
2021	5	28	0	5	0	20.66	67.28	14.58	2.87		2021	5	27	13	35	0	-8.78	81.81	33.93	1.59
2021	5	28	0	10	0	20.66	67.5	14.03	2.74		2021	5	27	13	40	0	-8.12	82	34.28	1.59
2021	5	28	0	15	0	20.1	66.81	13.84	2.6		2021	5	27	13	45	0	-8.43	81.97	34.24	1.58
2021	5	28	0	20	0	19.31	65.52	13.87	2.53		2021	5	27	13	50	0	-9.26	82.3	34.51	1.56
2021	5	28	0	25	0	17.64	66.24	14.05	2.48		2021	5	27	13	55	0	-9.77	83.11	34.52	1.54
2021	5	28	0	30	0	17.91	66.06	14.41	2.44		2021	5	27	14	0	0	-9.6	83.37	34.46	1.53
2021	5	28	0	35	0	19.14	66.95	14.29	2.42		2021	5	27	14	5	0	-8.78	83.31	33.88	1.51
2021	5	28	0	40	0	18.77	65.58	14.18	2.41		2021	5	27	14	10	0	-8.03	83.24	33.41	1.49
2021	5	28	0	45	0	19.29	65.27	14.29	2.39		2021	5	27	14	15	0	-8.15	82.84	33.15	1.48
2021	5	28	0	50	0	20.39	64.87	13.88	2.38		2021	5	27	14	20	0	-8.18	82.47	32.92	1.47
2021	5	28	0	55	0	20.62	65.29	14.37	2.37		2021	5	27	14	25	0	-8.93	82.44	32.63	1.47
2021	5	28	1	0	0	20.72	64.94	14.76	2.38		2021	5	27	14	30	0	-8.75	82.23	31.93	1.48
2021	5	28	1	5	0	19.98	66.47	15.49	2.39		2021	5	27	14	35	0	-8.44	82.13	30.99	1.48
2021	5	28	1	10	0	19.81	66.93	16.03	2.4		2021	5	27	14	40	0	-8.46	82.1	30.46	1.49
2021	5	28	1	15	0	19.88	66.56	16.06	2.44		2021	5	27	14	45	0	-8.79	81.85	30.34	1.51
2021	5	28	1	20	0	19.51	66.87	16.65	2.46		2021	5	27	14	50	0	-9.02	81.7	30.22	1.53
2021	5	28	1	25	0	18.76	67.74	17.98	2.45		2021	5	27	14	55	0	-9.18	81.04	30.37	1.54
2021	5	28	1	30	0	18.47	67.95	18.85	2.52		2021	5	27	15	0	0	-9.24	81.33	30.1	1.53
2021	5	28	1	35	0	18.15	67.38	19.18	2.55		2021	5	27	15	5	0	-8.68	80.91	29.86	1.52
2021	5	28	1	40	0	18.43	66.93	19.02	2.56		2021	5	27	15	10	0	-8.14	80.38	29.75	1.51
2021	5	28	1	45	0	18.52	66.28	19.25	2.56		2021	5	27	15	15	0	-8.72	81.18	29.59	1.51
2021	5	28	1	50	0	18.41	66.33	20	2.53		2021	5	27	15	20	0	-8.71	81.21	29.78	1.5
2021	5	28	1	55	0	18.03	66.78	21.37	2.49		2021	5	27	15	25	0	-8.48	82.14	29.61	1.49
2021	5	28	2	0	0	17.54	67.7	21.87	2.41		2021	5	27	15	30	0	-8.87	81.85	29.72	1.49
2021	5	28	2	5	0	17.78	66.61	21.57	2.38		2021	5	27	15	35	0	-8.92	81.22	29.91	1.5
2021	5	28	2	10	0	18.61	67.34	21.72	2.36		2021	5	27	15	40	0	-8.84	80.2	30.33	1.51
2021	5	28	2	15	0	18.38	66.94	21.03	2.34		2021	5	27	15	45	0	-8.89	80.25	30.5	1.53
2021	5	28	2	20	0	18.77	67.11	21.2	2.31		2021	5	27	15	50	0	-8.54	80.83	29.99	1.55
2021	5	28	2	25	0	19.32	66.45	21.44	2.28		2021	5	27	15	55	0	-8.83	80.87	30.21	1.57
2021	5	28	2	30	0	18.77	66.31	21.28	2.24		2021	5	27	16	0	0	-8.91	80.49	29.9	1.59
2021	5	28	2	35	0	18.86	65.91	21.62	2.2		2021	5	27	16	5	0	-9.15	80.58	29.9	1.59
2021	5	28	2	40	0	19.68	65.44	21.82	2.16		2021	5	27	16	10	0	-9.07	80.55	30.36	1.57
2021	5	28	2	45	0	19.65	65.15	21.54	2.11		2021	5	27	16	15	0	-9.25	81.19	30.76	1.54
2021	5	28	2	50	0	19.54	65.26	20.59	2.05		2021	5	27	16	20	0	-9.35	81.18	31.02	1.51
2021	5	28	2	55	0	21.03	66.83	20.09	1.98		2021	5	27	16	25	0	-8.74	81.27	30.79	1.49
2021	5	28	3	0	0	21.54	65.97	19.49	1.96		2021	5	27	16	30	0	-8.68	81.27	30.14	1.46
2021	5	28	3	5	0	20.25	66.51	19.15	1.94		2021	5	27	16	35	0	-8.2	81.34	29.73	1.44
2021	5	28	3	10	0	19.73	66.72	19.39	1.94		2021	5	27	16	40	0	-8.47	81.57	29.49	1.42
2021	5	28	3	15	0	19.87	66.98	19.54	1.94		2021	5	27	16	45	0	-8.55	82.19	29.4	1.41
2021	5	28	3	20	0	19.25	67.99	20.4	1.93		2021	5	27	16	50	0	-8.26	82.33	29.22	1.39
2021	5	28	3	25	0	19.18	68.03	20.41	1.93		2021	5	27	16	55	0	-8.2	82.61	29.18	1.39
2021	5	28	3	30	0	20.12	67.17	20.47	1.95		2021	5	27	17	0	0	-8.34	83.11	29.51	1.38
2021	5	28	3	35	0	19.83	66.47	20.71	1.93		2021	5	27	17	5	0	-8.9	83.21	29.94	1.38
2021	5	28	3	40	0	19.74	65.15	20.74	1.9		2021	5	27	17	10	0	-8.94	82.69	30.43	1.39
2021	5	28	3	45	0	20.21	65.27	20.01	1.89		2021	5	27	17	15	0	-9.1	82.23	30.86	1.42
2021	5	28	3	50	0	20.79	65.13	19.45	1.88		2021	5	27	17	20	0	-8.27	82.11	30.15	1.44
2021	5	28	3	55	0	20.89	65.73	19.13	1.85		2021	5	27	17	25	0	-8.56	82.84	29.87	1.46
2021	5	28	4	0	0	20.8	65.62	19.1	1.84		2021	5	27	17	30	0	-9.36	82.75	29.88	1.45
2021	5	28	4	5	0	19.95	65.33	18.52	1.83		2021	5	27	17	35	0	-8.93	82.1	29.78	1.43
2021	5	28	4	10	0	20.99	65.3	18.57	1.83		2021	5	27	17	40	0	-8.96	81.84	29.89	1.42
2021	5	28	4	15	0	20.96	64.92	18.59	1.83		2021	5	27	17	45	0	-9.24	82.08	30.16	1.42
2021	5	28	4	20	0	20.92	65.05	18.56	1.83		2021	5	27	17	50	0	-9.4	81.84	29.95	1.43
2021	5	28	4	25	0	20.67	66.23	18.55	1.8		2021	5	27	17	55	0	-9.27	82.03	29.69	1.44
2021	5	28	4	30	0	20.54	66.17	18.85	1.8		2021	5	27	18	0	0	-8.99	82.17	29.63	1.45
2021	5	28	4	35	0	19.01	65.49	19.14	1.78		2021	5	27	18	5	0	-9.47	82.58	29.35	1.47
2021	5	28	4	40	0	19.62	66.03	19.1	1.76		2021	5	27	18	10	0	-9.58	82.6	29.02	1.48
2021	5	28	4	45	0	19.88	64.82	18.78	1.75		2021	5	27	18	15	0	-9.49	82.23	29.11	1.5
2021	5	28	4	50	0	19.41	64.47	18.76	1.73		2021	5	27	18	20	0	-9.21	81.66	29.64	1.51
2021	5	28	4	55	0	19.68	64.77	18.64	1.72		2021	5	27	18	25	0	-8.87	81.31	29.84	1.52
2021	5	28	5	0	0	20.41	64.81	19.04	1.75		2021	5	27	18	30	0	-8.63	81.42	29.99	1.52
2021	5	28	5	5	0	20.43	65.49	19.34	1.76		2021	5	27	18	35	0	-8.36	81.81	29.79	1.53
2021	5	28	5	10	0	20.55	65.64	19.15	1.82		2021	5	27	18	40	0	-8.27	81.72	29.41	1.53
2021	5	28	5	15	0	20.27	66.02	19.13	1.82		2021	5	27	18	45	0	-8.44	81.9	29.18	1.51
2021	5	28	5	20	0	19.67	65.23	19.51	1.8		2021	5	27	18	50	0	-7.92	82.27	29.35	1.49
2021	5	28	5	25	0	18.91	65.76	19.24	1.71		2021	5	27	18	55	0	-7.86	82.23	29.58	1.46
2021	5	28	5	30	0	20.33	65.5	19.05	1.7		2021	5	27	19	0	0	-8.07	81.69	29.47	1.45
2021	5	28	5	35	0	21.59	64.88	18.78	1.7		2021	5	27	19	5	0	-8.35	82.22	29.81	1.43
2021	5	28	5	40	0	21.23	65.1	17.98	1.71		2021	5	27	19	10	0	-8.55	82.83	30.25	1.41
2021	5	28	5	45	0	20.09	64.65	17.1	1.72		2021	5	27	19	15	0	-8.65	83.11	30.45	1.4
2021	5	28	5	50	0	19.99	65.84	16.7	1.74		2021	5	27	19	20	0	-9	82.17	30.77	1.39
2021	5	28	5	55	0	19.43	64.19	17.35	1.77		2021	5	27	19	25	0	-8.58	82.44	30.96	1.39
2021	5	28	6	0	0	20.81	63.89	17.2	1.79		2021	5	27	19	30	0	-8.24	82.27	31.34	1.4
2021	5	28	6	5	0	20.84	64.56	16.83	1.8		2021	5	27	19	35	0	-8.15	82.21	31.75	1.4
2021	5	28	6	10	0	20.28	64.78	16.73	1.83		2021	5	27	19	40	0	-8.24	81.75	31.61	1.39
2021	5	28	6	15	0	20.01	65.02	16.43	1.86		2021	5	27	19	45	0	-8.64	81.5	31.12	1.37
2021	5	28	6	20	0	19.51	64.81	16.51	1.9		2021	5	27	19	50	0	-8.56	81.4	30.79	1.35
2021	5	28	6	25	0	19.62	64.08	17.01	1.94		2021	5	27	19	55	0	-8.68	81.47	30.66	1.35
2021	5	28	6	30	0	19.9	64.63	16.64	2.03		2021	5	27	20	0	0	-8.38	82.3	30.96	1.35
2021	5	28	6	35	0	19.94	64.86	16.39	2.08		2021	5	27	20	5	0	-8.65	82.47	30.7	1.35
2021	5	28	6	40	0	20.08	64.77	16.26	2.13		2021	5	27	20	10	0	-8.74	82.56	30.82	1.34
2021	5	28	6	45	0	20.91	64.21	16.44	2.17		2021	5	27	20	15	0	-8.9	83.11	30.69	1.34
2021	5	28	6	50	0	20.6	64.4	16.4	2.19		2021	5	27	20	20	0	-9.28	82.97	30.34	1.33
2021	5	28	6	55	0	20.58	64.58	16.56	2.2		2021	5	27	20	25	0	-8.98	83.15	30.38	1.33
2021	5	28	7	0	0	20.95	64.38	16.95	2.2		2021	5	27	20	30	0	-9.13	83.74	29.69	1.33
2021	5	28	7	5	0	20.63	64.21	17.1	2.18		2021	5	27	20	35	0	-8.69	84.01	29.69	1.32
2021	5	28	7	10	0	20.47	64.11	17.05	2.14		2021	5	27	20	40	0	-8.58	83.92	30.33	1.33
2021	5	28	7	15	0	20.09	64	16.77	2.1		2021	5	27	20	45	0	-8.59	83.27	30.54	1.33
2021	5	28	7	20	0	20.29	64.03	16.19	2.06		2021	5	27	20	50	0	-8.6	82.71	30.5	1.34
2021	5	28	7	25	0	20.21	63.34	15.72	2.01		2021	5	27	20	55	0	-8.01	82.58	30.7	1.35
2021	5	28	7	30	0	20.82	63.77	15.57	1.98		2021	5	27	21	0	0	-8.59	82.94	30.94	1.36
2021	5	28	7	35	0	19.94	63.88	15.48	2.02		2021	5	27	21	5	0	-8.67	83.15	31.01	1.37
2021	5	28	7	40	0	19.66	64.2	15.53	1.95		2021	5	27	21	10	0	-8.72	82.39	30.63	1.38
2021	5	28	7	45	0	19.89	64.24	14.89	2.03		2021	5	27	21	15	0	-8.58	82.98	30.3	1.38
2021	5	28	7	50	0	19.88	64.07	14.44	2.06		2021	5	27	21	20	0	-8.2	83.41	29.61	1.39
2021	5	28	7	55	0	20.53	64.75	14.28	2.07		2021	5	27	21	25	0	-8.29	83.69	29	1.42
2021	5	28	8	0	0	21.96	65.57	14.71	2.07		2021	5	27	21	30	0	-8.11	83.67	28.32	1.44
2021	5	28	8	5	0	21.91	65.8	15.05	2.06		2021	5	27	21	35	0	-8.13	83.61	28.48	1.44
2021	5	28	8	10	0	22.05	65.83	15.34	2.05		2021	5	27	21	40	0	-8.43	83.71	28.34	1.44
2021	5	28	8	15	0	21.37	66.05	15.44	2.04		2021	5	27	21	45	0	-8.3	83.8	28.61	1.45
2021	5	28	8	20	0	21.9	66.23	15.97	2.02		2021	5	27	21	50	0	-8.26	83.79	28.72	1.46
2021	5	28	8	25	0	22.1	66.59	16.78	2		2021	5	27	21	55	0	-8.25	83.03	28.31	1.46
2021	5	28	8	30	0	21.35	66.62	17	1.99		2021	5	27	22	0	0	-8.13	83.05	27.75	1.46
2021	5	28	8	35	0	20.83	66.11	16.94	1.95		2021	5	27	22	5	0	-7.78	83.09	27.21	1.47
2021	5	28	8	40	0	19.85	65.53	16.66	1.96		2021	5	27	22	10	0	-7.66	83.38	27.3	1.48
2021	5	28	8	45	0	19.86	65.25	16.44	1.97		2021	5	27	22	15	0	-7.52	83.47	27.45	1.5
2021	5	28	8	50	0	19.79	66	16.04	1.99		2021	5	27	22	20	0	-7.14	84.77	28.36	1.52
2021	5	28	8	55	0	21.01	65.88	16.26	2.02		2021	5	27	22	25	0	-7.06	84.34	28.05	1.55
2021	5	28	9	0	0	20.12	66.33	16.39	2.04		2021	5	27	22	30	0	-7.31	85.03	27.78	1.57
2021	5	28	9	5	0	19.75	66.14	16.25	2.12		2021	5	27	22	35	0	-7.38	85.19	27.1	1.61
2021	5	28	9	10	0	19.39	66.22	16.04	2.16		2021	5	27	22	40	0	-7.35	84.52	27.18	1.64
2021	5	28	9	15	0	19.26	67.12	15.47	2.2		2021	5	27	22	45	0	-7.02	83.63	27.09	1.66
2021	5	28	9	20	0	19.52	67.83	15.66	2.24		2021	5	27	22	50	0	-7.68	83.68	26.39	1.69
2021	5	28	9	25	0	20.04	68.08	15.81	2.28		2021	5	27	22	55	0	-8.36	83.89	25.56	1.72
2021	5	28	9	30	0	20.25	67.71	15.96	2.33		2021	5	27	23	0	0	-8.56	83.18	24.16	1.75
2021	5	28	9	35	0	21.58	66.38	15.72	2.37		2021	5	27	23	5	0	-9.1	82.5	23.3	1.79
2021	5	28	9	40	0	21.71	66	16.01	2.4		2021	5	27	23	10	0	-9.33	82.81	23.06	1.83
2021	5	28	9	45	0	21.3	65.25	15.59	2.42		2021	5	27	23	15	0	-8.78	84.14	22.49	1.89
2021	5	28	9	50	0	22.01	65.17	15.28	2.44		2021	5	27	23	20	0	-9.3	84.46	21.47	1.95
2021	5	28	9	55	0	22.04	65.05	15.33	2.45		2021	5	27	23	25	0	-9.71	83.82	20.63	2.01
2021	5	28	10	0	0	22.53	66.09	15.27	2.45		2021	5	27	23	30	0	-9.87	83.53	20.08	2.04
2021	5	28	10	5	0	21.67	66.33	15.65	2.42		2021	5	27	23	35	0	-9.74	83.41	19.8	2.05
2021	5	28	10	10	0	21.9	66.68	16.49	2.41		2021	5	27	23	40	0	-9.44	83.4	20.57	2.06
2021	5	28	10	15	0	21.99	65.29	16.53	2.43		2021	5	27	23	45	0	-9.16	83.8	21.93	2.08
2021	5	28	10	20	0	22.67	64.49	17.41	2.41		2021	5	27	23	50	0	-9.03	84.21	22.71	2.12
2021	5	28	10	25	0	23.09	63.47	17.46	2.36		2021	5	27	23	55	0	-9.05	84.06	22.8	2.23
2021	5	28	10	30	0	22.35	63.94	17.94	2.33		2021	5	28	0	0	0	-7.87	82.72	28.87	2.19
2021	5	28	10	35	0	21.75	64.29	19.25	2.32		2021	5	28	0	5	0	-8.02	81.96	28.74	2.04
2021	5	28	10	40	0	19.29	63.84	20.64	2.34		2021	5	28	0	10	0	-8.26	81.71	28.61	1.94
2021	5	28	10	45	0	19.31	63.51	20.45	2.32		2021	5	28	0	15	0	-7.97	82.02	28.7	1.86
2021	5	28	10	50	0	19.89	65.3	20.94	2.21		2021	5	28	0	20	0	-7.66	82.39	29.05	1.79
2021	5	28	10	55	0	20.56	64.48	20.96	2.16		2021	5	28	0	25	0	-8.19	82	29.19	1.74
2021	5	28	11	0	0	19.74	66.53	18.85	2.15		2021	5	28	0	30	0	-8.66	81.9	29.18	1.69
2021	5	28	11	5	0	19.13	67.13	18.51	2.13		2021	5	28	0	35	0	-9.01	82.12	29.17	1.66
2021	5	28	11	10	0	19.79	67.57	17.89	2.11		2021	5	28	0	40	0	-9	81.47	28.93	1.65
2021	5	28	11	15	0	21	68.26	17.35	2.09		2021	5	28	0	45	0	-9.5	81.88	28.57	1.63
2021	5	28	11	20	0	19.97	68.38	16.61	2.08		2021	5	28	0	50	0	-9.66	81.71	28.55	1.6
2021	5	28	11	25	0	20.66	68.77	16.14	2.07		2021	5	28	0	55	0	-9.56	81.8	28.5	1.58
2021	5	28	11	30	0	20.48	67.88	16.85	2.07		2021	5	28	1	0	0	-9.67	82.04	28.86	1.57
2021	5	28	11	35	0	19.79	68.53	16.89	2.07		2021	5	28	1	5	0	-10.21	82.83	29.19	1.56
2021	5	28	11	40	0	19.09	67.74	17.57	2.06		2021	5	28	1	10	0	-9.37	82.77	28.86	1.54
2021	5	28	11	45	0	18.56	67.16	17.8	2.09		2021	5	28	1	15	0	-9.67	82.43	28.77	1.52
2021	5	28	11	50	0	17.85	67.18	18	2.09		2021	5	28	1	20	0	-9.8	81.98	28.72	1.52
2021	5	28	11	55	0	16.65	67.2	18.01	2.04		2021	5	28	1	25	0	-10.17	82.47	28.77	1.51
2021	5	28	12	0	0	19.5	69.04	17.23	2.06		2021	5	28	1	30	0	-10.2	82.75	28.87	1.51
2021	5	28	12	5	0	18.85	67.63	18.51	2.05		2021	5	28	1	35	0	-9.99	82.39	28.76	1.51
2021	5	28	12	10	0	20.64	68.11	19.03	1.99		2021	5	28	1	40	0	-9.82	82.54	29.06	1.51
2021	5	28	12	15	0	20.3	68.48	19.14	1.87		2021	5	28	1	45	0	-9.93	82.64	29.46	1.51
2021	5	28	12	20	0	20.1	68.13	19.84	1.8		2021	5	28	1	50	0	-10	82.81	29.64	1.52
2021	5	28	12	25	0	19.85	67.63	20.81	1.81		2021	5	28	1	55	0	-9.51	82.59	29.35	1.53
2021	5	28	12	30	0	20.51	68.11	20.95	1.82		2021	5	28	2	0	0	-10.36	82.6	29.52	1.52
2021	5	28	12	35	0	20.95	68.92	20.65	1.83		2021	5	28	2	5	0	-10.63	82.48	29.99	1.51
2021	5	28	12	40	0	20.13	69.7	20.11	1.85		2021	5	28	2	10	0	-10.34	82.99	30.15	1.49
2021	5	28	12	45	0	19.92	69.29	20.06	1.88		2021	5	28	2	15	0	-9.72	83.38	30.15	1.48
2021	5	28	12	50	0	19.71	69	20.32	1.9		2021	5	28	2	20	0	-9.67	83.72	30.28	1.47
2021	5	28	12	55	0	20.62	69.22	20.81	1.93		2021	5	28	2	25	0	-10.18	83.36	30.36	1.47
2021	5	28	13	0	0	21.22	70.08	20.95	1.95		2021	5	28	2	30	0	-10.54	82.86	30.29	1.47
2021	5	28	13	5	0	20.81	69.51	20.6	1.96		2021	5	28	2	35	0	-10.03	83.15	30.65	1.45
2021	5	28	13	10	0	20.98	69.77	20.32	1.94		2021	5	28	2	40	0	-9.87	83.43	30.55	1.43
2021	5	28	13	15	0	20.93	70.02	20.21	1.87		2021	5	28	2	45	0	-10.28	83.18	30.58	1.42
2021	5	28	13	20	0	21.38	69.38	18.89	1.87		2021	5	28	2	50	0	-10.32	83.61	30.34	1.41
2021	5	28	13	25	0	21.85	69.55	17.98	1.87		2021	5	28	2	55	0	-9.91	83.44	30.5	1.41
2021	5	28	13	30	0	21.64	69.58	17.44	1.89		2021	5	28	3	0	0	-9.86	82.89	30.2	1.41
2021	5	28	13	35	0	22.25	69.32	16.86	1.9		2021	5	28	3	5	0	-9.31	83.24	30.42	1.41
2021	5	28	13	40	0	21.6	69.7	16.13	1.92		2021	5	28	3	10	0	-9.65	83.7	30.33	1.4
2021	5	28	13	45	0	21.74	69.28	16.01	1.93		2021	5	28	3	15	0	-9.37	83.53	30.35	1.4
2021	5	28	13	50	0	22.57	68.97	16.05	1.94		2021	5	28	3	20	0	-9.48	83.36	30.51	1.4
2021	5	28	13	55	0	22.88	68.6	15.77	1.95		2021	5	28	3	25	0	-9.32	83.39	30.49	1.4
2021	5	28	14	0	0	23.19	68.23	15.55	1.94		2021	5	28	3	30	0	-9.12	83.89	30.68	1.38
2021	5	28	14	5	0	23.01	68.18	15.1	1.92		2021	5	28	3	35	0	-9.05	83.86	30.91	1.37
2021	5	28	14	10	0	22.77	68.53	14.56	1.91		2021	5	28	3	40	0	-9.7	83.66	31.06	1.36
2021	5	28	14	15	0	22.7	68.23	14.45	1.89		2021	5	28	3	45	0	-9.23	83.43	31.17	1.36
2021	5	28	14	20	0	22.19	68.54	14.18	1.85		2021	5	28	3	50	0	-9.33	83.39	31.32	1.36
2021	5	28	14	25	0	23.51	68.07	13.96	1.84		2021	5	28	3	55	0	-9.31	82.93	31.47	1.36
2021	5	28	14	30	0	24.07	67.07	13.96	1.84		2021	5	28	4	0	0	-9.29	83.1	31.34	1.36
2021	5	28	14	35	0	24.06	67.25	14.26	1.84		2021	5	28	4	5	0	-9.41	83.17	31.39	1.37
2021	5	28	14	40	0	21.92	68.27	14.46	1.85		2021	5	28	4	10	0	-9.74	83.27	31.49	1.37
2021	5	28	14	45	0	22.41	68.14	15.33	1.86		2021	5	28	4	15	0	-9.73	83.07	31.68	1.37
2021	5	28	14	50	0	21.67	67.96	15.73	1.89		2021	5	28	4	20	0	-9.78	83.46	31.4	1.37
2021	5	28	14	55	0	21.61	68.78	14.98	1.97		2021	5	28	4	25	0	-9.48	83.56	31.46	1.37
2021	5	28	15	0	0	20.95	68.74	15.39	2.03		2021	5	28	4	30	0	-9.64	83.41	31.65	1.37
2021	5	28	15	5	0	20.9	68.07	16.57	2.1		2021	5	28	4	35	0	-9.82	83.11	31.71	1.35
2021	5	28	15	10	0	20.69	67.86	17.34	2.17		2021	5	28	4	40	0	-9.83	83.03	31.84	1.33
2021	5	28	15	15	0	21.61	67.91	18.33	2.22		2021	5	28	4	45	0	-9.48	82.87	31.56	1.31
2021	5	28	15	20	0	21.04	68.21	18.92	2.27		2021	5	28	4	50	0	-9.23	82.65	31.74	1.3
2021	5	28	15	25	0	20.6	68.72	19.43	2.3		2021	5	28	4	55	0	-9.31	83.13	31.8	1.29
2021	5	28	15	30	0	20.54	69.2	19.97	2.31		2021	5	28	5	0	0	-9.25	83.38	31.72	1.29
2021	5	28	15	35	0	21.18	69.61	20.79	2.28		2021	5	28	5	5	0	-9.47	83.31	31.27	1.29
2021	5	28	15	40	0	21.39	69.94	21.5	2.22		2021	5	28	5	10	0	-9.52	83.11	31.35	1.29
2021	5	28	15	45	0	21.09	69.98	22.16	2.09		2021	5	28	5	15	0	-9.37	82.87	31.54	1.27
2021	5	28	15	50	0	20.25	68.49	22.42	2.03		2021	5	28	5	20	0	-9.15	83.23	31.75	1.26
2021	5	28	15	55	0	20.98	65.3	21.29	2.01		2021	5	28	5	25	0	-9.43	83.13	31.76	1.25
2021	5	28	16	0	0	21.28	64.24	21.17	1.99		2021	5	28	5	30	0	-9.02	83.74	31.98	1.25
2021	5	28	16	5	0	21.25	65.92	21.19	2.02		2021	5	28	5	35	0	-9.24	83.81	31.85	1.25
2021	5	28	16	10	0	21.7	66.3	21.04	2.05		2021	5	28	5	40	0	-8.98	83.53	31.85	1.26
2021	5	28	16	15	0	20.62	66.72	20.89	2.06		2021	5	28	5	45	0	-9.36	83.09	31.62	1.28
2021	5	28	16	20	0	20.88	66.68	20.73	2.07		2021	5	28	5	50	0	-9.26	83.37	31.28	1.3
2021	5	28	16	25	0	21.33	66.59	20.93	2.07		2021	5	28	5	55	0	-9.15	83.12	31.14	1.33
2021	5	28	16	30	0	21.52	66.11	21.22	2.08		2021	5	28	6	0	0	-9.11	83.08	30.99	1.36
2021	5	28	16	35	0	21.21	64.88	21.18	2.08		2021	5	28	6	5	0	-9.28	83.31	30.92	1.39
2021	5	28	16	40	0	21.32	64.57	21.05	2.08		2021	5	28	6	10	0	-9.2	83.44	30.82	1.39
2021	5	28	16	45	0	21.19	64.73	21.01	2.08		2021	5	28	6	15	0	-9.44	83.39	30.33	1.4
2021	5	28	16	50	0	20.66	65.44	20.71	2.07		2021	5	28	6	20	0	-9.48	83.21	29.93	1.41
2021	5	28	16	55	0	20.56	65.74	20.93	2.06		2021	5	28	6	25	0	-9.47	83.19	29.55	1.42
2021	5	28	17	0	0	20.29	65.84	21.42	2.01		2021	5	28	6	30	0	-9.63	83.22	29.28	1.42
2021	5	28	17	5	0	19.48	65.94	22.13	1.91		2021	5	28	6	35	0	-9.35	83.1	29.36	1.43
2021	5	28	17	10	0	19.92	65.68	22.05	1.91		2021	5	28	6	40	0	-9.37	83.27	29.25	1.44
2021	5	28	17	15	0	20.84	65.43	21.78	1.91		2021	5	28	6	45	0	-9.47	83.5	29.27	1.45
2021	5	28	17	20	0	21.31	65.41	20.96	1.92		2021	5	28	6	50	0	-9.33	83.93	29.48	1.46
2021	5	28	17	25	0	22.48	65.28	20.49	1.94		2021	5	28	6	55	0	-9.62	83.76	30.15	1.46
2021	5	28	17	30	0	23.15	64.66	20.14	1.96		2021	5	28	7	0	0	-9.51	83.37	30.56	1.46
2021	5	28	17	35	0	22.62	64.49	20.11	1.96		2021	5	28	7	5	0	-9.56	83.41	30.78	1.46
2021	5	28	17	40	0	22.17	64.24	21.21	1.98		2021	5	28	7	10	0	-9.34	83.72	30.54	1.46
2021	5	28	17	45	0	21.41	65.04	21.95	1.98		2021	5	28	7	15	0	-9.67	83.92	30.99	1.46
2021	5	28	17	50	0	21.47	65.56	22.31	1.99		2021	5	28	7	20	0	-9.22	83.87	30.96	1.45
2021	5	28	17	55	0	21.28	65.32	22.88	2		2021	5	28	7	25	0	-9.36	83.59	31.18	1.44
2021	5	28	18	0	0	20.89	64.62	22.6	1.97		2021	5	28	7	30	0	-9.12	83.64	31.39	1.43
2021	5	28	18	5	0	21.48	63.93	21.92	1.98		2021	5	28	7	35	0	-9.18	83.86	31.47	1.42
2021	5	28	18	10	0	21.58	62.99	21.68	2		2021	5	28	7	40	0	-8.92	84.07	31.3	1.41
2021	5	28	18	15	0	21.31	63.13	21.74	2.02		2021	5	28	7	45	0	-9.41	84.66	31.29	1.41
2021	5	28	18	20	0	21.04	63.49	21.63	2.03		2021	5	28	7	50	0	-9.69	85.06	31.31	1.4
2021	5	28	18	25	0	21.11	63.8	21.27	2.06		2021	5	28	7	55	0	-10.13	85.09	31.36	1.41
2021	5	28	18	30	0	21.79	63.56	21.76	2.08		2021	5	28	8	0	0	-9.91	84.61	31.66	1.42
2021	5	28	18	35	0	22.17	63.11	21.87	2.09		2021	5	28	8	5	0	-9.62	84.67	31.98	1.43
2021	5	28	18	40	0	22.19	64.38	21.67	2.09		2021	5	28	8	10	0	-10.24	84.32	31.81	1.45
2021	5	28	18	45	0	21.51	65.35	21.09	2.07		2021	5	28	8	15	0	-9.84	84.46	31.75	1.47
2021	5	28	18	50	0	20.04	64.45	20.82	2.05		2021	5	28	8	20	0	-10.32	84.28	31.67	1.48
2021	5	28	18	55	0	20.62	65.08	21.02	2.04		2021	5	28	8	25	0	-9.61	84.18	32.03	1.48
2021	5	28	19	0	0	20.74	64.81	21.38	2.08		2021	5	28	8	30	0	-9.22	84.51	32.34	1.49
2021	5	28	19	5	0	21.12	64.77	22.03	2.09		2021	5	28	8	35	0	-9.25	84.49	32.03	1.51
2021	5	28	19	10	0	19.78	63.4	22.53	2.09		2021	5	28	8	40	0	-9.34	83.83	31.51	1.54
2021	5	28	19	15	0	20.41	64.5	22.1	2.09		2021	5	28	8	45	0	-9.75	83.54	31.37	1.55
2021	5	28	19	20	0	21.2	64.97	21.77	2.09		2021	5	28	8	50	0	-10.36	83.08	30.92	1.56
2021	5	28	19	25	0	20.86	64.44	22.21	2.09		2021	5	28	8	55	0	-10.01	84.42	31.3	1.58
2021	5	28	19	30	0	20.82	64.11	22.44	2.08		2021	5	28	9	0	0	-9.54	84.79	31.37	1.61
2021	5	28	19	35	0	20.7	64.15	22.45	2.06		2021	5	28	9	5	0	-9.35	84.54	31.15	1.63
2021	5	28	19	40	0	20.48	65.18	22.16	2.02		2021	5	28	9	10	0	-9.2	84.37	30.74	1.65
2021	5	28	19	45	0	21.13	64.66	21.5	2.02		2021	5	28	9	15	0	-9.26	84.95	30.85	1.68
2021	5	28	19	50	0	19.77	63.99	22.42	1.99		2021	5	28	9	20	0	-9.8	84.03	30.47	1.7
2021	5	28	19	55	0	20.8	65.35	22.63	1.95		2021	5	28	9	25	0	-9.66	84.18	30.62	1.72
2021	5	28	20	0	0	20.42	64.65	22.82	1.93		2021	5	28	9	30	0	-10.14	84.37	30.61	1.74
2021	5	28	20	5	0	19.28	65.92	22.66	1.89		2021	5	28	9	35	0	-10.6	84.05	30.38	1.75
2021	5	28	20	10	0	18.44	66.93	22.45	1.83		2021	5	28	9	40	0	-9.49	84.12	30.72	1.75
2021	5	28	20	15	0	18.4	65.75	21.85	1.8		2021	5	28	9	45	0	-9.15	83.27	31.1	1.74
2021	5	28	20	20	0	19.44	66.1	21.67	1.78		2021	5	28	9	50	0	-9.13	83.02	31.39	1.72
2021	5	28	20	25	0	18.77	65.13	22.38	1.78		2021	5	28	9	55	0	-9.8	83.77	31.93	1.69
2021	5	28	20	30	0	20.02	65.1	21.53	1.78		2021	5	28	10	0	0	-9.68	83.46	32.17	1.67
2021	5	28	20	35	0	22.41	66	21.43	1.77		2021	5	28	10	5	0	-8.93	82.63	32.31	1.65
2021	5	28	20	40	0	23.06	65.66	21.21	1.86		2021	5	28	10	10	0	-9.31	82.61	32.55	1.62
2021	5	28	20	45	0	22.62	66.22	20.89	1.9		2021	5	28	10	15	0	-9.76	82.95	32.06	1.6
2021	5	28	20	50	0	20.19	65.11	20.79	1.92		2021	5	28	10	20	0	-9.78	83.38	31.99	1.58
2021	5	28	20	55	0	19.51	65.38	20.86	1.95		2021	5	28	10	25	0	-9.19	83.39	31.61	1.56
2021	5	28	21	0	0	18.14	65.34	20.5	1.97		2021	5	28	10	30	0	-9.85	83.45	31.61	1.54
2021	5	28	21	5	0	19.29	65.64	20.56	2		2021	5	28	10	35	0	-9.82	83.23	31.37	1.52
2021	5	28	21	10	0	19.9	65.91	20.29	2		2021	5	28	10	40	0	-9.36	83.21	31.26	1.52
2021	5	28	21	15	0	19.42	65.05	20.06	1.95		2021	5	28	10	45	0	-9.25	83.56	31.14	1.51
2021	5	28	21	20	0	19.27	65.71	20.64	1.95		2021	5	28	10	50	0	-9	83.88	30.92	1.51
2021	5	28	21	25	0	20.76	66.37	21.36	1.98		2021	5	28	10	55	0	-9.41	84.43	30.58	1.5
2021	5	28	21	30	0	20.17	66.33	22.51	2.02		2021	5	28	11	0	0	-9.44	84.35	30.5	1.49
2021	5	28	21	35	0	20.57	65.22	21.92	2.07		2021	5	28	11	5	0	-9.72	84.52	30.48	1.48
2021	5	28	21	40	0	19.73	65.67	21.81	2.13		2021	5	28	11	10	0	-9.94	84.56	30.68	1.47
2021	5	28	21	45	0	21.19	66.05	20.96	2.15		2021	5	28	11	15	0	-9.41	84.78	31.29	1.46
2021	5	28	21	50	0	20.46	67.39	21.57	2.17		2021	5	28	11	20	0	-8.83	84.56	31.42	1.45
2021	5	28	21	55	0	20.02	67.57	22	2.19		2021	5	28	11	25	0	-8.62	84.76	31.43	1.44
2021	5	28	22	0	0	21.67	67.29	21.55	2.21		2021	5	28	11	30	0	-8.75	84.35	31.75	1.43
2021	5	28	22	5	0	20.95	66.86	22.11	2.28		2021	5	28	11	35	0	-8.9	83.83	31.59	1.43
2021	5	28	22	10	0	20.51	67.14	22.15	2.34		2021	5	28	11	40	0	-8.67	83.76	31.7	1.42
2021	5	28	22	15	0	21.05	67.23	22.18	2.38		2021	5	28	11	45	0	-9.14	83.67	31.57	1.41
2021	5	28	22	20	0	21.26	66.93	22.6	2.41		2021	5	28	11	50	0	-8.81	84.21	31.36	1.41
2021	5	28	22	25	0	20.2	66.11	21.69	2.42		2021	5	28	11	55	0	-9.13	84.08	31.57	1.41
2021	5	28	22	30	0	19.9	66.01	21.31	2.43		2021	5	28	12	0	0	-9.52	84.13	31.81	1.41
2021	5	28	22	35	0	18.76	66.1	20.64	2.45		2021	5	28	12	5	0	-9.9	84.38	32.12	1.43
2021	5	28	22	40	0	20.46	66.52	20.76	2.47		2021	5	28	12	10	0	-9.55	84.27	32.51	1.45
2021	5	28	22	45	0	20.59	65.84	19.95	2.5		2021	5	28	12	15	0	-9.63	83.98	32.42	1.47
2021	5	28	22	50	0	19.9	66.94	19.43	2.53		2021	5	28	12	20	0	-10.86	84.53	33.61	1.47
2021	5	28	22	55	0	19.98	66.09	19.14	2.57		2021	5	28	12	25	0	-11.61	84.73	34.51	1.47
2021	5	28	23	0	0	20.29	66.35	19.34	2.6		2021	5	28	12	30	0	-11.49	84.43	34.91	1.46
2021	5	28	23	5	0	21.2	66.2	19.56	2.64		2021	5	28	12	35	0	-11.1	84.36	34.82	1.45
2021	5	28	23	10	0	20.95	65.62	19.25	2.69		2021	5	28	12	40	0	-10.59	84.15	34.54	1.44
2021	5	28	23	15	0	21.03	66.08	18.75	2.74		2021	5	28	12	45	0	-10.42	84.11	34.29	1.44
2021	5	28	23	20	0	20.75	66.1	17.76	2.78		2021	5	28	12	50	0	-10.55	83.88	34.27	1.44
2021	5	28	23	25	0	20.56	66.16	16.51	2.81		2021	5	28	12	55	0	-10.11	84.17	34.17	1.45
2021	5	28	23	30	0	20.55	65.75	15.7	2.82		2021	5	28	13	0	0	-10.09	84.74	34.2	1.46
2021	5	28	23	35	0	21.39	65.82	15.59	2.83		2021	5	28	13	5	0	-9.5	84.56	33.91	1.48
2021	5	28	23	40	0	20.69	65.63	15.48	2.84		2021	5	28	13	10	0	-9.35	84.37	33.55	1.5
2021	5	28	23	45	0	19.42	64.7	14.75	2.86		2021	5	28	13	15	0	-9.75	83.93	33.44	1.52
2021	5	28	23	50	0	20.5	64.19	15.02	2.9		2021	5	28	13	20	0	-9.98	83.75	33.61	1.54
2021	5	28	23	55	0	19.41	63.98	15.46	3.01		2021	5	28	13	25	0	-9.18	83.58	33.84	1.57
2021	5	29	0	0	0	17.4	66.86	18.7	2.81		2021	5	28	13	30	0	-8.81	83.93	33.33	1.59
2021	5	29	0	5	0	18.34	68.31	18.88	2.66		2021	5	28	13	35	0	-8.12	84.08	32.36	1.59
2021	5	29	0	10	0	19.82	70.14	18.54	2.57		2021	5	28	13	40	0	-8.74	84.51	32.61	1.58
2021	5	29	0	15	0	18.95	68.52	19.2	2.51		2021	5	28	13	45	0	-9.85	84.54	33.03	1.56
2021	5	29	0	20	0	18.96	68.42	19.82	2.45		2021	5	28	13	50	0	-9.73	84.57	32.86	1.54
2021	5	29	0	25	0	18.54	67.86	19.96	2.41		2021	5	28	13	55	0	-9.33	84.44	32.52	1.53
2021	5	29	0	30	0	19.21	68.65	20.02	2.38		2021	5	28	14	0	0	-8.69	84.2	32.48	1.51
2021	5	29	0	35	0	19.06	68.1	19.94	2.36		2021	5	28	14	5	0	-8.39	83.79	32.32	1.49
2021	5	29	0	40	0	19.88	68	20.51	2.34		2021	5	28	14	10	0	-8.35	83.72	32.33	1.48
2021	5	29	0	45	0	20.89	67.28	20.74	2.35		2021	5	28	14	15	0	-8.65	83.24	32.4	1.48
2021	5	29	0	50	0	21.54	66.79	20.95	2.34		2021	5	28	14	20	0	-8.74	82.71	32.1	1.47
2021	5	29	0	55	0	20.73	66.32	20.49	2.34		2021	5	28	14	25	0	-9.39	82.37	31.89	1.48
2021	5	29	1	0	0	20.24	67.6	20.52	2.37		2021	5	28	14	30	0	-9.42	82.35	31.6	1.48
2021	5	29	1	5	0	20.24	68.33	20.44	2.39		2021	5	28	14	35	0	-9.19	82.96	31.55	1.49
2021	5	29	1	10	0	21.29	69.28	20.34	2.42		2021	5	28	14	40	0	-8.83	83.02	31.72	1.51
2021	5	29	1	15	0	21.59	70.23	21.11	2.44		2021	5	28	14	45	0	-9.02	83.02	31.93	1.53
2021	5	29	1	20	0	21.09	70.89	22.4	2.44		2021	5	28	14	50	0	-8.73	83.08	31.76	1.54
2021	5	29	1	25	0	19.97	70.81	22.73	2.46		2021	5	28	14	55	0	-8.33	82.4	30.93	1.53
2021	5	29	1	30	0	20.31	69.54	22.22	2.48		2021	5	28	15	0	0	-8.41	82.22	31.52	1.52
2021	5	29	1	35	0	21.51	69.52	21.83	2.53		2021	5	28	15	5	0	-8.43	81.86	31.71	1.51
2021	5	29	1	40	0	21.18	69.24	21.63	2.55		2021	5	28	15	10	0	-8.9	82.39	32.39	1.52
2021	5	29	1	45	0	21.35	69.39	22.19	2.53		2021	5	28	15	15	0	-9.4	82.1	33.12	1.51
2021	5	29	1	50	0	21.6	70.34	23.14	2.5		2021	5	28	15	20	0	-9.87	83.08	33.35	1.5
2021	5	29	1	55	0	22.04	70.85	23.72	2.42		2021	5	28	15	25	0	-10.05	83.39	33.14	1.5
2021	5	29	2	0	0	21.54	70.52	23.39	2.39		2021	5	28	15	30	0	-9.67	84.02	32.94	1.5
2021	5	29	2	5	0	21.78	69.31	22.35	2.37		2021	5	28	15	35	0	-9.07	83.67	32.82	1.51
2021	5	29	2	10	0	21.62	68.54	21.62	2.35		2021	5	28	15	40	0	-9.35	83.71	33.27	1.52
2021	5	29	2	15	0	22.51	68.87	20.9	2.33		2021	5	28	15	45	0	-8.95	83.97	33.83	1.54
2021	5	29	2	20	0	22.64	68.23	19.97	2.3		2021	5	28	15	50	0	-9.55	83.74	34.7	1.57
2021	5	29	2	25	0	22.15	68.43	19.13	2.26		2021	5	28	15	55	0	-9.92	83.43	35.54	1.58
2021	5	29	2	30	0	22.42	69.09	18.67	2.22		2021	5	28	16	0	0	-9.2	83.39	35.02	1.59
2021	5	29	2	35	0	23.01	68.75	18.32	2.18		2021	5	28	16	5	0	-8.86	83.3	34.4	1.57
2021	5	29	2	40	0	22.67	68.78	17.79	2.14		2021	5	28	16	10	0	-8.89	83.41	33.79	1.54
2021	5	29	2	45	0	21.94	68.32	17.08	2.09		2021	5	28	16	15	0	-8.94	83.21	33.45	1.52
2021	5	29	2	50	0	23.09	68.06	16.43	2.02		2021	5	28	16	20	0	-8.48	83.16	32.77	1.49
2021	5	29	2	55	0	22.65	67.87	16.47	1.99		2021	5	28	16	25	0	-8.85	82.27	32.26	1.46
2021	5	29	3	0	0	22.19	68.47	16.81	1.98		2021	5	28	16	30	0	-8.85	82.17	32.07	1.44
2021	5	29	3	5	0	21.8	68.43	17.37	1.97		2021	5	28	16	35	0	-8.17	81.18	31.46	1.42
2021	5	29	3	10	0	21.18	67.41	17.56	1.97		2021	5	28	16	40	0	-8.59	80.84	31.37	1.4
2021	5	29	3	15	0	20.88	68.43	17.38	1.96		2021	5	28	16	45	0	-8.98	80.87	31.57	1.39
2021	5	29	3	20	0	20.94	68.23	17.46	1.96		2021	5	28	16	50	0	-9.39	81.03	31.76	1.38
2021	5	29	3	25	0	20.73	67.48	17.79	1.97		2021	5	28	16	55	0	-9.87	81.31	31.83	1.38
2021	5	29	3	30	0	20.15	66.61	18.26	1.96		2021	5	28	17	0	0	-10.01	81.25	31.61	1.37
2021	5	29	3	35	0	19.83	65.67	18.91	1.93		2021	5	28	17	5	0	-9.9	81.38	31.36	1.38
2021	5	29	3	40	0	20.4	66.72	18.87	1.92		2021	5	28	17	10	0	-9.41	81.99	30.84	1.4
2021	5	29	3	45	0	20.65	66.75	18.47	1.89		2021	5	28	17	15	0	-10.22	81.97	30.5	1.41
2021	5	29	3	50	0	21.31	67.32	17.86	1.88		2021	5	28	17	20	0	-9.36	82.09	29.84	1.44
2021	5	29	3	55	0	21.33	66.98	17.38	1.87		2021	5	28	17	25	0	-9.77	81.4	29.55	1.44
2021	5	29	4	0	0	20.19	67.19	17.54	1.86		2021	5	28	17	30	0	-10.04	81.25	29.06	1.42
2021	5	29	4	5	0	21.17	67.33	17.91	1.86		2021	5	28	17	35	0	-11.17	80.89	28.24	1.41
2021	5	29	4	10	0	20.97	65.85	17.87	1.85		2021	5	28	17	40	0	-11.2	81.44	27.94	1.41
2021	5	29	4	15	0	21.23	67.21	18.52	1.84		2021	5	28	17	45	0	-10.5	81.47	27.87	1.42
2021	5	29	4	20	0	20.73	68.06	18.2	1.82		2021	5	28	17	50	0	-10.13	81.22	28.19	1.43
2021	5	29	4	25	0	20.56	67.41	18.4	1.8		2021	5	28	17	55	0	-10.32	81.77	28.46	1.44
2021	5	29	4	30	0	19.53	67.04	18.64	1.79		2021	5	28	18	0	0	-10.22	81.92	28.82	1.46
2021	5	29	4	35	0	19.63	67.46	18.62	1.78		2021	5	28	18	5	0	-9.75	81.36	28.7	1.47
2021	5	29	4	40	0	20.62	67.78	18.73	1.77		2021	5	28	18	10	0	-9.31	81.3	29.37	1.48
2021	5	29	4	45	0	21.22	66.97	18.75	1.75		2021	5	28	18	15	0	-8.95	80.77	29.89	1.5
2021	5	29	4	50	0	21.26	67.35	18.87	1.74		2021	5	28	18	20	0	-8.84	80.56	30.56	1.51
2021	5	29	4	55	0	21.9	67.11	18.83	1.77		2021	5	28	18	25	0	-8.91	80.69	30.65	1.52
2021	5	29	5	0	0	21.62	68.69	19.83	1.77		2021	5	28	18	30	0	-8.56	80.81	30.54	1.52
2021	5	29	5	5	0	22.43	68.84	19.5	1.83		2021	5	28	18	35	0	-8.61	80.46	29.84	1.52
2021	5	29	5	10	0	22.44	68.34	19.44	1.84		2021	5	28	18	40	0	-9.04	80.28	28.99	1.5
2021	5	29	5	15	0	22.11	67.81	20.2	1.82		2021	5	28	18	45	0	-9.08	80.62	28.82	1.48
2021	5	29	5	20	0	21.72	68.46	20.58	1.74		2021	5	28	18	50	0	-8.99	80.83	28.88	1.46
2021	5	29	5	25	0	21.71	68.19	19.86	1.73		2021	5	28	18	55	0	-8.48	80.7	28.93	1.44
2021	5	29	5	30	0	22.15	67.49	19.27	1.72		2021	5	28	19	0	0	-8.26	82.64	28.81	1.42
2021	5	29	5	35	0	22.5	67	18.95	1.73		2021	5	28	19	5	0	-8.32	83.13	28.89	1.41
2021	5	29	5	40	0	21.4	68.18	17.92	1.73		2021	5	28	19	10	0	-8.67	83.36	28.87	1.4
2021	5	29	5	45	0	21.11	68.12	18.34	1.75		2021	5	28	19	15	0	-8.97	82.7	29.39	1.39
2021	5	29	5	50	0	20.65	67.58	18.18	1.78		2021	5	28	19	20	0	-9.04	82.84	29.93	1.38
2021	5	29	5	55	0	21.02	67.38	17.57	1.81		2021	5	28	19	25	0	-8.85	82.87	30.38	1.39
2021	5	29	6	0	0	22.12	66.94	17.07	1.83		2021	5	28	19	30	0	-8.36	82.69	30.55	1.4
2021	5	29	6	5	0	21.67	66.51	16.94	1.86		2021	5	28	19	35	0	-8.6	82.66	31.17	1.38
2021	5	29	6	10	0	21.68	66.5	17.57	1.89		2021	5	28	19	40	0	-8.74	82.07	31.55	1.36
2021	5	29	6	15	0	20.76	66.05	18.37	1.93		2021	5	28	19	45	0	-8.67	81.86	31.91	1.35
2021	5	29	6	20	0	20.44	65.17	18.99	1.97		2021	5	28	19	50	0	-8.22	82.17	31.64	1.35
2021	5	29	6	25	0	20.84	65.42	19	2.05		2021	5	28	19	55	0	-7.42	81.97	31.34	1.35
2021	5	29	6	30	0	20.84	65.52	19.07	2.11		2021	5	28	20	0	0	-7.43	81.86	31.02	1.35
2021	5	29	6	35	0	21.18	64.97	18.56	2.16		2021	5	28	20	5	0	-8.01	82.79	30.67	1.34
2021	5	29	6	40	0	21.08	65.09	17.92	2.19		2021	5	28	20	10	0	-8.65	82.96	30.14	1.33
2021	5	29	6	45	0	20.69	65.9	17.4	2.22		2021	5	28	20	15	0	-8.84	82.88	30.19	1.33
2021	5	29	6	50	0	20.73	65.52	16.79	2.24		2021	5	28	20	20	0	-8.89	83.3	30.25	1.32
2021	5	29	6	55	0	20.93	65.57	16.26	2.24		2021	5	28	20	25	0	-8.8	83.7	29.8	1.32
2021	5	29	7	0	0	20.35	65.64	15.51	2.22		2021	5	28	20	30	0	-8.36	83.33	30.19	1.32
2021	5	29	7	5	0	20.37	65.56	15.22	2.19		2021	5	28	20	35	0	-8.55	82.56	30.43	1.32
2021	5	29	7	10	0	19.84	65.39	14.83	2.15		2021	5	28	20	40	0	-8.69	82.37	30.94	1.32
2021	5	29	7	15	0	20.39	64.83	14.56	2.1		2021	5	28	20	45	0	-8.65	83.03	30.76	1.33
2021	5	29	7	20	0	21.15	65.42	13.71	2.06		2021	5	28	20	50	0	-8.32	83	30.86	1.34
2021	5	29	7	25	0	23.21	66.78	13.34	2.02		2021	5	28	20	55	0	-8.34	82.64	31.34	1.35
2021	5	29	7	30	0	22.21	67.95	14.47	2		2021	5	28	21	0	0	-8.42	82.99	31.85	1.36
2021	5	29	7	35	0	22.55	67.32	15.13	2.03		2021	5	28	21	5	0	-8.5	83.5	31.96	1.37
2021	5	29	7	40	0	22.14	66.89	15.71	2.09		2021	5	28	21	10	0	-7.71	83.27	32.6	1.38
2021	5	29	7	45	0	21.56	65.91	15.97	2.12		2021	5	28	21	15	0	-7.66	83.01	33.02	1.39
2021	5	29	7	50	0	20.71	65.44	16.5	2.12		2021	5	28	21	20	0	-7.92	83.71	33.54	1.4
2021	5	29	7	55	0	20.34	65.3	17.08	2.11		2021	5	28	21	25	0	-7.51	83.46	33.54	1.43
2021	5	29	8	0	0	19.33	65.86	18.2	2.1		2021	5	28	21	30	0	-7.18	84.02	33.08	1.43
2021	5	29	8	5	0	19.57	65.91	18.73	2.09		2021	5	28	21	35	0	-8.13	84.29	32.51	1.44
2021	5	29	8	10	0	19.76	65.62	19.63	2.08		2021	5	28	21	40	0	-8.34	84.03	32.53	1.44
2021	5	29	8	15	0	20.1	65.9	19.69	2.06		2021	5	28	21	45	0	-8.71	84.03	32.45	1.46
2021	5	29	8	20	0	20.26	67.19	19.7	2.05		2021	5	28	21	50	0	-8.6	84.12	31.73	1.45
2021	5	29	8	25	0	20.13	66.13	19.51	2.04		2021	5	28	21	55	0	-8.66	84.8	31.33	1.45
2021	5	29	8	30	0	19.82	65.55	19.47	2.04		2021	5	28	22	0	0	-8.08	84.33	31.3	1.47
2021	5	29	8	35	0	19.09	65.55	19.76	2.02		2021	5	28	22	5	0	-7.38	84.33	31.37	1.48
2021	5	29	8	40	0	18.81	66.45	19.91	2.03		2021	5	28	22	10	0	-7.88	84.58	31.04	1.49
2021	5	29	8	45	0	18.8	67.37	20.5	2.05		2021	5	28	22	15	0	-8.58	84.43	30.76	1.51
2021	5	29	8	50	0	20.19	67.35	21.21	2.08		2021	5	28	22	20	0	-8.76	83.62	30.77	1.54
2021	5	29	8	55	0	20.5	67.92	21.72	2.09		2021	5	28	22	25	0	-8.65	84	31.12	1.56
[truncated: 882 more rows]

## Sheet: panel_bc_seismicity
Time	Distance (km)	Magnitude
22-May-2021 00:38:29	1.01788	0.96
22-May-2021 00:44:39	2.22409	1.03
22-May-2021 01:52:17	1.75449	0.77
22-May-2021 03:09:25	1.42701	1.06
22-May-2021 10:08:03	1.00626	1.46
22-May-2021 16:15:36	3.83434	1.83
22-May-2021 16:18:24	1.43323	2.2
22-May-2021 16:21:54	3.27359	1.65
22-May-2021 16:28:34	0.918975	1.64
22-May-2021 16:29:19	0.899337	1.69
22-May-2021 16:35:08	0.522645	2.11
22-May-2021 16:37:02	1.21156	2.02
22-May-2021 16:49:02	1.98358	2.31
22-May-2021 17:00:22	0.485858	2.52
22-May-2021 17:01:38	2.89783	2.64
22-May-2021 17:02:53	2.5862	2.38
22-May-2021 17:29:02	3.93147	2.03
22-May-2021 17:48:58	0.819165	2.09
22-May-2021 17:50:00	1.1001	2.06
22-May-2021 17:50:43	1.04961	2.38
22-May-2021 17:53:38	1.09583	2.27
22-May-2021 17:57:53	4.33247	2.26
22-May-2021 18:14:25	4.01675	1.82
22-May-2021 18:26:49	1.83567	2.44
22-May-2021 18:45:03	4.43354	2.07
22-May-2021 19:21:05	4.82965	2.42
22-May-2021 19:23:34	5.50074	1.81
22-May-2021 19:26:12	5.07435	1.84
22-May-2021 19:31:33	4.9816	2.02
22-May-2021 19:32:15	5.50232	2.16
22-May-2021 19:35:37	5.08199	2.17
22-May-2021 19:37:45	4.63483	2.16
22-May-2021 19:42:38	5.08515	2.13
22-May-2021 19:43:18	5.05409	1.99
22-May-2021 19:44:42	5.08655	2.17
22-May-2021 19:46:59	5.06724	2.02
22-May-2021 19:48:15	5.10592	2.01
22-May-2021 19:51:28	5.06948	2.25
22-May-2021 19:52:51	5.887	2.06
22-May-2021 19:55:12	5.05642	2.07
22-May-2021 19:56:42	4.6202	1.92
22-May-2021 19:59:59	5.52896	1.85
22-May-2021 20:01:41	5.42057	1.83
22-May-2021 20:04:46	5.54944	1.79
22-May-2021 20:08:53	5.96319	1.7
22-May-2021 20:12:00	6.1436	2.06
22-May-2021 20:19:17	6.26437	1.8
22-May-2021 20:25:09	6.96814	1.5
22-May-2021 20:28:34	6.16095	1.78
22-May-2021 20:31:11	6.31047	1.87
22-May-2021 20:32:02	6.36271	1.84
22-May-2021 20:32:35	5.69219	2.02
22-May-2021 20:35:13	6.38965	1.81
22-May-2021 20:40:38	6.38625	1.92
22-May-2021 20:41:25	5.68588	1.57
22-May-2021 20:43:20	6.36045	2.36
22-May-2021 20:46:58	6.49678	1.74
22-May-2021 20:50:59	6.63144	2.16
22-May-2021 20:52:15	5.62642	1.88
22-May-2021 20:53:10	6.97863	1.51
22-May-2021 20:54:34	6.4282	1.71
22-May-2021 20:55:53	7.23879	2.13
22-May-2021 20:57:22	6.5587	1.86
22-May-2021 20:58:13	6.11763	2.15
22-May-2021 21:00:25	6.58777	1.81
22-May-2021 21:05:24	7.2202	1.95
22-May-2021 21:08:21	6.59862	2.02
22-May-2021 21:10:43	6.18845	2.23
22-May-2021 21:12:58	7.08865	2.16
22-May-2021 21:14:39	6.56516	2.6
22-May-2021 21:16:05	6.18221	3.03
22-May-2021 21:17:08	7.43866	2.64
22-May-2021 21:18:33	6.68807	2.41
22-May-2021 21:19:08	7.45515	2.23
22-May-2021 21:20:28	6.3973	2.46
22-May-2021 21:21:33	7.02024	2.06
22-May-2021 21:22:35	6.64733	2.97
22-May-2021 21:24:51	7.10846	2.14
22-May-2021 21:25:31	7.76402	2.18
22-May-2021 21:27:52	6.56936	2.43
22-May-2021 21:29:45	7.08691	3.15
22-May-2021 21:31:43	7.80995	3.08
22-May-2021 21:35:10	7.97421	3.38
22-May-2021 21:37:30	7.39143	3.27
22-May-2021 21:38:14	7.26108	2.26
22-May-2021 21:38:55	8.02827	2.35
22-May-2021 21:40:36	7.451	2.47
22-May-2021 21:42:12	7.91294	2.14
22-May-2021 21:43:07	7.01954	2.15
22-May-2021 21:44:22	7.1586	2.23
22-May-2021 21:45:46	8.83289	1.83
22-May-2021 21:47:07	7.49284	2.87
22-May-2021 21:49:53	8.26286	2.23
22-May-2021 21:51:47	7.79737	2.78
22-May-2021 21:53:31	7.95639	2.71
22-May-2021 21:54:49	7.59617	3.22
22-May-2021 21:55:40	8.36617	2.77
22-May-2021 21:57:46	8.54857	3.59
22-May-2021 22:01:23	8.17432	3.73
22-May-2021 22:03:22	5.93464	2.16
22-May-2021 22:05:43	7.01296	2.17
22-May-2021 22:08:44	8.02974	2.7
22-May-2021 22:09:55	6.32648	2.49
22-May-2021 22:16:39	7.8215	2.95
22-May-2021 22:17:15	8.13452	2.73
22-May-2021 22:19:44	6.77255	2.63
22-May-2021 22:20:56	7.42137	2.06
22-May-2021 22:23:13	7.54406	2.71
22-May-2021 22:25:49	6.95841	2.86
22-May-2021 22:27:30	5.95943	2.29
22-May-2021 22:28:11	6.06083	2.29
22-May-2021 22:29:39	6.60341	2.31
22-May-2021 22:31:20	6.99704	2.16
22-May-2021 22:32:20	8.23915	2.29
22-May-2021 22:33:55	8.01004	2.14
22-May-2021 22:37:17	7.34712	2.11
22-May-2021 22:39:04	7.61139	2.05
22-May-2021 22:40:04	6.41985	2.08
22-May-2021 22:42:57	7.60941	2.85
22-May-2021 22:44:48	7.95569	2.1
22-May-2021 22:45:42	8.10001	2.23
22-May-2021 22:48:03	7.81933	2.19
22-May-2021 22:54:06	6.81957	2.37
22-May-2021 22:56:18	7.79913	2.41
22-May-2021 22:57:18	8.25097	2.05
22-May-2021 22:58:21	8.33324	1.68
22-May-2021 23:01:09	9.50464	3.19
22-May-2021 23:05:07	9.06505	1.88
22-May-2021 23:06:56	9.10103	1.95
22-May-2021 23:07:35	8.04355	2.15
22-May-2021 23:09:36	9.8887	3.41
22-May-2021 23:11:56	9.55395	2.26
22-May-2021 23:12:32	9.74925	2.21
22-May-2021 23:16:06	9.19472	3.23
22-May-2021 23:17:38	8.30636	2.36
22-May-2021 23:20:08	8.08717	1.87
22-May-2021 23:21:50	9.15115	2.65
22-May-2021 23:22:30	9.50091	2.41
22-May-2021 23:24:44	8.88253	2.27
22-May-2021 23:25:30	9.42332	3.25
22-May-2021 23:28:16	6.7221	1.9
22-May-2021 23:29:51	7.35474	2.29
22-May-2021 23:31:28	8.39506	2.47
22-May-2021 23:33:22	9.62566	3.35
22-May-2021 23:34:37	7.48471	2.25
22-May-2021 23:35:44	6.93728	2.26
22-May-2021 23:39:18	7.117	2.35
22-May-2021 23:41:48	7.12042	2.18
22-May-2021 23:43:35	6.58215	1.8
22-May-2021 23:45:41	8.95589	2.62
22-May-2021 23:46:42	8.67433	1.87
22-May-2021 23:48:04	8.78667	1.89
22-May-2021 23:54:25	9.30737	3.55
22-May-2021 23:54:57	9.56768	4.02
22-May-2021 23:57:27	7.08484	2.28
22-May-2021 23:59:40	7.30791	2.4
23-May-2021 00:01:10	7.29158	2.22
23-May-2021 00:04:16	7.12612	2.03
23-May-2021 00:05:18	8.89271	2.28
23-May-2021 00:07:24	7.23752	1.96
23-May-2021 00:09:22	7.34979	2.2
23-May-2021 00:11:52	6.35266	1.9
23-May-2021 00:16:28	7.83648	1.93
23-May-2021 00:19:05	9.4912	2.72
23-May-2021 00:20:55	7.17309	2.19
23-May-2021 00:22:36	0.712052	1.76
23-May-2021 00:26:05	8.71547	1.95
23-May-2021 00:29:03	7.03749	2.11
23-May-2021 00:29:33	6.91095	1.99
23-May-2021 00:33:02	7.29549	2.43
23-May-2021 00:33:55	7.48675	2.23
23-May-2021 00:36:56	6.83648	1.79
23-May-2021 00:38:15	7.39168	1.75
23-May-2021 00:38:33	6.73071	1.79
23-May-2021 00:40:47	7.03599	1.78
23-May-2021 00:42:34	6.64091	2.2
23-May-2021 00:44:20	8.30702	2.28
23-May-2021 00:46:30	7.15443	2.43
23-May-2021 00:47:52	6.95922	2.58
23-May-2021 00:50:10	6.96212	2.96
23-May-2021 00:51:31	6.54447	2.4
23-May-2021 00:53:23	7.58499	2.15
23-May-2021 00:55:49	9.45666	1.97
23-May-2021 00:58:58	8.20666	2.08
23-May-2021 00:59:43	7.70709	2.31
23-May-2021 01:01:48	8.33432	1.93
23-May-2021 01:04:04	9.46753	2.72
23-May-2021 01:06:14	6.33803	2.23
23-May-2021 01:08:13	9.76753	3.22
23-May-2021 01:11:29	7.59083	2.02
23-May-2021 01:14:44	10.3901	2.33
23-May-2021 01:15:43	10.6423	2.16
23-May-2021 01:19:21	9.48992	2.55
23-May-2021 01:22:01	9.25735	2.3
23-May-2021 01:24:52	9.26901	2.64
23-May-2021 01:27:17	7.70967	1.92
23-May-2021 01:29:25	8.83578	1.65
23-May-2021 01:31:07	9.67796	2.32
23-May-2021 01:33:12	9.77191	2.04
23-May-2021 01:36:43	9.94325	1.99
23-May-2021 01:42:49	10.3085	1.94
23-May-2021 01:44:27	9.91342	2.45
23-May-2021 01:50:04	9.76887	2.78
23-May-2021 01:52:47	8.82109	2.71
23-May-2021 01:53:49	9.11243	2.16
23-May-2021 01:56:38	9.06829	1.82
23-May-2021 01:57:25	9.87935	1.76
23-May-2021 01:58:13	9.86889	2.03
23-May-2021 01:59:53	7.98573	1.9
23-May-2021 02:02:27	10.1072	3.32
23-May-2021 02:04:48	9.79956	1.77
23-May-2021 02:06:23	9.02514	1.98
23-May-2021 02:12:24	8.69381	2.16
23-May-2021 02:13:48	9.39266	2.49
23-May-2021 02:14:46	9.68291	2.46
23-May-2021 02:18:19	9.65623	2.38
23-May-2021 02:21:44	8.92312	2.46
23-May-2021 02:27:34	8.32652	2.56
23-May-2021 02:28:36	9.11363	2.07
23-May-2021 02:30:32	9.65174	3.59
23-May-2021 02:32:00	9.38708	2.55
23-May-2021 02:33:42	9.16966	2.09
23-May-2021 02:35:16	8.77891	2.45
23-May-2021 02:36:15	8.84605	2.23
23-May-2021 02:37:25	9.04429	1.9
23-May-2021 02:40:10	9.23152	2.54
23-May-2021 02:42:31	8.61845	2.38
23-May-2021 02:44:33	9.80512	2.86
23-May-2021 02:50:43	9.75647	3.05
23-May-2021 02:51:08	10.0395	3.21
23-May-2021 02:53:15	9.52974	2.73
23-May-2021 02:54:58	9.87896	2.9
23-May-2021 02:58:10	9.41755	3.16
23-May-2021 02:59:19	7.47678	2.85
23-May-2021 03:01:45	10.3746	3.17
23-May-2021 03:04:38	9.91834	2.79
23-May-2021 03:06:58	9.9479	3.03
23-May-2021 03:07:57	9.43462	2.89
23-May-2021 03:10:54	9.09127	2.23
23-May-2021 03:13:10	9.93685	3.13
23-May-2021 03:14:33	9.37569	3.07
23-May-2021 03:15:58	9.54257	2.97
23-May-2021 03:17:11	8.93457	2.38
23-May-2021 03:17:47	8.33903	2.48
23-May-2021 03:21:27	9.71812	3.31
23-May-2021 03:23:32	9.06142	2.36
23-May-2021 03:24:20	9.29548	2.26
23-May-2021 03:29:03	10.157	3.55
23-May-2021 03:36:00	9.9736	3.47
23-May-2021 03:38:27	9.46495	2.63
23-May-2021 03:39:34	9.50895	2.33
23-May-2021 03:40:54	9.46274	2.61
23-May-2021 03:41:45	10.2004	2.54
23-May-2021 03:44:00	9.31279	3.03
23-May-2021 03:45:29	8.79012	3.07
23-May-2021 03:47:09	9.23773	2.87
23-May-2021 03:48:15	10.0428	2.49
23-May-2021 03:50:01	9.27003	2.81
23-May-2021 03:55:59	9.78739	2.3
23-May-2021 03:58:31	10.4658	3.45
23-May-2021 04:02:06	10.4852	3.56
23-May-2021 04:08:30	9.31609	2.82
23-May-2021 04:10:14	10.6636	3.31
23-May-2021 04:12:35	8.96112	2.54
23-May-2021 04:16:12	9.43897	2.18
23-May-2021 04:17:46	10.261	3.64
23-May-2021 04:21:25	10.3875	2.95
23-May-2021 04:23:55	10.0999	3.32
23-May-2021 04:27:19	10.6421	3.01
23-May-2021 04:28:41	9.53389	2.83
23-May-2021 04:31:38	10.5336	2.62
23-May-2021 04:34:05	10.6869	3.33
23-May-2021 04:35:24	10.3307	2.75
23-May-2021 04:37:00	10.4192	2.47
23-May-2021 04:38:29	10.6642	2.72
23-May-2021 04:39:39	9.64774	2.1
23-May-2021 04:41:52	10.792	2.59
23-May-2021 04:44:00	10.4573	2.3
23-May-2021 04:49:06	10.0383	2.37
23-May-2021 04:55:06	9.11353	2.49
23-May-2021 04:56:13	12.0045	2.77
23-May-2021 04:57:03	11.1728	2.32
23-May-2021 05:00:58	9.66512	3.06
23-May-2021 05:03:35	9.44405	2.41
23-May-2021 05:04:41	10.9094	2.04
23-May-2021 05:07:48	9.60979	2.14
23-May-2021 05:09:06	10.9515	2.13
23-May-2021 05:10:37	10.6954	2.05
23-May-2021 05:12:35	10.7111	2.41
23-May-2021 05:13:31	11.1228	2.17
23-May-2021 05:18:11	11.5029	2.38
23-May-2021 05:21:24	10.1138	2.52
23-May-2021 05:23:14	11.5583	2.22
23-May-2021 05:27:38	9.35569	2.5
23-May-2021 05:30:15	8.91398	2.38
23-May-2021 05:33:34	9.41532	3.04
23-May-2021 05:35:58	9.33018	2.27
23-May-2021 05:41:15	11.7798	2.74
23-May-2021 05:43:27	9.23531	2.66
23-May-2021 05:45:08	11.1876	2.78
23-May-2021 05:46:02	9.41361	2.17
23-May-2021 05:53:07	9.17229	2.97
23-May-2021 05:54:16	11.4609	2.63
23-May-2021 05:57:53	8.42593	2.53
23-May-2021 05:59:29	9.32742	2.24
23-May-2021 06:01:56	9.09507	2.03
23-May-2021 06:02:41	9.03157	2.23
23-May-2021 06:03:43	9.27164	2.32
23-May-2021 06:08:11	9.02115	2.27
23-May-2021 06:10:05	9.79046	2.66
23-May-2021 06:12:02	9.69468	2.09
23-May-2021 06:12:58	11.0783	1.8
23-May-2021 06:14:50	9.86574	2.38
23-May-2021 06:22:36	8.74857	2.36
23-May-2021 06:25:18	9.14256	2.4
23-May-2021 06:26:25	9.3366	2.13
23-May-2021 06:27:12	9.51667	2.28
23-May-2021 06:27:58	10.6344	2.22
23-May-2021 06:29:58	9.60072	2.46
23-May-2021 06:34:53	11.7133	2.3
23-May-2021 06:37:24	12.3664	2.11
23-May-2021 06:38:09	11.1437	2.08
23-May-2021 06:42:03	8.13313	2.57
23-May-2021 06:44:49	9.62238	1.96
23-May-2021 06:50:16	7.88531	2.52
23-May-2021 06:53:47	9.29308	2.65
23-May-2021 06:56:44	11.7666	2.63
23-May-2021 06:59:12	8.66825	1.9
23-May-2021 07:03:10	12.1224	2.23
23-May-2021 07:04:56	7.57388	2.19
23-May-2021 07:09:33	8.65324	3.13
23-May-2021 07:10:46	9.54177	2.71
23-May-2021 07:15:24	9.49148	2.6
23-May-2021 07:16:38	9.36797	2.74
23-May-2021 07:23:26	8.71585	2.38
23-May-2021 07:29:24	8.06061	1.88
23-May-2021 07:31:37	8.51706	1.8
23-May-2021 07:32:26	8.66184	2.18
23-May-2021 07:35:34	10.0395	3.12
23-May-2021 07:37:14	10.0757	2.04
23-May-2021 07:40:23	9.97546	2.48
23-May-2021 07:43:20	6.91358	2.5
23-May-2021 07:44:04	10.4631	2.44
23-May-2021 07:45:43	8.81778	1.65
23-May-2021 07:54:18	8.0681	2.74
23-May-2021 07:55:43	8.51272	2.11
23-May-2021 07:58:43	10.3055	2.46
23-May-2021 07:59:38	9.03246	2.08
23-May-2021 08:01:21	8.42998	2.38
23-May-2021 08:03:13	9.24776	3.43
23-May-2021 08:04:54	9.1133	2.78
23-May-2021 08:05:46	9.96911	2.3
23-May-2021 08:07:51	7.85502	2.93
23-May-2021 08:11:59	10.2559	2.3
23-May-2021 08:16:09	10.7431	2.7
23-May-2021 08:17:07	11.603	2.09
23-May-2021 08:18:20	10.9795	1.96
23-May-2021 08:29:28	11.2776	2.24
23-May-2021 08:34:55	6.83605	3.41
23-May-2021 08:35:54	12.0254	2.64
23-May-2021 08:38:34	11.569	2.16
23-May-2021 08:40:56	10.5094	2.67
23-May-2021 08:45:51	11.5946	2.85
23-May-2021 08:48:26	12.2993	1.76
23-May-2021 08:56:34	8.25255	2.37
23-May-2021 08:59:27	10.3456	2.59
23-May-2021 09:01:23	13.2757	2.15
23-May-2021 09:06:28	10.6726	2.26
23-May-2021 09:09:35	11.4602	2.32
23-May-2021 09:11:29	12.1845	2.11
23-May-2021 09:14:24	10.9819	2.79
23-May-2021 09:14:57	11.9385	2.49
23-May-2021 09:16:34	7.58665	2.3
23-May-2021 09:18:05	11.7904	2.18
23-May-2021 09:20:06	12.3285	1.99
23-May-2021 09:22:03	11.8717	2.52
23-May-2021 09:22:38	11.6325	2.49
23-May-2021 09:24:46	11.2445	2.44
23-May-2021 09:26:10	10.7916	2.28
23-May-2021 09:27:38	8.79012	2.17
23-May-2021 09:29:57	11.4328	3.22
23-May-2021 09:32:34	11.5073	1.94
23-May-2021 09:34:24	9.73814	2.17
23-May-2021 09:34:54	11.6344	1.85
23-May-2021 09:37:33	12.2195	2.41
23-May-2021 09:38:43	12.2171	2.43
23-May-2021 09:39:56	12.0238	2.5
23-May-2021 09:41:11	9.8782	1.86
23-May-2021 09:43:21	11.1627	1.96
23-May-2021 09:46:15	9.87071	2.5
23-May-2021 09:48:23	11.2849	1.82
23-May-2021 09:50:09	12.2816	2.34
23-May-2021 09:54:01	11.7271	2.42
23-May-2021 09:54:40	12.0762	1.95
23-May-2021 09:56:12	9.65623	2.04
23-May-2021 09:58:04	9.36949	1.87
23-May-2021 10:00:53	13.1198	1.85
23-May-2021 10:03:51	10.9411	2.96
23-May-2021 10:06:18	11.4626	2.28
23-May-2021 10:08:17	11.5708	2.13
23-May-2021 10:12:21	11.7409	2.19
23-May-2021 10:17:05	12.1002	2.44
23-May-2021 10:18:35	12.4986	2.41
23-May-2021 10:20:17	12.8121	2.88
23-May-2021 10:21:56	11.3052	2.2
23-May-2021 10:23:05	13.572	1.97
23-May-2021 10:24:58	12.8578	2.6
23-May-2021 10:26:25	13.4048	2.13
23-May-2021 10:27:09	12.7954	2.14
23-May-2021 10:28:38	12.1995	2.17
23-May-2021 10:29:13	12.2001	2.52
23-May-2021 10:30:08	12.8566	2.31
23-May-2021 10:31:44	12.3287	3.87
23-May-2021 10:33:43	13.6825	2.86
23-May-2021 10:40:18	12.5104	3.46
23-May-2021 10:42:49	13.214	3.03
23-May-2021 10:43:37	12.4322	2.79
23-May-2021 10:44:38	12.1416	2.54
23-May-2021 10:46:01	12.0065	2.23
23-May-2021 10:47:51	12.3063	2.64
23-May-2021 10:49:41	12.9147	2.8
23-May-2021 10:51:13	12.4054	3.01
23-May-2021 10:52:35	12.7411	2.36
23-May-2021 10:54:18	12.6182	2.52
23-May-2021 10:55:40	12.0134	3
23-May-2021 11:00:05	12.5363	3.33
23-May-2021 11:01:42	11.5155	2.66
23-May-2021 11:04:50	12.9204	2.67
23-May-2021 11:06:52	13.5118	2.73
23-May-2021 11:09:15	12.7916	3.17
23-May-2021 11:11:15	12.6971	3.32
23-May-2021 11:13:46	11.3826	2.81
23-May-2021 11:15:52	13.3909	2.72
23-May-2021 11:16:47	13.472	2.46
23-May-2021 11:18:30	13.0113	2.65
23-May-2021 11:19:08	13.2725	2.91
23-May-2021 11:20:45	13.7829	2.65
23-May-2021 11:21:29	13.0633	2.4
23-May-2021 11:23:14	13.3403	2.57
23-May-2021 11:25:41	13.4433	2.63
23-May-2021 11:26:34	12.9321	2.96
23-May-2021 11:29:22	13.3173	2.81
23-May-2021 11:30:07	13.0657	2.19
23-May-2021 11:33:14	13.2921	2.51
23-May-2021 11:34:58	12.82	2.5
23-May-2021 11:36:33	11.9528	4.1
23-May-2021 11:40:46	13.2892	3.2
23-May-2021 11:43:26	12.2643	3.49
23-May-2021 11:46:09	13.1219	2.71
23-May-2021 11:47:07	12.7317	2.36
23-May-2021 11:48:55	12.0453	2.49
23-May-2021 11:51:53	12.6822	4.09
23-May-2021 11:54:35	14.0061	3.31
23-May-2021 11:55:58	13.6105	3.48
23-May-2021 11:56:48	13.3986	3.28
23-May-2021 11:57:52	12.5319	2.91
23-May-2021 12:00:52	11.9704	3.48
23-May-2021 12:03:20	13.2689	2.54
23-May-2021 12:05:41	12.8044	3.26
23-May-2021 12:07:43	12.8694	2.84
23-May-2021 12:08:48	13.249	2.28
23-May-2021 12:10:29	12.5566	2.24
23-May-2021 12:12:08	14.8882	2.59
23-May-2021 12:13:35	12.6316	3.85
23-May-2021 12:15:03	13.7487	2.56
23-May-2021 12:16:22	11.9419	2.11
23-May-2021 12:20:13	12.0039	3.19
23-May-2021 12:23:21	13.0546	3.18
23-May-2021 12:26:21	12.6459	3.16
23-May-2021 12:26:55	13.8538	3.31
23-May-2021 12:28:05	14.3089	2.55
23-May-2021 12:31:18	13.5153	2.98
23-May-2021 12:32:30	13.5756	3.08
23-May-2021 12:34:12	13.8592	2.69
23-May-2021 12:35:16	13.0966	2.83
23-May-2021 12:37:16	12.8096	2.66
23-May-2021 12:39:06	12.9973	2.74
23-May-2021 12:39:37	13.7532	2.78
23-May-2021 12:40:50	15.0427	2.56
23-May-2021 12:42:19	13.2895	3.36
23-May-2021 12:43:28	12.8375	2.92
23-May-2021 12:46:26	14.066	2.55
23-May-2021 12:47:51	12.9551	2.21
23-May-2021 12:50:36	14.0846	3.27
23-May-2021 12:51:51	13.6197	3.01
23-May-2021 12:53:46	14.8994	2.31
23-May-2021 12:55:22	13.3732	2.48
23-May-2021 12:55:54	13.5207	2.49
23-May-2021 12:56:28	13.9381	2.95
23-May-2021 12:58:13	13.5386	3.53
23-May-2021 13:01:57	12.2442	3.23
23-May-2021 13:04:16	13.562	4
23-May-2021 13:07:55	12.2556	4.44
23-May-2021 13:09:59	13.0947	3.3
23-May-2021 13:12:04	13.3909	2.93
23-May-2021 13:12:35	14.14	2.6
23-May-2021 13:13:30	13.1233	2.51
23-May-2021 13:14:50	10.2935	2.59
23-May-2021 13:15:59	10.9894	2.45
23-May-2021 13:18:29	9.90691	2.42
23-May-2021 13:20:01	13.7173	3.04
23-May-2021 13:22:27	13.6866	2.63
23-May-2021 13:24:44	14.1603	2.48
23-May-2021 13:26:18	14.0405	2.25
23-May-2021 13:28:40	14.4088	2.67
23-May-2021 13:31:16	12.6715	3.08
23-May-2021 13:33:03	14.6719	2.09
23-May-2021 13:35:46	12.5289	2.9
23-May-2021 13:39:20	14.1545	2.5
23-May-2021 13:41:53	14.4226	2.61
23-May-2021 13:44:27	13.1203	2.59
23-May-2021 13:46:36	14.6727	2.61
23-May-2021 13:48:08	14.8022	2.13
23-May-2021 13:50:56	13.0211	2.63
23-May-2021 13:53:43	13.0937	2.55
23-May-2021 13:56:09	14.3537	1.99
23-May-2021 13:56:41	14.3108	2.08
23-May-2021 13:58:19	12.0735	2.26
23-May-2021 13:59:19	14.7354	2.15
23-May-2021 14:01:26	14.0847	2.76
23-May-2021 14:06:16	13.1174	2.83
23-May-2021 14:11:12	14.5991	2.82
23-May-2021 14:13:14	14.059	3.3
23-May-2021 14:13:39	14.5731	3.26
23-May-2021 14:14:53	14.4478	2.31
23-May-2021 14:16:10	14.6896	2.44
23-May-2021 14:17:34	11.7053	2.24
23-May-2021 14:19:52	14.1659	2.86
23-May-2021 14:21:23	14.5188	2.98
23-May-2021 14:22:40	14.8464	2
23-May-2021 14:27:50	14.3129	2.96
23-May-2021 14:28:26	8.94998	3.41
23-May-2021 14:30:02	13.3499	3.05
23-May-2021 14:32:56	14.6322	2.58
23-May-2021 14:33:59	14.1762	3.01
23-May-2021 14:36:52	13.4754	2.13
23-May-2021 14:43:28	15.0004	2.44
23-May-2021 14:44:48	12.9233	1.76
23-May-2021 14:47:16	11.9394	2.37
23-May-2021 14:49:44	11.9354	2.46
23-May-2021 14:54:20	13.9184	2.65
23-May-2021 14:56:03	9.93139	2.41
23-May-2021 14:58:49	12.3644	1.85
23-May-2021 15:02:37	14.91	1.92
23-May-2021 15:05:16	11.4436	2.1
23-May-2021 15:10:14	12.7015	1.84
23-May-2021 15:12:11	12.3109	2.63
23-May-2021 15:13:12	12.0828	2.27
23-May-2021 15:17:52	11.8375	4.12
23-May-2021 15:21:05	13.4457	2.72
23-May-2021 15:25:56	13.0824	3.82
23-May-2021 15:28:17	10.4864	2
23-May-2021 15:29:49	14.2342	2.59
23-May-2021 15:32:42	10.6644	2.25
23-May-2021 15:35:57	11.365	2.01
23-May-2021 15:36:58	10.1491	1.79
23-May-2021 15:39:19	8.54304	2.41
23-May-2021 15:45:50	12.4156	1.8
23-May-2021 15:51:04	12.3572	3.41
23-May-2021 15:56:03	11.411	2.78
23-May-2021 15:57:58	12.1859	2.6
23-May-2021 15:59:43	11.1125	2.69
23-May-2021 16:01:09	12.7491	2.69
23-May-2021 16:01:53	12.2885	2.35
23-May-2021 16:04:18	12.6987	2.1
23-May-2021 16:05:43	12.4147	2.39
23-May-2021 16:06:33	11.3154	2.45
23-May-2021 16:09:53	11.6613	2.76
23-May-2021 16:11:44	12.4149	3.93
23-May-2021 16:13:58	13.7817	2.57
23-May-2021 16:15:49	11.1876	1.91
23-May-2021 16:19:25	11.1736	2.01
23-May-2021 16:21:32	13.3044	3.93
23-May-2021 16:26:54	13.9365	2.23
23-May-2021 16:28:01	12.8442	2.35
23-May-2021 16:30:27	10.6525	2.75
23-May-2021 16:32:23	14.7588	2.99
23-May-2021 16:39:18	15.1216	3.15
23-May-2021 16:40:01	14.4368	2.89
23-May-2021 16:42:02	14.277	2.71
23-May-2021 16:45:01	14.8731	3.07
23-May-2021 16:47:01	15.0387	2.59
23-May-2021 16:49:45	14.6574	2.84
23-May-2021 16:50:32	14.9351	2.99
23-May-2021 16:52:24	14.3561	4.18
23-May-2021 16:55:51	14.3743	2.37
23-May-2021 16:59:05	14.7594	2.33
23-May-2021 17:00:57	13.6287	2.62
23-May-2021 17:02:48	14.9218	2.02
23-May-2021 17:03:54	15.28	2.17
23-May-2021 17:06:15	12.4268	2.25
23-May-2021 17:07:48	13.9968	3.97
23-May-2021 17:11:19	15.4304	2.23
23-May-2021 17:13:17	14.0941	2.3
23-May-2021 17:16:38	14.8012	2.81
23-May-2021 17:19:00	14.7356	2.88
23-May-2021 17:25:00	11.7382	2.21
23-May-2021 17:25:52	11.2473	2.51
23-May-2021 17:28:14	11.6151	2.9
23-May-2021 17:30:49	13.576	2.64
23-May-2021 17:35:58	14.7856	1.99
23-May-2021 17:38:59	13.1751	2.02
23-May-2021 17:39:40	12.7578	2.05
23-May-2021 17:42:18	13.9712	2
23-May-2021 17:44:22	13.6507	2.45
23-May-2021 17:46:32	14.914	2.74
23-May-2021 17:49:23	13.2448	2.22
23-May-2021 17:50:18	14.2158	1.87
23-May-2021 17:51:34	13.2558	2.12
23-May-2021 17:54:22	14.9769	2.07
23-May-2021 17:56:55	14.0825	3.22
23-May-2021 17:59:30	14.8877	2.69
23-May-2021 18:02:59	14.3836	1.93
23-May-2021 18:05:10	15.441	2.18
23-May-2021 18:08:26	12.0639	4.21
23-May-2021 18:12:34	13.7048	1.83
23-May-2021 18:14:05	14.5846	2.08
23-May-2021 18:16:47	14.6036	2.31
23-May-2021 18:17:31	14.8831	2.9
23-May-2021 18:21:18	12.1962	3.34
23-May-2021 18:23:55	14.6121	2.43
23-May-2021 18:24:45	14.4847	2.14
23-May-2021 18:27:02	12.7441	2.98
23-May-2021 18:28:34	13.9746	1.88
23-May-2021 18:30:16	12.2621	2.24
23-May-2021 18:33:58	11.5881	2.54
23-May-2021 18:35:50	13.4584	2.09
23-May-2021 18:37:44	13.1856	1.83
23-May-2021 18:40:24	14.6383	2.11
23-May-2021 18:44:46	14.0086	3.81
23-May-2021 18:48:02	13.8933	2.31
23-May-2021 18:50:13	14.7099	2.02
23-May-2021 18:56:46	13.9811	1.82
23-May-2021 18:59:09	11.1874	4.26
23-May-2021 19:02:12	14.595	2.47
23-May-2021 19:03:37	10.6628	1.96
23-May-2021 19:05:34	14.6072	2.3
23-May-2021 19:07:48	13.2854	1.9
23-May-2021 19:11:24	14.0667	3.72
23-May-2021 19:13:16	14.248	2.31
23-May-2021 19:13:57	14.4151	1.86
23-May-2021 19:16:33	14.2576	1.83
23-May-2021 19:20:46	14.9768	2.56
23-May-2021 19:21:40	14.4774	2.62
23-May-2021 19:27:30	14.6152	3.25
23-May-2021 19:29:09	15.0218	2.13
23-May-2021 19:34:23	15.3547	2.95
23-May-2021 19:35:57	15.7319	2.57
23-May-2021 19:36:44	12.7125	2.68
23-May-2021 19:41:05	14.2803	3.02
23-May-2021 19:42:40	15.1729	2.71
23-May-2021 19:46:52	14.8349	3.37
23-May-2021 19:49:41	15.5662	2.29
23-May-2021 19:50:52	13.027	2.58
23-May-2021 19:53:48	14.7805	2.41
23-May-2021 19:55:49	14.3316	2.06
23-May-2021 19:57:58	14.9471	2.86
23-May-2021 20:01:04	15.4674	2.29
23-May-2021 20:09:09	16.2932	2.3
23-May-2021 20:11:10	15.8526	3.28
23-May-2021 20:12:08	13.6599	2.44
23-May-2021 20:13:24	16.2953	2
23-May-2021 20:15:35	16.1955	2.51
23-May-2021 20:16:33	16.2158	2.69
23-May-2021 20:19:08	16.9214	2.39
23-May-2021 20:22:27	16.2926	2.51
23-May-2021 20:24:58	16.4476	3.02
23-May-2021 20:26:16	14.5717	2.15
23-May-2021 20:28:09	16.2485	2.67
23-May-2021 20:30:08	13.2306	2.57
23-May-2021 20:31:10	14.8548	1.7
23-May-2021 20:33:34	15.2137	2.96
23-May-2021 20:34:21	14.181	3.04
23-May-2021 20:35:46	16.4282	2.41
23-May-2021 20:38:56	13.2288	4.13
23-May-2021 20:47:25	16.4255	3.01
23-May-2021 20:49:43	14.0913	1.96
23-May-2021 20:50:47	15.6863	2.06
23-May-2021 20:52:27	16.1716	2.33
23-May-2021 20:55:58	13.251	2.68
23-May-2021 20:58:19	13.5083	1.68
23-May-2021 21:05:15	12.9407	2.13
23-May-2021 21:06:40	13.4182	2.39
23-May-2021 21:08:49	13.1307	1.9
23-May-2021 21:12:16	14.4028	2.14
23-May-2021 21:14:25	15.4688	2.01
23-May-2021 21:19:09	12.9188	1.69
23-May-2021 21:20:45	16.4342	2.44
23-May-2021 21:22:28	15.5368	3.26
23-May-2021 21:24:02	13.552	2.96
23-May-2021 21:25:46	13.0408	2.12
23-May-2021 21:28:31	13.1662	2.51
23-May-2021 21:32:37	14.2138	2.01
23-May-2021 21:33:19	27.3199	1.83
23-May-2021 21:34:45	14.844	1.71
23-May-2021 21:35:33	14.7803	1.82
23-May-2021 21:36:09	11.9493	2.09
23-May-2021 21:38:12	15.0875	2.25
23-May-2021 21:42:37	13.4811	3.96
23-May-2021 21:44:59	12.5658	2.32
23-May-2021 21:46:29	15.1378	1.87
23-May-2021 21:48:51	12.7593	2.24
23-May-2021 21:51:52	15.1417	2.59
23-May-2021 21:56:31	14.0157	2.1
23-May-2021 21:57:42	7.85051	2.09
23-May-2021 22:01:45	22.652	2.97
23-May-2021 22:03:54	13.7858	1.88
23-May-2021 22:09:34	15.2329	1.73
23-May-2021 22:13:32	15.1639	2.03
23-May-2021 22:16:22	13.9271	2.52
23-May-2021 22:17:30	15.2263	2.03
23-May-2021 22:19:19	13.2169	2.23
23-May-2021 22:20:54	14.3568	2.15
23-May-2021 22:22:06	14.0493	1.68
23-May-2021 22:23:42	11.9692	2.42
23-May-2021 22:26:27	14.8772	2.5
23-May-2021 22:29:15	13.105	2.3
23-May-2021 22:30:39	10.7065	2.79
23-May-2021 22:32:46	15.8789	3.19
23-May-2021 22:34:04	10.8513	2.81
23-May-2021 22:36:46	10.5651	2.24
23-May-2021 22:39:45	12.9827	2.52
23-May-2021 22:41:00	9.53957	2.32
23-May-2021 22:41:58	14.5342	2.02
23-May-2021 22:43:41	13.2727	2.46
23-May-2021 22:44:18	13.2539	2.07
23-May-2021 22:47:29	13.8158	2.23
23-May-2021 22:48:45	12.933	1.57
23-May-2021 22:50:50	12.3671	2.1
23-May-2021 22:52:47	13.0078	2.77
23-May-2021 22:52:56	12.8632	4.26
23-May-2021 22:54:12	14.501	2.61
23-May-2021 22:57:05	12.0771	2.39
23-May-2021 22:58:21	16.0824	2.63
23-May-2021 23:01:49	13.4293	2.26
23-May-2021 23:03:58	13.5385	1.87
23-May-2021 23:06:10	13.2618	2.54
23-May-2021 23:07:44	13.1424	1.81
23-May-2021 23:09:38	12.9918	2.74
23-May-2021 23:11:17	13.0073	1.95
23-May-2021 23:13:29	13.1078	2.96
23-May-2021 23:15:59	13.3102	3.8
23-May-2021 23:17:26	13.5161	2.74
23-May-2021 23:18:22	13.6157	2.35
23-May-2021 23:20:25	14.0139	2.15
23-May-2021 23:21:28	12.9274	1.93
23-May-2021 23:23:42	13.8923	2.39
23-May-2021 23:25:31	14.3479	2.2
23-May-2021 23:27:07	13.9589	3.16
23-May-2021 23:28:37	13.9144	2.44
23-May-2021 23:29:34	13.1622	2.06
23-May-2021 23:33:52	12.708	2.94
23-May-2021 23:35:40	15.7938	2.05
23-May-2021 23:36:57	15.4411	2.08
23-May-2021 23:38:20	13.281	2.18
23-May-2021 23:38:54	14.5352	2.18
23-May-2021 23:42:43	14.3477	2.1
23-May-2021 23:44:35	15.2216	2.59
23-May-2021 23:45:41	14.4231	1.59
23-May-2021 23:48:01	13.7374	2.45
23-May-2021 23:49:28	9.91068	1.86
23-May-2021 23:50:32	12.2459	1.83
23-May-2021 23:51:27	13.2077	1.63
23-May-2021 23:52:57	15.3034	1.59
23-May-2021 23:55:45	15.2749	2.47
23-May-2021 23:57:28	12.6468	2.01
23-May-2021 23:58:29	15.0106	1.67
23-May-2021 23:59:11	15.1799	1.68
24-May-2021 00:01:38	15.0008	2.11
24-May-2021 00:02:22	13.1735	1.77
24-May-2021 00:03:43	13.9296	1.84
24-May-2021 00:05:20	10.7633	2.56
24-May-2021 00:06:57	13.8195	1.95
24-May-2021 00:13:25	11.5401	2.34
24-May-2021 00:17:00	15.4428	2.07
24-May-2021 00:18:51	15.8064	2.05
24-May-2021 00:20:01	15.3921	1.8
24-May-2021 00:22:03	11.6586	2
24-May-2021 00:23:26	12.9521	2.22
24-May-2021 00:25:24	12.9873	1.74
24-May-2021 00:26:26	12.6428	1.63
24-May-2021 00:31:33	12.8607	1.83
24-May-2021 00:33:41	10.736	1.82
24-May-2021 00:37:24	11.6763	2.07
24-May-2021 00:39:18	15.9019	1.96
24-May-2021 00:40:27	11.6233	2.13
24-May-2021 00:41:03	13.4531	1.75
24-May-2021 00:42:43	9.2971	2.04
24-May-2021 00:45:17	12.1189	1.62
24-May-2021 00:48:40	12.9598	2.03
24-May-2021 00:50:54	10.8078	1.89
24-May-2021 00:53:53	10.5759	2.64
24-May-2021 00:56:05	14.7932	2.49
24-May-2021 00:57:53	14.126	2.09
24-May-2021 00:58:20	14.5905	2.13
24-May-2021 01:00:01	21.7615	2.64
24-May-2021 01:02:12	10.5184	1.94
24-May-2021 01:02:50	10.1439	1.76
24-May-2021 01:08:38	15.9166	3.25
24-May-2021 01:09:49	15.4539	2.27
24-May-2021 01:11:39	10.5267	2.5
24-May-2021 01:14:18	13.2161	2.41
24-May-2021 01:15:41	12.3104	1.5
24-May-2021 01:17:23	12.0242	1.95
24-May-2021 01:17:54	16.223	1.91
24-May-2021 01:21:02	12.8292	2.26
24-May-2021 01:24:28	11.9225	2.49
24-May-2021 01:24:45	13.5984	2.39
24-May-2021 01:27:16	10.6084	2.01
24-May-2021 01:29:12	11.132	3.06
24-May-2021 01:32:21	9.99762	2.31
24-May-2021 01:33:19	11.3489	1.85
24-May-2021 01:34:16	11.0114	2
24-May-2021 01:38:53	10.3773	1.88
24-May-2021 01:41:08	11.5177	2.59
24-May-2021 01:42:21	11.4498	2.03
24-May-2021 01:44:34	11.9473	2.28
24-May-2021 01:44:58	11.2706	1.95
24-May-2021 01:48:58	10.7351	1.98
24-May-2021 01:50:09	13.565	1.91
24-May-2021 01:51:22	14.4241	2
24-May-2021 01:56:49	11.4087	2.06
24-May-2021 01:57:59	9.27083	2.57
24-May-2021 02:01:35	12.4442	2.02
24-May-2021 02:04:08	11.5029	2.47
24-May-2021 02:04:57	20.974	2.32
24-May-2021 02:07:36	11.1619	3.08
24-May-2021 02:08:56	9.94394	2.12
24-May-2021 02:11:55	13.4972	2.54
24-May-2021 02:13:41	14.7886	2.22
24-May-2021 02:15:26	9.12956	2.3
24-May-2021 02:16:33	12.3163	2.05
24-May-2021 02:17:18	12.6236	2.26
24-May-2021 02:23:37	11.3026	2
24-May-2021 02:24:52	13.2197	1.74
24-May-2021 02:28:25	11.3946	2.37
24-May-2021 02:29:33	11.0752	2.21
24-May-2021 02:31:47	10.773	2.61
24-May-2021 02:33:52	10.7421	2.39
24-May-2021 02:36:28	13.1291	2.43
24-May-2021 02:37:55	15.8091	2.35
24-May-2021 02:41:20	13.8911	1.99
24-May-2021 02:42:23	9.84396	2.21
24-May-2021 02:44:05	11.6906	2
24-May-2021 02:47:21	11.8365	2.12
24-May-2021 02:51:39	14.2431	1.73
24-May-2021 02:54:43	12.948	2.25
24-May-2021 02:56:45	12.2778	2.16
24-May-2021 02:57:13	13.0203	2.65
24-May-2021 02:57:27	11.1842	2.95
24-May-2021 03:00:23	14.1488	3.34
24-May-2021 03:04:35	13.8175	2.81
24-May-2021 03:12:58	11.1365	1.9
24-May-2021 03:14:37	14.7747	2.11
24-May-2021 03:14:54	10.1239	2.03
24-May-2021 03:15:47	15.1309	1.88
24-May-2021 03:16:43	13.0847	1.72
24-May-2021 03:17:51	9.71915	1.49
24-May-2021 03:20:10	13.8563	1.95
24-May-2021 03:22:25	11.131	2.3
24-May-2021 03:25:07	15.2753	2.33
24-May-2021 03:26:19	13.4432	2.11
24-May-2021 03:31:44	11.1342	2.07
24-May-2021 03:34:44	8.46777	1.91
24-May-2021 03:36:48	15.3458	1.75
24-May-2021 03:39:35	13.1398	1.43
24-May-2021 03:41:36	15.9723	2.94
24-May-2021 03:42:10	17.4936	2.56
24-May-2021 03:45:17	15.4637	1.61
24-May-2021 03:45:57	14.2517	1.59
24-May-2021 03:49:35	14.6546	2.97
24-May-2021 03:53:01	15.6803	2.15
24-May-2021 03:54:57	14.2165	2.78
24-May-2021 03:58:55	14.3347	1.95
24-May-2021 04:01:20	16.699	2.72
24-May-2021 04:03:02	10.0766	2.53
24-May-2021 04:05:04	12.0521	1.62
24-May-2021 04:06:52	13.6891	1.95
24-May-2021 04:07:37	13.0078	2.02
24-May-2021 04:09:56	15.3479	2.56
24-May-2021 04:14:19	12.7577	3.42
24-May-2021 04:18:49	16.061	1.94
24-May-2021 04:22:35	12.2242	1.68
24-May-2021 04:24:16	15.0151	3.05
24-May-2021 04:28:15	10.087	1.46
24-May-2021 04:31:55	11.9365	1.63
24-May-2021 04:33:43	16.344	2.6
24-May-2021 04:39:06	14.2911	2.81
24-May-2021 04:41:29	13.2879	2.44
24-May-2021 04:43:25	22.0986	2.64
24-May-2021 04:46:51	12.4113	2.05
24-May-2021 04:52:40	12.9774	1.64
24-May-2021 04:55:35	14.6102	2.2
24-May-2021 04:57:54	8.9257	2.1
24-May-2021 04:59:32	9.23456	2.31
24-May-2021 05:00:21	16.6237	1.8
24-May-2021 05:01:25	15.6439	2.1
24-May-2021 05:04:55	11.4689	1.59
24-May-2021 05:07:21	15.0429	2.63
24-May-2021 05:07:48	15.288	2.7
24-May-2021 05:12:02	18.0657	2.69
24-May-2021 05:19:08	8.442	2.39
24-May-2021 05:20:19	9.00423	3.11
24-May-2021 05:22:34	14.7116	2.42
24-May-2021 05:25:22	14.2164	2.42
24-May-2021 05:34:23	15.136	2.73
24-May-2021 05:38:19	12.7549	1.8
24-May-2021 05:38:58	12.1606	2.06
24-May-2021 05:40:56	9.03429	1.71
24-May-2021 05:45:52	13.7378	1.66
24-May-2021 05:48:37	14.7252	2.16
24-May-2021 05:50:35	16.0139	2
24-May-2021 05:52:17	10.4562	2.39
24-May-2021 05:56:14	13.7724	2.08
24-May-2021 05:57:13	14.3809	1.87
24-May-2021 05:58:12	15.2991	2.05
24-May-2021 06:00:34	14.8895	2.22
24-May-2021 06:02:52	15.3253	1.65
24-May-2021 06:05:23	13.2463	2.05
24-May-2021 06:09:24	12.6289	1.65
24-May-2021 06:11:43	14.8553	2.18
24-May-2021 06:13:24	14.7773	2.62
24-May-2021 06:16:24	15.3978	3.09
24-May-2021 06:20:48	16.381	2.42
24-May-2021 06:24:10	14.8939	3.08
24-May-2021 06:25:51	14.0148	3.76
24-May-2021 06:27:51	15.3771	3.2
24-May-2021 06:31:59	15.7343	2.15
24-May-2021 06:35:15	15.6189	2.11
24-May-2021 06:38:40	14.092	2.19
24-May-2021 06:41:18	15.6987	1.89
24-May-2021 06:42:45	15.2828	1.64
24-May-2021 06:44:24	18.9368	1.84
24-May-2021 06:46:37	15.3988	3.44
24-May-2021 06:50:53	16.1386	2.17
24-May-2021 06:55:48	14.1781	1.83
24-May-2021 06:58:39	15.1944	3.06
24-May-2021 07:00:16	15.6312	1.57
24-May-2021 07:02:34	16.0018	1.63
24-May-2021 07:04:20	15.671	1.8
24-May-2021 07:06:02	16.1163	1.71
24-May-2021 07:08:03	15.1688	2.52
24-May-2021 07:09:57	15.6434	2.29
24-May-2021 07:12:10	15.4447	3.12
24-May-2021 07:13:59	16.2604	1.91
24-May-2021 07:19:43	17.9233	1.84
24-May-2021 07:21:45	16.2608	2.33
24-May-2021 07:23:06	16.0263	1.98
24-May-2021 07:24:41	16.7911	1.82
24-May-2021 07:27:47	16.093	2.07
24-May-2021 07:29:29	15.6291	1.89
24-May-2021 07:31:23	15.0705	2.21
24-May-2021 07:33:55	16.4284	2.61
24-May-2021 07:38:05	16.2838	1.53
24-May-2021 07:40:04	16.7031	2.59
24-May-2021 07:42:23	15.6476	3.92
24-May-2021 07:44:51	17.9243	2.11
24-May-2021 07:47:02	16.2594	2.35
24-May-2021 07:50:42	15.9758	1.85
24-May-2021 07:51:57	14.2165	1.86
24-May-2021 07:54:13	16.2747	2.99
24-May-2021 07:56:43	17.2627	2.74
24-May-2021 07:57:44	17.5843	1.87
24-May-2021 07:58:38	15.2431	2.05
24-May-2021 08:02:10	16.5144	2.86
24-May-2021 08:03:54	16.1607	2.5
24-May-2021 08:08:20	16.4364	2.94
24-May-2021 08:14:37	16.0553	1.82
24-May-2021 08:17:44	15.695	2.75
24-May-2021 08:19:33	17.2352	2.71
24-May-2021 08:22:23	16.6813	1.73
24-May-2021 08:23:43	18.8496	1.7
24-May-2021 08:26:09	16.4478	2.66
24-May-2021 08:32:18	14.448	2.77
24-May-2021 08:34:00	17.0228	1.8
24-May-2021 08:37:24	19.3293	4.74
24-May-2021 08:40:32	18.1291	2.36
24-May-2021 08:42:12	15.8945	2.13
24-May-2021 08:45:13	16.6909	3
24-May-2021 08:47:31	15.8318	3.63
24-May-2021 08:50:02	17.3546	1.87
24-May-2021 08:52:25	14.1692	2.13
24-May-2021 09:01:00	14.9177	2.26
24-May-2021 09:07:33	15.1575	2.17
24-May-2021 09:09:14	14.9922	2.03
24-May-2021 09:11:28	15.2767	2.18
24-May-2021 09:18:49	15.5839	2.56
24-May-2021 09:20:10	15.3966	1.82
24-May-2021 09:21:28	16.4849	1.57
24-May-2021 09:23:37	19.709	2.93
24-May-2021 09:27:59	15.9588	1.68
24-May-2021 09:35:49	16.7507	2.01
24-May-2021 09:36:52	16.036	1.55
24-May-2021 09:40:46	17.8217	2.62
24-May-2021 09:49:39	16.0305	1.59
24-May-2021 09:51:27	15.3461	1.96
24-May-2021 09:52:17	16.0658	1.51
24-May-2021 09:54:16	15.0467	2.33
24-May-2021 09:57:20	15.7424	2.03
24-May-2021 09:58:21	19.1285	1.82
24-May-2021 10:00:45	16.1426	1.81
24-May-2021 10:03:33	16.2052	1.94
24-May-2021 10:05:44	19.2723	2.48
24-May-2021 10:08:18	15.5521	2.33
24-May-2021 10:09:01	16.3305	2.1
24-May-2021 10:12:50	19.0157	1.71
24-May-2021 10:17:51	13.5495	1.33
24-May-2021 10:18:58	15.7462	1.44
24-May-2021 10:20:08	7.99399	1.53
24-May-2021 10:20:49	7.97542	2.24
24-May-2021 10:25:43	15.0683	1.67
24-May-2021 10:29:00	14.8681	3.05
24-May-2021 10:31:22	15.0575	2.3
24-May-2021 10:34:07	17.0723	1.58
24-May-2021 10:35:15	16.43	1.8
24-May-2021 10:36:26	14.8061	1.65
24-May-2021 10:37:40	15.9558	1.79
24-May-2021 10:39:30	15.4077	1.99
24-May-2021 10:39:51	15.4973	1.98
24-May-2021 10:44:04	17.1453	1.39
24-May-2021 10:49:05	16.1187	2.66
24-May-2021 10:53:22	13.5939	1.73
24-May-2021 10:54:28	16.2151	1.92
24-May-2021 10:55:56	16.7545	1.5
24-May-2021 10:58:49	14.1947	1.61
24-May-2021 10:59:39	13.7209	1.38
24-May-2021 11:07:08	12.1807	1.95
24-May-2021 11:08:40	17.2708	2.04
24-May-2021 11:19:50	17.2247	2.32
24-May-2021 11:21:52	16.1824	1.28
24-May-2021 11:23:47	15.211	1.61
24-May-2021 11:25:49	15.0895	2.14
24-May-2021 11:31:14	12.9703	2.89
24-May-2021 11:32:23	14.1234	1.75
24-May-2021 11:35:53	21.2253	2.15
24-May-2021 11:39:14	16.3812	3.18
24-May-2021 11:42:47	16.1749	2.66
24-May-2021 11:44:02	11.7702	2.41
24-May-2021 11:45:56	16.4613	2.04
24-May-2021 11:47:08	10.0756	2.13
24-May-2021 11:49:04	14.1688	1.92
24-May-2021 11:50:23	16.3137	1.63
24-May-2021 11:53:41	15.825	4.18
24-May-2021 11:58:30	16.6604	1.99
24-May-2021 12:02:02	12.7539	2.63
24-May-2021 12:02:42	22.4491	2.51
24-May-2021 12:04:40	15.9292	1.51
24-May-2021 12:07:42	15.6681	3.44
24-May-2021 12:09:20	17.2224	2.09
24-May-2021 12:11:54	16.6049	1.68
24-May-2021 12:16:29	15.6504	2.27
24-May-2021 12:19:34	16.2707	2.52
24-May-2021 12:21:31	15.7648	2.04
24-May-2021 12:24:58	18.444	2.38
24-May-2021 12:26:37	16.7337	1.52
24-May-2021 12:27:59	16.5161	1.31
24-May-2021 12:30:46	15.1063	1.65
24-May-2021 12:31:32	15.9762	1.55
24-May-2021 12:33:35	12.0648	1.44
24-May-2021 12:35:58	13.8621	1.77
24-May-2021 12:39:00	12.473	1.52
24-May-2021 12:42:30	18.6106	2.59
24-May-2021 12:44:48	16.0528	1.53
24-May-2021 12:46:07	16.8474	1.42
24-May-2021 12:48:09	14.9326	2.24
24-May-2021 12:50:29	15.7727	2.59
24-May-2021 12:52:27	15.1657	1.66
24-May-2021 12:56:14	14.9681	2.59
24-May-2021 13:00:20	15.637	3.38
24-May-2021 13:04:12	16.1379	2.16
24-May-2021 13:09:04	15.953	3.09
24-May-2021 13:12:35	15.2198	1.71
24-May-2021 13:14:43	16.0517	2.86
24-May-2021 13:17:32	16.7503	1.95
24-May-2021 13:19:05	15.1894	1.76
24-May-2021 13:20:54	17.047	1.85
24-May-2021 13:23:18	16.5803	2.67
24-May-2021 13:24:16	14.5686	1.91
24-May-2021 13:29:18	16.6271	2.19
24-May-2021 13:30:59	15.4227	2.27
24-May-2021 13:33:03	15.7671	3.95
24-May-2021 13:35:33	15.5616	2.09
24-May-2021 13:36:26	14.2036	2.19
24-May-2021 13:37:53	16.0067	1.5
24-May-2021 13:38:28	16.8519	1.91
24-May-2021 13:40:46	17.4525	1.58
24-May-2021 13:43:04	13.932	1.96
24-May-2021 13:45:29	13.8953	2.24
24-May-2021 13:46:18	17.6526	1.89
24-May-2021 13:51:16	15.0443	1.79
24-May-2021 13:52:48	13.9701	1.77
24-May-2021 13:55:05	14.0871	1.9
24-May-2021 13:56:34	16.8398	1.83
24-May-2021 13:59:09	12.0613	2.5
24-May-2021 14:03:36	16.7684	2.49
24-May-2021 14:04:50	17.4218	2.32
24-May-2021 14:06:45	14.0485	1.85
24-May-2021 14:09:00	12.1666	2.22
24-May-2021 14:11:22	16.0279	1.55
24-May-2021 14:15:14	17.0192	2.2
24-May-2021 14:16:59	16.836	2.48
24-May-2021 14:18:42	16.449	2.11
24-May-2021 14:20:47	13.0368	2.21
24-May-2021 14:23:29	16.4032	3.33
24-May-2021 14:25:17	17.4407	2.02
24-May-2021 14:26:02	19.8044	1.68
24-May-2021 14:29:59	16.6595	2.42
24-May-2021 14:32:00	16.2297	3.25
24-May-2021 14:33:30	17.3872	2
24-May-2021 14:35:57	16.6913	2.28
24-May-2021 14:38:03	15.2421	2.84
24-May-2021 14:41:08	16.2277	2.62
24-May-2021 14:42:20	16.0969	2.02
24-May-2021 14:43:58	16.1844	3.67
24-May-2021 14:45:45	17.9888	2.74
24-May-2021 14:52:00	17.2682	2.14
24-May-2021 14:52:57	17.2464	2.96
24-May-2021 14:54:35	16.7945	2.49
24-May-2021 14:55:21	16.8416	2.52
24-May-2021 14:57:10	15.609	2.21
24-May-2021 14:59:40	15.4414	2.58
24-May-2021 15:02:35	15.9949	2.54
24-May-2021 15:04:43	16.6481	3.22
24-May-2021 15:06:39	11.2623	2.05
24-May-2021 15:10:55	15.0173	1.58
24-May-2021 15:13:00	16.3657	3.74
24-May-2021 15:16:10	16.5581	3.14
24-May-2021 15:18:04	16.0161	2.37
24-May-2021 15:19:15	16.4608	2.38
24-May-2021 15:21:59	15.4895	2.02
24-May-2021 15:24:51	15.5295	1.86
24-May-2021 15:29:19	15.9641	1.93
24-May-2021 15:33:09	15.6087	3.4
24-May-2021 15:34:12	16.072	3.74
24-May-2021 15:39:26	15.828	2.35
24-May-2021 15:40:35	16.5105	2.16
24-May-2021 15:42:37	15.6225	2.26
24-May-2021 15:43:35	15.7838	2.57
24-May-2021 15:45:25	16.2054	2.34
24-May-2021 15:49:52	14.7926	2.08
24-May-2021 15:51:01	15.8929	2.43
24-May-2021 15:55:24	9.35737	2.94
24-May-2021 15:56:34	15.691	2.18
24-May-2021 15:58:31	15.5409	2.15
24-May-2021 16:01:33	15.5538	3
24-May-2021 16:08:45	15.8996	2.33
24-May-2021 16:10:45	15.5536	2.05
24-May-2021 16:12:46	16.6186	2.12
24-May-2021 16:15:56	16.6358	2.4
24-May-2021 16:16:31	16.7694	2.3
24-May-2021 16:17:59	16.3599	2.4
24-May-2021 16:19:47	16.573	3.32
24-May-2021 16:23:04	16.4059	2.57
24-May-2021 16:25:33	16.925	3.4
24-May-2021 16:28:26	17.0366	2.94
24-May-2021 16:32:29	17.0454	3.14
24-May-2021 16:34:42	17.4224	1.79
24-May-2021 16:36:42	16.7903	2.79
24-May-2021 16:38:27	15.9201	2.16
24-May-2021 16:39:22	18.1207	1.76
24-May-2021 16:40:52	17.035	2.45
24-May-2021 16:42:14	15.8629	2.23
24-May-2021 16:43:31	16.9233	2.71
24-May-2021 16:44:08	16.7808	3.74
24-May-2021 16:48:51	16.9148	3
24-May-2021 16:50:26	16.4408	3.39
24-May-2021 16:51:53	20.0037	2.99
24-May-2021 16:54:16	17.5958	2.53
24-May-2021 16:55:01	17.9442	2.14
24-May-2021 16:57:14	19.0075	2.46
24-May-2021 16:59:41	16.9785	2.38
24-May-2021 17:00:35	17.6186	2.47
24-May-2021 17:01:43	17.6476	2.39
24-May-2021 17:10:03	16.912	2.81
24-May-2021 17:14:07	16.8912	2.45
24-May-2021 17:18:42	14.1866	1.97
24-May-2021 17:20:44	7.654	2.77
24-May-2021 17:22:12	15.0761	1.77
24-May-2021 17:25:00	21.4079	1.93
24-May-2021 17:26:48	19.5387	2.52
24-May-2021 17:27:45	13.988	2.03
24-May-2021 17:28:39	15.653	2.64
24-May-2021 17:31:20	13.1194	2.17
24-May-2021 17:32:33	13.9264	1.98
24-May-2021 17:33:49	14.8477	2.09
24-May-2021 17:34:25	14.5686	1.54
24-May-2021 17:37:16	15.2773	2.2
24-May-2021 17:40:39	12.8058	1.85
24-May-2021 17:42:37	15.2434	1.85
24-May-2021 17:44:20	12.5996	2.16
24-May-2021 17:46:11	18.6562	1.94
24-May-2021 17:48:44	14.8222	2.11
24-May-2021 17:50:34	15.5255	1.49
24-May-2021 17:51:26	14.6008	1.77
24-May-2021 17:53:27	15.1755	2.22
24-May-2021 17:55:17	15.6743	1.84
24-May-2021 17:57:13	12.2601	1.83
24-May-2021 18:00:27	10.7052	1.63
24-May-2021 18:03:22	17.6697	2.02
24-May-2021 18:08:05	15.7262	1.53
24-May-2021 18:08:38	16.0897	1.57
24-May-2021 18:11:10	13.1994	1.88
24-May-2021 18:11:45	15.6845	1.93
24-May-2021 18:15:14	15.386	2.4
24-May-2021 18:17:18	10.8689	1.83
24-May-2021 18:18:41	13.2429	1.19
24-May-2021 18:19:57	13.6407	1.5
24-May-2021 18:22:45	9.8644	1.99
24-May-2021 18:28:37	13.5605	1.29
24-May-2021 18:34:39	10.3791	1.67
24-May-2021 18:36:46	15.9654	1.63
24-May-2021 18:37:40	11.9684	1.7
24-May-2021 18:47:02	12.6431	1.71
24-May-2021 18:49:59	10.7739	1.85
24-May-2021 18:52:58	14.9332	2.57
24-May-2021 18:54:56	14.0361	1.9
24-May-2021 18:55:40	14.9883	2.36
24-May-2021 18:56:40	13.362	1.78
24-May-2021 18:58:06	12.7004	1.7
24-May-2021 19:01:50	15.1985	1.96
24-May-2021 19:04:05	13.5735	2.01
24-May-2021 19:05:16	11.9403	2.39
24-May-2021 19:06:45	22.3699	1.43
24-May-2021 19:09:36	11.0482	1.37
24-May-2021 19:11:11	19.8514	2.22
24-May-2021 19:15:09	8.12348	1.6
24-May-2021 19:16:51	12.1998	1.62
24-May-2021 19:17:42	11.5492	1.97
24-May-2021 19:18:48	13.856	2.16
24-May-2021 19:23:11	14.6012	2.41
24-May-2021 19:25:13	10.8299	1.61
24-May-2021 19:26:08	14.0744	1.71
24-May-2021 19:28:49	12.2673	2.29
24-May-2021 19:29:13	12.6206	2.31
24-May-2021 19:31:53	10.1653	2.7
24-May-2021 19:33:36	14.1833	1.8
24-May-2021 19:35:40	12.4458	2.61
24-May-2021 19:39:43	18.6379	2.56
24-May-2021 19:40:34	9.13025	1.55
24-May-2021 19:41:18	16.5857	1.91
24-May-2021 19:42:51	13.7713	1.31
24-May-2021 19:43:54	11.4358	1.18
24-May-2021 19:47:16	14.7774	2.62
24-May-2021 19:49:15	14.1328	1.82
24-May-2021 19:53:27	15.5515	1.7
24-May-2021 19:55:19	15.7733	2.11
24-May-2021 19:59:51	14.813	1.48
24-May-2021 20:02:50	9.11243	2.38
24-May-2021 20:04:08	15.3098	1.96
24-May-2021 20:05:35	9.58292	1.93
24-May-2021 20:10:50	14.7587	2.25
24-May-2021 20:11:21	14.0959	1.84
24-May-2021 20:13:32	16.1499	2.78
24-May-2021 20:19:50	14.3832	1.33
24-May-2021 20:25:41	14.7994	2
24-May-2021 20:26:38	15.7041	2.02
24-May-2021 20:29:17	10.3379	1.7
24-May-2021 20:31:05	16.804	1.57
24-May-2021 20:34:50	14.5016	2.21
24-May-2021 20:39:08	12.903	2.37
24-May-2021 20:40:06	14.2826	2.13
24-May-2021 20:41:56	9.76813	2.4
24-May-2021 20:43:56	15.7937	2.95
24-May-2021 20:45:13	11.6465	1.74
24-May-2021 20:48:43	10.1106	3.1
24-May-2021 20:50:55	13.0257	1.64
24-May-2021 20:54:21	14.0968	1.48
24-May-2021 20:56:52	8.95426	1.68
24-May-2021 20:59:36	14.5577	1.66
24-May-2021 21:02:08	14.7133	1.47
24-May-2021 21:05:16	11.0887	1.91
24-May-2021 21:05:51	10.7642	1.83
24-May-2021 21:07:06	15.9879	1.51
24-May-2021 21:08:48	20.3305	2.01
24-May-2021 21:10:32	14.4091	1.79
24-May-2021 21:12:26	11.7027	2
24-May-2021 21:17:56	8.48111	1.46
24-May-2021 21:19:13	9.66577	1.41
24-May-2021 21:22:14	10.7438	2.15
24-May-2021 21:26:17	22.1686	2.4
24-May-2021 21:27:33	13.9633	1.35
24-May-2021 21:30:21	21.0046	3.82
24-May-2021 21:33:36	10.8856	1.97
24-May-2021 21:36:10	16.0495	1.78
24-May-2021 21:39:58	15.9179	1.32
24-May-2021 21:42:16	13.1261	1.82
24-May-2021 21:43:32	12.7728	1.45
24-May-2021 21:44:25	9.25946	1.73
24-May-2021 21:45:00	9.48902	1.74
24-May-2021 21:45:51	16.7126	1.47
24-May-2021 21:47:35	8.75979	2.25
24-May-2021 21:48:24	14.5228	2.01
24-May-2021 21:52:58	13.6995	2.6
24-May-2021 21:56:35	9.14708	2.39
24-May-2021 21:59:41	22.0436	2.88
24-May-2021 22:00:45	9.90213	2.62
24-May-2021 22:02:05	12.9299	1.58
24-May-2021 22:03:54	20.5865	2.2
24-May-2021 22:04:39	16.5178	1.34
24-May-2021 22:06:16	16.362	1.54
24-May-2021 22:08:11	21.0036	1.71
24-May-2021 22:10:50	16.0995	2.37
24-May-2021 22:13:44	13.118	2.16
24-May-2021 22:15:56	15.5945	2.14
24-May-2021 22:16:33	16.505	2.13
24-May-2021 22:18:09	9.50579	1.71
24-May-2021 22:18:50	10.6309	1.8
24-May-2021 22:19:49	8.68659	1.52
24-May-2021 22:22:25	18.8522	2.11
24-May-2021 22:24:37	13.8922	1.11
24-May-2021 22:26:28	15.9409	2.68
24-May-2021 22:28:01	13.6498	2.07
24-May-2021 22:28:56	13.2507	1.38
24-May-2021 22:30:45	13.8369	1.58
24-May-2021 22:35:45	20.6801	1.51
24-May-2021 22:38:41	11.7019	1.94
24-May-2021 22:40:31	7.67468	1.15
24-May-2021 22:43:21	12.9315	2.15
24-May-2021 22:44:58	11.4804	1.33
24-May-2021 22:49:42	11.6549	1.59
24-May-2021 22:52:14	15.5962	1.69
24-May-2021 22:53:22	15.4855	1.86
24-May-2021 22:55:05	10.4198	2.43
24-May-2021 22:58:52	16.1539	1.81
24-May-2021 22:59:48	21.8053	1.8
24-May-2021 23:02:50	13.8527	2.2
24-May-2021 23:05:16	10.224	2.29
24-May-2021 23:07:16	12.1928	2.27
24-May-2021 23:08:57	12.963	2.15
24-May-2021 23:10:05	13.0018	1.9
24-May-2021 23:13:06	15.6392	1.7
24-May-2021 23:14:45	8.85957	2.16
24-May-2021 23:16:34	12.6702	1.56
24-May-2021 23:22:04	9.56873	2.64
24-May-2021 23:23:54	13.9281	2.19
24-May-2021 23:24:24	14.3568	2.27
24-May-2021 23:27:10	11.7344	1.5
24-May-2021 23:30:54	16.764	1.56
24-May-2021 23:31:42	12.9741	1.3
24-May-2021 23:34:32	10.5311	2.31
24-May-2021 23:39:05	14.3291	2.9
24-May-2021 23:41:44	21.1557	2.14
24-May-2021 23:43:43	10.8283	1.64
24-May-2021 23:48:19	10.0326	1.47
24-May-2021 23:55:31	11.9136	1.58
25-May-2021 00:00:46	13.3661	1.13
25-May-2021 00:01:45	12.5977	1.15
25-May-2021 00:05:59	11.4257	1.56
25-May-2021 00:07:39	16.2336	1.47
25-May-2021 00:10:19	14.3679	1.35
25-May-2021 00:13:27	14.7217	1.36
25-May-2021 00:14:42	17.3402	1.64
25-May-2021 00:19:26	11.3051	1.35
25-May-2021 00:20:29	14.1487	1.45
25-May-2021 00:23:02	11.6025	1.09
25-May-2021 00:24:01	11.9703	1.52
25-May-2021 00:31:34	12.1683	1.8
25-May-2021 00:34:24	12.421	1.7
25-May-2021 00:37:59	11.2272	1.38
25-May-2021 00:40:59	9.8974	1.63
25-May-2021 00:42:50	12.4337	1.6
25-May-2021 00:46:19	17.567	2
25-May-2021 00:48:04	14.4906	1.08
25-May-2021 00:50:15	10.4334	1.66
25-May-2021 00:51:17	13.1754	1.44
25-May-2021 00:54:13	22.2354	3.06
25-May-2021 00:55:21	21.9108	2.67
25-May-2021 00:57:25	8.57907	1.52
25-May-2021 00:58:49	16.0169	1.78
25-May-2021 01:00:02	16.2628	1.65
25-May-2021 01:01:24	22.3213	1.63
25-May-2021 01:03:50	12.4408	1.52
25-May-2021 01:05:21	9.53957	1.52
25-May-2021 01:06:16	8.6183	1.71
25-May-2021 01:10:18	13.6663	1.84
25-May-2021 01:11:04	9.4504	1.47
25-May-2021 01:11:36	14.9542	1.4
25-May-2021 01:13:50	10.2565	1.75
25-May-2021 01:15:57	16.8992	3.04
25-May-2021 01:21:33	15.8953	1.54
25-May-2021 01:24:57	13.1203	1.62
25-May-2021 01:27:49	11.906	1.69
25-May-2021 01:31:10	13.8594	1.85
25-May-2021 01:32:54	12.5432	2.11
25-May-2021 01:35:04	13.3807	2.54
25-May-2021 01:38:43	19.8652	2.48
25-May-2021 01:43:39	16.2181	2.28
25-May-2021 01:44:43	12.1792	2
25-May-2021 01:48:40	8.53439	1.67
25-May-2021 01:51:32	22.481	2.01
25-May-2021 01:52:06	17.0632	1.94
25-May-2021 01:56:26	13.7213	2.47
25-May-2021 01:57:30	11.3292	2.58
25-May-2021 01:58:53	11.6665	2.17
25-May-2021 02:02:28	11.1238	1.89
25-May-2021 02:05:25	12.0705	1.91
25-May-2021 02:06:52	32.2361	1.79
25-May-2021 02:10:44	13.8806	1.95
25-May-2021 02:14:14	14.3901	2.06
25-May-2021 02:16:16	13.0421	1.76
25-May-2021 02:23:19	12.8638	2.29
25-May-2021 02:27:00	15.1356	1.66
25-May-2021 02:29:14	13.305	2.41
25-May-2021 02:32:56	14.7615	1.39
25-May-2021 02:35:24	12.0141	1.63
25-May-2021 02:36:46	15.325	1.39
25-May-2021 02:38:11	12.3659	1.1
25-May-2021 02:40:30	21.1678	2.03
25-May-2021 02:42:28	13.5045	1.61
25-May-2021 02:44:36	14.4974	3.22
25-May-2021 02:48:51	14.3616	1.97
25-May-2021 02:52:59	14.6521	1.77
25-May-2021 02:59:03	17.1001	1.78
25-May-2021 03:01:07	14.3113	1.82
25-May-2021 03:02:08	12.965	1.19
25-May-2021 03:04:15	18.1455	2
25-May-2021 03:06:40	13.4376	1.45
25-May-2021 03:07:21	14.2132	1.25
25-May-2021 03:09:05	15.8472	1.42
25-May-2021 03:12:16	14.5393	1.04
25-May-2021 03:12:54	17.5937	1.19
25-May-2021 03:14:58	14.1376	1.37
25-May-2021 03:17:11	13.5168	1.77
25-May-2021 03:21:18	13.1953	2.75
25-May-2021 03:24:32	13.5971	1.98
25-May-2021 03:28:30	15.6874	1.56
25-May-2021 03:31:42	13.7872	1.67
25-May-2021 03:33:30	15.3129	1.66
25-May-2021 03:40:00	14.6303	1.32
25-May-2021 03:41:10	33.693	1.32
25-May-2021 03:44:08	20.0492	1.94
25-May-2021 03:45:09	23.714	1.56
25-May-2021 03:49:08	15.947	1.46
25-May-2021 03:50:02	15.4981	1.31
25-May-2021 03:52:16	15.2893	1.26
25-May-2021 03:57:49	13.6312	3.28
25-May-2021 03:59:58	19.9423	2.9
25-May-2021 04:01:17	15.6982	2.61
25-May-2021 04:04:00	16.2847	1.78
25-May-2021 04:05:15	17.6476	1.69
25-May-2021 04:14:52	16.0523	1.29
25-May-2021 04:16:48	16.0187	1.55
25-May-2021 04:32:21	23.1739	2.47
25-May-2021 04:34:22	15.678	2.33
25-May-2021 04:36:55	20.0441	2.76
25-May-2021 04:42:05	16.2474	1.46
25-May-2021 04:45:23	15.7636	2.38
25-May-2021 04:46:58	16.1845	1.85
25-May-2021 04:48:50	16.0447	2.19
25-May-2021 04:51:12	15.2672	1.89
25-May-2021 04:52:28	11.3036	1.64
25-May-2021 04:54:28	16.2143	1.34
25-May-2021 04:58:48	17.625	1.69
25-May-2021 05:02:38	18.6359	2
25-May-2021 05:06:36	15.6055	1.37
25-May-2021 05:09:07	17.1521	2.53
25-May-2021 05:10:28	17.0177	1.57
25-May-2021 05:11:57	12.8872	2.21
25-May-2021 05:13:36	17.2006	1.76
25-May-2021 05:18:06	13.0863	1.81
25-May-2021 05:20:32	16.7149	1.86
25-May-2021 05:24:34	16.6036	2.76
25-May-2021 05:28:57	17.7975	1.77
25-May-2021 05:33:51	16.3936	1.87
25-May-2021 05:35:19	18.7626	2.04
25-May-2021 05:38:13	18.301	1.8
25-May-2021 05:39:21	18.315	1.46
25-May-2021 05:48:21	17.2359	2.78
25-May-2021 05:54:18	17.2354	1.49
25-May-2021 05:56:43	16.8372	1.54
25-May-2021 05:58:03	17.2396	1.5
25-May-2021 05:59:08	17.5157	1.85
25-May-2021 06:13:45	17.2877	1.63
25-May-2021 06:15:04	16.1783	1.47
25-May-2021 06:19:08	16.013	2.14
25-May-2021 06:22:37	16.8956	1.22
25-May-2021 06:30:37	17.7454	1.91
25-May-2021 06:34:25	17.579	3.17
25-May-2021 06:39:16	17.6322	3.7
25-May-2021 06:41:11	15.3636	2.77
25-May-2021 06:45:57	18.0709	2.72
25-May-2021 06:47:06	17.9633	3.26
25-May-2021 06:48:21	18.8777	3.14
25-May-2021 06:48:51	22.1918	3.07
25-May-2021 06:52:21	17.3795	3.19
25-May-2021 06:54:44	18.4939	2.39
25-May-2021 06:58:30	18.0072	2.7
25-May-2021 07:00:26	17.7971	3.01
25-May-2021 07:01:59	18.8902	2.24
25-May-2021 07:05:55	17.1471	2.77
25-May-2021 07:08:46	17.4284	3.64
25-May-2021 07:12:02	16.3541	3.49
25-May-2021 07:13:58	17.5539	3.06
25-May-2021 07:17:16	17.1045	3.14
25-May-2021 07:18:26	16.8388	2.82
25-May-2021 07:19:01	17.2007	2.95
25-May-2021 07:21:02	17.3122	3.23
25-May-2021 07:23:02	17.6885	2.74
25-May-2021 07:25:29	17.1575	4.11
25-May-2021 07:26:57	19.1881	3.7
25-May-2021 07:27:52	18.8036	2.88
25-May-2021 07:29:25	18.1179	2.44
25-May-2021 07:32:45	18.2919	3.55
25-May-2021 07:34:00	17.6907	3.53
25-May-2021 07:37:56	17.3932	2.77
25-May-2021 07:39:18	17.3214	2.84
25-May-2021 07:41:38	16.5691	3.65
25-May-2021 07:42:46	17.9648	2.96
25-May-2021 07:44:38	17.6542	2.5
25-May-2021 07:46:30	17.9518	2.44
25-May-2021 07:47:58	17.5429	3.12
25-May-2021 07:51:48	17.5095	2.74
25-May-2021 07:52:29	17.6438	3.37
25-May-2021 07:53:23	17.5378	2.54
25-May-2021 07:55:09	17.1378	3.06
25-May-2021 07:56:44	17.1885	3
25-May-2021 07:58:52	17.3521	3.07
25-May-2021 08:04:13	18.1223	3.55
25-May-2021 08:07:14	22.5178	3.01
25-May-2021 08:08:45	19.6335	2.93
25-May-2021 08:09:48	21.3245	2.42
25-May-2021 08:11:58	18.2944	3.46
25-May-2021 08:19:54	17.4879	4.25
25-May-2021 08:21:32	18.7257	3.87
25-May-2021 08:23:14	18.4186	2.98
25-May-2021 08:25:20	18.7075	2.4
25-May-2021 08:30:59	18.4453	2.98
25-May-2021 08:33:23	19.2938	3.89
25-May-2021 08:34:32	18.611	2.82
25-May-2021 08:36:21	18.3119	2.65
25-May-2021 08:37:14	16.3734	3.05
25-May-2021 08:38:01	18.1689	3.07
25-May-2021 08:38:38	19.0388	2.92
25-May-2021 08:40:16	18.9669	2.85
25-May-2021 08:41:01	17.8882	3.37
25-May-2021 08:44:33	18.5396	4.13
25-May-2021 08:47:16	19.1576	3.42
25-May-2021 08:51:13	20.2372	3.96
25-May-2021 09:03:01	19.6831	4.52
25-May-2021 09:05:42	19.812	3.28
25-May-2021 09:08:35	20.3412	3.21
25-May-2021 09:12:36	19.904	3.35
25-May-2021 09:15:07	19.589	3.2
25-May-2021 09:15:52	20.4865	3.13
25-May-2021 09:18:00	19.8294	3.12
25-May-2021 09:18:52	19.8929	3.29
25-May-2021 09:20:45	20.9316	2.31
25-May-2021 09:21:51	17.2969	2.74
25-May-2021 09:24:47	19.9887	3.3
25-May-2021 09:27:31	20.1584	2.44
25-May-2021 09:29:56	21.6324	2.81
25-May-2021 09:30:46	22.2388	3.86
25-May-2021 09:31:59	20.9164	3.66
25-May-2021 09:37:10	20.7264	3.08
25-May-2021 09:37:40	20.5419	2.93
25-May-2021 09:41:00	19.9339	4.34
25-May-2021 09:43:21	18.0181	2.86
25-May-2021 09:46:42	19.7552	2.32
25-May-2021 09:47:39	21.4647	2.08
25-May-2021 09:48:51	20.8647	2.49
25-May-2021 09:50:13	19.2318	4.13
25-May-2021 09:55:53	20.7738	2.03
25-May-2021 09:56:27	20.6743	2.26
25-May-2021 09:57:58	19.3969	2.11
25-May-2021 10:02:40	20.0978	2.87
25-May-2021 10:04:19	19.9687	3.63
25-May-2021 10:06:18	20.7397	2.74
25-May-2021 10:09:24	21.0061	2.97
25-May-2021 10:10:51	20.5691	3.23
25-May-2021 10:12:41	21.4262	2.35
25-May-2021 10:13:19	21.1144	2.75
25-May-2021 10:14:55	20.9298	3.29
25-May-2021 10:16:26	19.7574	2.7
25-May-2021 10:18:06	20.5267	3.2
25-May-2021 10:18:32	20.8095	3.23
25-May-2021 10:21:19	20.4972	2.69
25-May-2021 10:22:58	20.321	2.64
25-May-2021 10:23:41	20.9891	2.89
25-May-2021 10:24:56	20.2753	2.86
25-May-2021 10:26:02	19.7802	2.33
25-May-2021 10:29:25	20.9136	3.2
25-May-2021 10:40:45	18.4795	4.37
25-May-2021 10:43:00	19.8548	2.46
25-May-2021 10:44:37	21.0964	3.03
25-May-2021 10:46:44	18.4631	2.11
25-May-2021 10:49:47	20.0497	2.67
25-May-2021 10:54:06	18.9774	3.26
25-May-2021 10:55:36	20.0257	3.46
25-May-2021 10:59:52	19.1508	2.79
25-May-2021 11:01:08	21.1202	2.12
25-May-2021 11:03:33	21.2593	2.08
25-May-2021 11:06:47	39.9103	3.97
25-May-2021 11:09:55	21.1045	2.8
25-May-2021 11:10:57	21.662	2.76
25-May-2021 11:11:42	21.6354	2.59
25-May-2021 11:13:29	20.3626	3.32
25-May-2021 11:14:31	20.475	3.44
25-May-2021 11:16:56	21.2419	3.31
25-May-2021 11:18:02	21.1129	2.79
25-May-2021 11:20:52	21.6023	2.96
25-May-2021 11:22:15	20.3779	3.11
25-May-2021 11:26:09	21.138	3.25
25-May-2021 11:28:11	21.6031	2.93
25-May-2021 11:31:20	21.4916	2.93
25-May-2021 11:35:27	22.1003	2.98
25-May-2021 11:39:11	20.9475	3.92
25-May-2021 11:45:20	22.4884	2.85
25-May-2021 11:46:26	22.0787	2.59
25-May-2021 11:47:01	22.5548	2.46
25-May-2021 11:48:08	21.2609	2.57
25-May-2021 11:50:04	20.9265	3.29
25-May-2021 11:51:06	21.1392	3.18
25-May-2021 11:52:19	20.8061	2.67
25-May-2021 11:54:32	21.3993	3.28
25-May-2021 11:58:50	20.9109	3.43
25-May-2021 11:59:35	22.2688	3.06
25-May-2021 12:00:33	22.778	2.88
25-May-2021 12:02:26	21.3448	2.81
25-May-2021 12:05:18	21.791	3.44
25-May-2021 12:07:27	21.3809	3.19
25-May-2021 12:12:09	21.5332	3.58
25-May-2021 12:13:47	23.2397	2.92
25-May-2021 12:14:32	22.2445	2.77
25-May-2021 12:16:26	19.1362	4.37
25-May-2021 12:20:32	21.6783	2.98
25-May-2021 12:23:33	20.2104	2.69
25-May-2021 12:24:33	19.7889	2.4
25-May-2021 12:26:25	21.86	2.26
25-May-2021 12:28:00	21.8283	2.48
25-May-2021 12:29:46	19.767	3.12
25-May-2021 12:31:42	22.0458	2.54
25-May-2021 12:33:14	21.3699	2.74
25-May-2021 12:35:56	20.5194	2.53
25-May-2021 12:36:52	20.8169	2.9
25-May-2021 12:41:21	20.8008	3.58
25-May-2021 12:46:14	20.1367	2.64
25-May-2021 12:51:24	20.9221	3.16
25-May-2021 12:52:04	21.3537	2.37
25-May-2021 12:53:52	19.6553	3.11
25-May-2021 12:54:42	23.6079	2.51
25-May-2021 12:57:47	19.9633	3.23
25-May-2021 13:00:04	19.5857	2.55
25-May-2021 13:05:36	20.3948	2.5
25-May-2021 13:07:20	20.9239	3.94
25-May-2021 13:10:29	22.0557	2.07
25-May-2021 13:13:16	21.2703	2.66
25-May-2021 13:14:16	21.4254	2.72
25-May-2021 13:15:49	20.4227	2.33
25-May-2021 13:18:43	21.0852	2.39
25-May-2021 13:22:12	22.1001	2.76
25-May-2021 13:23:06	21.5139	2.68
25-May-2021 13:24:35	21.5818	2.39
25-May-2021 13:25:13	20.7101	2.47
25-May-2021 13:26:13	22.3291	2.13
25-May-2021 13:28:53	20.9531	3.11
25-May-2021 13:33:30	20.7394	3.24
25-May-2021 13:34:45	23.1178	2.72
25-May-2021 13:38:09	21.0606	2.71
25-May-2021 13:39:50	20.929	3
25-May-2021 13:41:37	21.9902	2.83
25-May-2021 13:44:19	21.0793	3
25-May-2021 13:46:11	21.9357	2.69
25-May-2021 13:47:10	20.2825	2.35
25-May-2021 13:49:20	21.2	2.75
25-May-2021 13:51:31	21.3395	3.32
25-May-2021 13:53:39	20.9502	2.88
25-May-2021 13:54:43	21.5518	3.35
25-May-2021 13:57:22	20.1664	2.78
25-May-2021 13:59:21	21.8673	3.53
25-May-2021 14:01:19	20.8402	2.74
25-May-2021 14:01:45	20.7377	2.84
25-May-2021 14:05:02	21.0735	3.01
25-May-2021 14:05:52	20.8838	2.8
25-May-2021 14:08:52	21.3052	3.02
25-May-2021 14:13:33	20.6247	2.5
25-May-2021 14:14:38	20.9446	2.63
25-May-2021 14:15:19	23.1852	2.13
25-May-2021 14:16:28	22.3876	2.42
25-May-2021 14:18:00	21.0701	2.64
25-May-2021 14:19:33	21.6942	2.07
25-May-2021 14:21:32	22.6752	2.39
25-May-2021 14:23:12	20.7787	2.99
25-May-2021 14:27:32	23.6265	2.96
25-May-2021 14:28:33	21.5276	3.06
25-May-2021 14:31:03	20.4603	2.73
25-May-2021 14:35:41	22.3952	2.13
25-May-2021 14:38:36	22.0586	2.49
25-May-2021 14:40:02	18.8357	2.44
25-May-2021 14:43:39	23.711	2.3
25-May-2021 14:46:55	21.8568	2.24
25-May-2021 14:48:46	21.6621	2.73
25-May-2021 14:52:27	21.1408	2.75
25-May-2021 14:55:09	22.0016	2.6
25-May-2021 14:57:59	21.2749	2.94
25-May-2021 15:00:21	21.8671	2.48
25-May-2021 15:05:08	21.3487	2.65
25-May-2021 15:07:17	22.0784	2.68
25-May-2021 15:08:52	21.5116	2.25
25-May-2021 15:12:54	22.1979	3.6
25-May-2021 15:15:18	21.7948	3.54
25-May-2021 15:16:17	22.1558	2.83
25-May-2021 15:18:06	21.9577	2.34
25-May-2021 15:20:50	20.0877	3.2
25-May-2021 15:23:53	20.0219	3.42
25-May-2021 15:25:12	21.1898	2.56
25-May-2021 15:28:01	22.4102	3.5
25-May-2021 15:29:17	22.1664	2.21
25-May-2021 15:33:07	24.2291	2.08
25-May-2021 15:36:14	22.3379	2.72
25-May-2021 15:37:44	21.5492	2.11
25-May-2021 15:38:24	21.1056	2.19
25-May-2021 15:38:57	20.3231	2.34
25-May-2021 15:40:46	19.411	3.78
25-May-2021 15:42:37	30.0039	2.38
25-May-2021 15:44:27	19.8332	2.42
25-May-2021 15:45:27	21.9852	2.21
25-May-2021 15:47:41	22.1485	2.41
25-May-2021 15:50:19	20.7593	2.53
25-May-2021 15:52:17	23.6394	2.14
25-May-2021 15:54:58	21.7681	2.55
25-May-2021 15:56:11	21.5272	2.63
25-May-2021 15:57:22	19.418	2.54
25-May-2021 15:59:08	21.5495	3.05
25-May-2021 16:00:25	21.4822	2.76
25-May-2021 16:02:50	19.4813	1.92
25-May-2021 16:04:29	22.7817	3.14
25-May-2021 16:06:12	20.7971	3.1
25-May-2021 16:08:27	20.4745	2.23
25-May-2021 16:10:48	21.0092	2.24
25-May-2021 16:12:39	21.9614	3.26
25-May-2021 16:16:23	21.5601	2.85
25-May-2021 16:17:52	23.8647	2.64
25-May-2021 16:18:41	21.4829	2.2
25-May-2021 16:20:19	19.6336	3.55
25-May-2021 16:21:24	19.7571	3.39
25-May-2021 16:22:41	23.8919	2.68
25-May-2021 16:24:11	21.6892	2.2
25-May-2021 16:26:15	21.2925	3.08
25-May-2021 16:28:18	21.567	2.45
25-May-2021 16:29:33	21.0922	2.78
25-May-2021 16:30:09	21.685	2.52
25-May-2021 16:30:44	21.7025	2.31
25-May-2021 16:33:11	21.8662	3.25
25-May-2021 16:34:18	20.2528	3.09
25-May-2021 16:35:33	21.5945	3.75
25-May-2021 16:37:23	22.0106	2.78
25-May-2021 16:39:40	21.1831	3.82
25-May-2021 16:40:32	22.3144	3.33
25-May-2021 16:43:28	21.6438	3.55
25-May-2021 16:44:45	21.6607	2.78
25-May-2021 16:46:59	20.629	2.12
25-May-2021 16:49:59	23.2877	2.4
25-May-2021 16:50:39	23.3525	2.43
25-May-2021 16:52:51	21.476	3.76
25-May-2021 16:55:25	21.7252	2.87
25-May-2021 17:03:39	21.1928	3.07
25-May-2021 17:05:08	20.9534	3.13
25-May-2021 17:06:42	21.3679	3.37
25-May-2021 17:10:33	21.5963	3.08
25-May-2021 17:13:35	22.0692	2.94
25-May-2021 17:17:13	22.4298	2.93
25-May-2021 17:18:53	23.4522	2.7
25-May-2021 17:20:30	21.8399	2.88
25-May-2021 17:22:03	22.2211	2.46
25-May-2021 17:23:31	22.2269	2.54
25-May-2021 17:26:46	21.0631	3.06
25-May-2021 17:27:17	23.2843	3
25-May-2021 17:31:20	21.6498	2.96
25-May-2021 17:35:42	22.5514	2.3
25-May-2021 17:36:51	22.3706	2.92
25-May-2021 17:37:33	23.4947	2.53
25-May-2021 17:40:03	22.5607	3.25
25-May-2021 17:45:27	22.487	2.95
25-May-2021 17:46:53	22.6039	2.66
25-May-2021 17:49:21	22.7562	2.73
25-May-2021 17:53:22	23.1524	3.18
25-May-2021 17:55:37	22.5535	2.75
25-May-2021 17:57:02	24.5226	2.28
25-May-2021 18:00:04	22.1914	3.06
25-May-2021 18:02:08	21.8129	2.66
25-May-2021 18:04:33	21.918	3
25-May-2021 18:06:39	22.7366	3.05
25-May-2021 18:09:06	22.2935	2.54
25-May-2021 18:10:23	22.8702	2.22
25-May-2021 18:14:00	21.9872	3.42
25-May-2021 18:19:34	22.4919	2.87
25-May-2021 18:20:24	21.0837	2.42
25-May-2021 18:22:34	22.455	2.53
25-May-2021 18:23:49	21.3454	2.31
25-May-2021 18:26:40	21.9629	3.74
25-May-2021 18:28:20	24.4796	2.51
25-May-2021 18:31:04	21.9914	2.69
25-May-2021 18:32:54	22.6883	2.76
25-May-2021 18:34:09	22.3088	3.77
25-May-2021 18:35:47	22.5789	2.83
25-May-2021 18:37:29	22.2723	2.24
25-May-2021 18:39:46	21.7229	3.12
25-May-2021 18:45:51	18.2993	3.42
25-May-2021 18:52:39	21.7518	2.86
25-May-2021 18:55:06	22.1814	2.29
25-May-2021 18:56:38	21.9762	2.95
25-May-2021 18:58:56	22.0978	3.11
25-May-2021 19:01:33	22.59	2.35
25-May-2021 19:04:48	22.4096	2.63
25-May-2021 19:06:25	22.1689	2.67
25-May-2021 19:07:05	21.1725	2.53
25-May-2021 19:08:42	21.8568	2.72
25-May-2021 19:10:04	22.9877	2.72
25-May-2021 19:11:06	22.9329	2.86
25-May-2021 19:12:58	21.6994	3.03
25-May-2021 19:14:20	22.0315	2.73
25-May-2021 19:15:11	22.8118	2.67
25-May-2021 19:16:32	22.2892	2.15
25-May-2021 19:18:38	22.1189	2.98
25-May-2021 19:22:06	22.0014	3.27
25-May-2021 19:27:45	23.3845	2.76
25-May-2021 19:31:34	22.035	2.29
25-May-2021 19:32:58	24.6819	2.32
25-May-2021 19:35:52	22.8557	2.36
25-May-2021 19:40:02	21.9809	2.93
25-May-2021 19:41:15	22.0388	2.23
25-May-2021 19:44:40	23.1416	2.67
25-May-2021 19:48:51	23.3278	3.14
25-May-2021 19:50:50	22.9378	2.47
25-May-2021 19:53:07	23.0404	3.3
25-May-2021 19:54:00	23.2052	2.31
25-May-2021 19:58:47	23.3003	3.25
25-May-2021 19:59:42	23.5725	2.92
25-May-2021 20:01:34	23.5482	2.55
25-May-2021 20:03:39	21.7949	3.03
25-May-2021 20:06:03	23.5501	3.55
25-May-2021 20:07:51	23.0185	3.04
25-May-2021 20:10:03	22.0003	2.94
25-May-2021 20:11:58	21.6728	2.64
25-May-2021 20:14:16	22.8627	2.58
25-May-2021 20:16:32	23.7486	2.66
25-May-2021 20:17:32	22.6369	2.47
25-May-2021 20:19:53	19.7306	2.57
25-May-2021 20:20:49	23.1144	2.99
25-May-2021 20:23:03	22.7763	3.11
25-May-2021 20:24:18	21.9591	2.83
25-May-2021 20:27:57	23.5407	2.57
25-May-2021 20:29:38	24.1601	2.66
25-May-2021 20:32:07	21.7444	3.21
25-May-2021 20:33:51	21.793	3.09
25-May-2021 20:35:31	20.7112	2.5
25-May-2021 20:38:11	22.2656	4.47
25-May-2021 20:46:27	22.6015	3.45
25-May-2021 20:50:01	22.9092	2.73
25-May-2021 20:52:17	22.6571	3.61
25-May-2021 20:55:40	22.787	2.94
25-May-2021 20:56:48	21.9726	3.02
25-May-2021 20:58:42	22.8098	2.8
25-May-2021 21:02:40	23.246	2.92
25-May-2021 21:04:52	23.0741	3.52
25-May-2021 21:06:24	23.1652	2.51
25-May-2021 21:11:20	23.2422	3.11
25-May-2021 21:13:35	23.3992	3.05
25-May-2021 21:17:08	22.8948	2.88
25-May-2021 21:18:07	22.2672	3.02
25-May-2021 21:19:40	23.1385	2.73
25-May-2021 21:20:10	23.1906	3.05
25-May-2021 21:22:48	22.8215	2.22
25-May-2021 21:24:01	23.4125	2.55
25-May-2021 21:25:07	22.5265	2.16
25-May-2021 21:27:18	22.9647	2.48
25-May-2021 21:30:51	21.7805	2.38
25-May-2021 21:31:35	22.8251	2.61
25-May-2021 21:37:13	23.3977	3.49
25-May-2021 21:39:57	23.0816	1.96
25-May-2021 21:41:57	22.1333	2.36
25-May-2021 21:45:45	24.0395	2.1
25-May-2021 21:55:51	23.0324	2.84
25-May-2021 21:57:47	24.5667	3.12
25-May-2021 21:59:37	22.3102	2.35
25-May-2021 22:03:02	22.3727	3.39
25-May-2021 22:04:16	24.1069	2.74
25-May-2021 22:09:50	23.0888	2.11
25-May-2021 22:11:50	20.4775	2.03
25-May-2021 22:12:45	20.111	1.68
25-May-2021 22:14:20	21.9416	2.44
25-May-2021 22:17:10	21.5917	2.34
25-May-2021 22:19:28	22.9404	1.74
25-May-2021 22:21:08	23.7051	2.42
25-May-2021 22:22:53	21.1156	2.17
25-May-2021 22:26:21	21.9899	3.12
25-May-2021 22:27:37	23.7554	2.33
25-May-2021 22:29:24	22.1384	1.88
25-May-2021 22:33:20	20.8641	2.23
25-May-2021 22:37:10	22.0975	2.41
25-May-2021 22:39:22	21.1408	1.76
25-May-2021 22:40:13	23.208	2.56
25-May-2021 22:41:48	19.9671	2.05
25-May-2021 22:44:16	21.248	2.07
25-May-2021 22:48:07	20.4267	1.62
25-May-2021 22:51:27	21.9492	1.61
25-May-2021 22:53:45	21.0194	3.24
25-May-2021 22:55:02	24.0356	2.39
25-May-2021 22:56:15	20.9463	1.9
25-May-2021 22:57:55	22.3748	1.93
25-May-2021 23:00:16	22.9378	1.71
25-May-2021 23:02:00	21.8643	2.91
25-May-2021 23:03:27	21.9484	2.26
25-May-2021 23:05:56	22.7417	2.4
25-May-2021 23:07:19	22.1824	2.54
25-May-2021 23:08:21	21.8715	2.5
25-May-2021 23:10:40	21.1315	3.43
25-May-2021 23:11:38	21.2817	2.72
25-May-2021 23:12:22	22.0217	2.02
25-May-2021 23:14:04	21.868	2.77
25-May-2021 23:15:50	23.1778	3.68
25-May-2021 23:18:49	23.0239	2.46
25-May-2021 23:20:50	21.4718	2.78
25-May-2021 23:23:48	23.6363	2.75
25-May-2021 23:25:56	22.0736	3.28
25-May-2021 23:26:29	24.712	3.04
25-May-2021 23:28:20	23.4346	2.55
25-May-2021 23:29:48	23.2514	3.14
25-May-2021 23:33:12	22.3152	2.87
25-May-2021 23:34:10	22.0608	2.31
25-May-2021 23:35:48	22.6227	2.94
25-May-2021 23:39:03	22.2776	2.66
25-May-2021 23:40:05	23.5491	2.53
25-May-2021 23:43:46	23.717	2.84
25-May-2021 23:47:02	23.3302	3.05
25-May-2021 23:49:30	23.3294	2.73
25-May-2021 23:50:05	22.2159	2.79
25-May-2021 23:51:51	22.438	2.59
25-May-2021 23:53:15	23.9312	2.51
25-May-2021 23:54:02	22.3875	2.47
25-May-2021 23:56:56	23.3085	3.18
26-May-2021 00:00:26	22.4123	2.98
26-May-2021 00:04:03	22.8313	3.36
26-May-2021 00:14:25	22.6928	2.74
26-May-2021 00:16:32	22.6767	3.38
26-May-2021 00:18:08	22.8096	2.91
26-May-2021 00:21:13	21.1993	2.62
26-May-2021 00:22:42	26.834	3
26-May-2021 00:23:36	23.7709	2.75
26-May-2021 00:25:52	23.3729	2.63
26-May-2021 00:30:36	23.2294	3.18
26-May-2021 00:32:25	22.4851	3.05
26-May-2021 00:33:52	24.1175	3.43
26-May-2021 00:35:22	23.7518	2.96
26-May-2021 00:39:51	23.9522	2.81
26-May-2021 00:42:26	23.8764	2.53
26-May-2021 00:43:11	23.6685	2.29
26-May-2021 00:45:14	23.2434	2.65
26-May-2021 00:46:35	23.4208	2.42
26-May-2021 00:48:03	23.5221	2.11
26-May-2021 00:50:33	23.1732	3.6
26-May-2021 00:57:06	23.8952	2.97
26-May-2021 00:59:28	24.2217	2.25
26-May-2021 01:03:29	24.1412	3.21
26-May-2021 01:05:32	23.1792	3.1
26-May-2021 01:10:34	23.5277	2.19
26-May-2021 01:13:16	24.0679	3.18
26-May-2021 01:14:09	23.8184	2.61
26-May-2021 01:15:23	23.6597	2.1
26-May-2021 01:17:18	22.2353	1.8
26-May-2021 01:19:27	24.5521	3.44
26-May-2021 01:21:06	24.4085	2.69
26-May-2021 01:22:20	22.1891	2.33
26-May-2021 01:23:42	22.8183	2.23
26-May-2021 01:25:28	22.9749	2.16
26-May-2021 01:26:09	23.4496	2.42
26-May-2021 01:28:38	22.6198	1.98
26-May-2021 01:30:01	22.7093	1.94
26-May-2021 01:31:07	21.4472	1.97
26-May-2021 01:33:48	20.4691	2.5
26-May-2021 01:34:51	22.1848	2.19
26-May-2021 01:41:36	24.567	2.48
26-May-2021 01:44:01	24.1687	3.72
26-May-2021 01:45:37	24.8656	2.29
26-May-2021 01:47:59	24.3166	2.78
26-May-2021 01:51:10	24.5129	2.64
26-May-2021 01:53:06	19.9302	1.34
26-May-2021 01:54:45	23.3315	3.12
26-May-2021 01:58:47	20.5443	2.06
26-May-2021 01:59:32	24.6144	2.33
26-May-2021 02:01:57	20.944	1.63
26-May-2021 02:02:31	21.2094	1.59
26-May-2021 02:05:18	23.7046	2.36
26-May-2021 02:06:26	23.2511	2.07
26-May-2021 02:08:11	23.6229	2.03
26-May-2021 02:13:36	24.0077	2.27
26-May-2021 02:15:10	21.3398	2.08
26-May-2021 02:18:50	20.9757	3.54
26-May-2021 02:23:43	23.3389	2.79
26-May-2021 02:27:44	24.2145	3.67
26-May-2021 02:30:50	20.1111	2.21
26-May-2021 02:34:53	20.0365	2.07
26-May-2021 02:37:15	20.5422	3.19
26-May-2021 02:39:58	23.3613	2.29
26-May-2021 02:41:55	24.2927	1.87
26-May-2021 02:46:59	20.2646	3.3
26-May-2021 02:48:44	20.56	3.14
26-May-2021 02:51:59	20.5094	3.31
26-May-2021 02:54:22	20.2582	2.33
[truncated: 2,329 more rows]

## Sheet: panel_d_Ashes
%year	month	day	hour	min	Ash index	Ash distance (km)
2021	5	22	0	0	175.737	3.41703
2021	5	22	0	15	186.971	3.74779
2021	5	22	0	30	181.362	3.61706
2021	5	22	0	45	173.783	3.48267
2021	5	22	1	0	155.188	3.32958
2021	5	22	1	15	178.881	3.33705
2021	5	22	1	30	181.171	3.51801
2021	5	22	1	45	157.3	3.30704
2021	5	22	2	0	188.929	3.65494
2021	5	22	2	15	196.255	3.51
2021	5	22	2	30	159.233	3.37014
2021	5	22	2	45	175.441	3.99393
2021	5	22	3	0	180.257	3.36029
2021	5	22	3	15	181.292	3.28208
2021	5	22	3	30	171.592	3.26928
2021	5	22	3	45	159.736	3.46164
2021	5	22	4	0	125.669	3.63982
2021	5	22	4	15	96.4046	3.63004
2021	5	22	4	30	50.3643	3.33066
2021	5	22	4	45	64.4072	3.7407
2021	5	22	5	0	27.1543	3.80379
2021	5	22	5	15	40.3744	3.18483
2021	5	22	5	30	38.7859	3.72249
2021	5	22	5	45	73.9744	3.46707
2021	5	22	6	0	39.7349	3.22438
2021	5	22	6	15	65.6934	3.77041
2021	5	22	6	30	55.6074	4.09106
2021	5	22	6	45	4.38627	2.1762
2021	5	22	7	0	0	NaN
2021	5	22	7	15	4.13239	2.1762
2021	5	22	7	30	97.7592	3.3503
2021	5	22	7	45	0	NaN
2021	5	22	8	0	35.742	3.12345
2021	5	22	8	15	39.9923	3.08882
2021	5	22	8	30	0	NaN
2021	5	22	8	45	0	NaN
2021	5	22	9	0	0	NaN
2021	5	22	9	15	0	NaN
2021	5	22	9	30	0	NaN
2021	5	22	9	45	92.9922	3.31288
2021	5	22	10	0	41.3449	3.21472
2021	5	22	10	15	0	NaN
2021	5	22	10	30	11.0853	1.58474
2021	5	22	10	45	0	NaN
2021	5	22	11	0	0	NaN
2021	5	22	11	15	0	NaN
2021	5	22	11	30	33.9731	4.34323
2021	5	22	11	45	23.2854	3.91076
2021	5	22	12	0	22.0196	3.81095
2021	5	22	12	15	0	NaN
2021	5	22	12	30	0	NaN
2021	5	22	12	45	0	NaN
2021	5	22	13	0	0	NaN
2021	5	22	13	15	0	NaN
2021	5	22	13	30	0	NaN
2021	5	22	13	45	0	NaN
2021	5	22	14	0	0	NaN
2021	5	22	14	15	0	NaN
2021	5	22	14	30	0	NaN
2021	5	22	14	45	0	NaN
2021	5	22	15	0	138.117	3.50875
2021	5	22	15	15	0	NaN
2021	5	22	15	30	0	NaN
2021	5	22	15	45	0	NaN
2021	5	22	16	0	0	NaN
2021	5	22	16	15	0	NaN
2021	5	22	16	30	0	NaN
2021	5	22	16	45	16.4584	4.35782
2021	5	22	17	0	124.381	7.43376
2021	5	22	17	15	169.725	10.1154
2021	5	22	17	30	100.297	9.44381
2021	5	22	17	45	39.4565	12.7361
2021	5	22	18	0	115.864	12.4662
2021	5	22	18	15	125.113	12.0965
2021	5	22	18	30	94.2948	12.2271
2021	5	22	18	45	99.8811	12.7441
2021	5	22	19	0	105.873	10.1283
2021	5	22	19	15	0	NaN
2021	5	22	19	30	4.37728	12.6582
2021	5	22	19	45	117.081	10.857
2021	5	22	20	0	118.106	8.47469
2021	5	22	20	15	128.491	9.83475
2021	5	22	20	30	27.5056	11.0212
2021	5	22	20	45	0	NaN
2021	5	22	21	0	0	NaN
2021	5	22	21	15	0	NaN
2021	5	22	21	30	0	NaN
2021	5	22	21	45	0	NaN
2021	5	22	22	0	0	NaN
2021	5	22	22	15	0	NaN
2021	5	22	22	30	0	NaN
2021	5	22	22	45	0	NaN
2021	5	22	23	0	0	NaN
2021	5	22	23	15	0	NaN
2021	5	22	23	30	0	NaN
2021	5	22	23	45	0	NaN
2021	5	23	0	0	0	NaN
2021	5	23	0	15	0	NaN
2021	5	23	0	30	0	NaN
2021	5	23	0	45	0	NaN
2021	5	23	1	0	0	NaN
2021	5	23	1	15	0	NaN
2021	5	23	1	30	15.5213	3.80812
2021	5	23	1	45	0	NaN
2021	5	23	2	0	0	NaN
2021	5	23	2	15	0	NaN
2021	5	23	2	30	0	NaN
2021	5	23	2	45	0	NaN
2021	5	23	3	0	0	NaN
2021	5	23	3	15	0	NaN
2021	5	23	3	30	5.55678	4.34467
2021	5	23	3	45	0	NaN
2021	5	23	4	0	0	NaN
2021	5	23	4	15	0	NaN
2021	5	23	4	30	0	NaN
2021	5	23	4	45	0	NaN
2021	5	23	5	0	0	NaN
2021	5	23	5	15	0	NaN
2021	5	23	5	30	8.27475	8.71086
2021	5	23	5	45	0	NaN
2021	5	23	6	0	28.678	10.3171
2021	5	23	6	15	17.2196	11.4427
2021	5	23	6	30	136.912	10.1352
2021	5	23	6	45	225.289	8.81068
2021	5	23	7	0	263.301	8.71702
2021	5	23	7	15	334.393	8.65048
2021	5	23	7	30	293.749	8.82089
2021	5	23	7	45	211.503	9.1036
2021	5	23	8	0	291.604	8.25672
2021	5	23	8	15	400.023	7.1203
2021	5	23	8	30	511.016	7.34426
2021	5	23	8	45	524.934	7.07981
2021	5	23	9	0	598.498	7.56545
2021	5	23	9	15	599.13	7.77784
2021	5	23	9	30	575.844	7.72702
2021	5	23	9	45	550.59	8.34253
2021	5	23	10	0	493.531	8.51583
2021	5	23	10	15	427.097	8.78617
2021	5	23	10	30	405.142	8.94027
2021	5	23	10	45	346.497	9.05847
2021	5	23	11	0	299.553	9.60522
2021	5	23	11	15	171.681	10.4417
2021	5	23	11	30	44.9073	11.8089
2021	5	23	11	45	4.30447	11.2839
2021	5	23	12	0	4.27976	12.8265
2021	5	23	12	15	0	NaN
2021	5	23	12	30	0	NaN
2021	5	23	12	45	0	NaN
2021	5	23	13	0	0	NaN
2021	5	23	13	15	0	NaN
2021	5	23	13	30	0	NaN
2021	5	23	13	45	0	NaN
2021	5	23	14	0	0	NaN
2021	5	23	14	15	0	NaN
2021	5	23	14	30	0	NaN
2021	5	23	14	45	0	NaN
2021	5	23	15	0	0	NaN
2021	5	23	15	15	0	NaN
2021	5	23	15	30	0	NaN
2021	5	23	15	45	0	NaN
2021	5	23	16	0	0	NaN
2021	5	23	16	15	0	NaN
2021	5	23	16	30	0	NaN
2021	5	23	16	45	0	NaN
2021	5	23	17	0	8.77255	14.1212
2021	5	23	17	15	0	NaN
2021	5	23	17	30	0	NaN
2021	5	23	17	45	0	NaN
2021	5	23	18	0	0	NaN
2021	5	23	18	15	0	NaN
2021	5	23	18	30	0	NaN
2021	5	23	18	45	0	NaN
2021	5	23	19	0	0	NaN
2021	5	23	19	15	0	NaN
2021	5	23	19	30	0	NaN
2021	5	23	19	45	0	NaN
2021	5	23	20	0	0	NaN
2021	5	23	20	15	0	NaN
2021	5	23	20	30	0	NaN
2021	5	23	20	45	0	NaN
2021	5	23	21	0	0	NaN
2021	5	23	21	15	0	NaN
2021	5	23	21	30	0	NaN
2021	5	23	21	45	17.0655	2.31811
2021	5	23	22	0	71.9012	3.15896
2021	5	23	22	15	42.2084	2.90633
2021	5	23	22	30	9.96775	1.58474
2021	5	23	22	45	0	NaN
2021	5	23	23	0	0	NaN
2021	5	23	23	15	0	NaN
2021	5	23	23	30	0	NaN
2021	5	23	23	45	0	NaN
2021	5	24	0	0	0	NaN
2021	5	24	0	15	0	NaN
2021	5	24	0	30	0	NaN
2021	5	24	0	45	0	NaN
2021	5	24	1	0	0	NaN
2021	5	24	1	15	0	NaN
2021	5	24	1	30	0	NaN
2021	5	24	1	45	0	NaN
2021	5	24	2	0	0	NaN
2021	5	24	2	15	0	NaN
2021	5	24	2	30	0	NaN
2021	5	24	2	45	0	NaN
2021	5	24	3	0	0	NaN
2021	5	24	3	15	0	NaN
2021	5	24	3	30	0	NaN
2021	5	24	3	45	0	NaN
2021	5	24	4	0	0	NaN
2021	5	24	4	15	0	NaN
2021	5	24	4	30	0	NaN
2021	5	24	4	45	46.8312	9.36734
2021	5	24	5	0	43.1499	11.9391
2021	5	24	5	15	16.6399	11.4427
2021	5	24	5	30	13.5248	3.81558
2021	5	24	5	45	9.01675	12.267
2021	5	24	6	0	33.2199	8.40942
2021	5	24	6	15	59.4124	6.95148
2021	5	24	6	30	13.0863	7.08889
2021	5	24	6	45	107.114	3.33749
2021	5	24	7	0	84.6346	5.49554
2021	5	24	7	15	50.5029	8.95898
2021	5	24	7	30	62.5402	3.52859
2021	5	24	7	45	98.1184	6.29811
2021	5	24	8	0	138.478	6.655
2021	5	24	8	15	138.205	6.96938
2021	5	24	8	30	140.485	8.37633
2021	5	24	8	45	104.062	9.02087
2021	5	24	9	0	79.4868	8.74198
2021	5	24	9	15	73.5806	9.56724
2021	5	24	9	30	86.733	9.81988
2021	5	24	9	45	59.5569	7.57331
2021	5	24	10	0	16.5157	4.35782
2021	5	24	10	15	8.17135	4.54372
2021	5	24	10	30	9.00339	4.54372
2021	5	24	10	45	9.50052	4.54372
2021	5	24	11	0	0	NaN
2021	5	24	11	15	8.69196	9.49764
2021	5	24	11	30	8.38878	5.9316
2021	5	24	11	45	8.51345	4.54372
2021	5	24	12	0	8.81252	4.54372
2021	5	24	12	15	12.8839	3.65866
2021	5	24	12	30	0	NaN
2021	5	24	12	45	0	NaN
2021	5	24	13	0	0	NaN
2021	5	24	13	15	0	NaN
2021	5	24	13	30	0	NaN
2021	5	24	13	45	17.7591	7.95316
2021	5	24	14	0	0	NaN
2021	5	24	14	15	0	NaN
2021	5	24	14	30	0	NaN
2021	5	24	14	45	0	NaN
2021	5	24	15	0	0	NaN
2021	5	24	15	15	0	NaN
2021	5	24	15	30	0	NaN
2021	5	24	15	45	0	NaN
2021	5	24	16	0	0	NaN
2021	5	24	16	15	0	NaN
2021	5	24	16	30	0	NaN
2021	5	24	16	45	0	NaN
2021	5	24	17	0	0	NaN
2021	5	24	17	15	0	NaN
2021	5	24	17	30	0	NaN
2021	5	24	17	45	4.01919	12.6582
2021	5	24	18	0	4.18145	12.6582
2021	5	24	18	15	0	NaN
2021	5	24	18	30	4.33305	13.514
2021	5	24	18	45	0	NaN
2021	5	24	19	0	9.00919	11.6325
2021	5	24	19	15	0	NaN
2021	5	24	19	30	0	NaN
2021	5	24	19	45	0	NaN
2021	5	24	20	0	0	NaN
2021	5	24	20	15	0	NaN
2021	5	24	20	30	0	NaN
2021	5	24	20	45	0	NaN
2021	5	24	21	0	0	NaN
2021	5	24	21	15	0	NaN
2021	5	24	21	30	5.72424	14.7665
2021	5	24	21	45	6.25538	14.7665
2021	5	24	22	0	47.9702	11.1862
2021	5	24	22	15	37.3215	12.8365
2021	5	24	22	30	38.5025	12.9956
2021	5	24	22	45	22.2968	12.5313
2021	5	24	23	0	8.3724	12.4076
2021	5	24	23	15	8.55455	12.469
2021	5	24	23	30	9.64083	12.2522
2021	5	24	23	45	9.00725	12.3158
2021	5	25	0	0	12.5915	12.5283
2021	5	25	0	15	4.36527	13.514
2021	5	25	0	30	0	NaN
2021	5	25	0	45	0	NaN
2021	5	25	1	0	0	NaN
2021	5	25	1	15	0	NaN
2021	5	25	1	30	0	NaN
2021	5	25	1	45	0	NaN
2021	5	25	2	0	0	NaN
2021	5	25	2	15	0	NaN
2021	5	25	2	30	0	NaN
2021	5	25	2	45	0	NaN
2021	5	25	3	0	0	NaN
2021	5	25	3	15	0	NaN
2021	5	25	3	30	0	NaN
2021	5	25	3	45	0	NaN
2021	5	25	4	0	0	NaN
2021	5	25	4	15	0	NaN
2021	5	25	4	30	4.38585	14.7509
2021	5	25	4	45	12.7643	14.3253
2021	5	25	5	0	74.6767	8.35814
2021	5	25	5	15	143.141	9.47675
2021	5	25	5	30	231.856	10.311
2021	5	25	5	45	249.801	9.90081
2021	5	25	6	0	215.922	10.1991
2021	5	25	6	15	276.636	9.39902
2021	5	25	6	30	328.417	9.4341
2021	5	25	6	45	323.989	9.69957
2021	5	25	7	0	369.255	10.2632
2021	5	25	7	15	475.276	9.96338
2021	5	25	7	30	485.041	10.0794
2021	5	25	7	45	555.28	9.86998
2021	5	25	8	0	516.865	9.63456
2021	5	25	8	15	476.227	9.05836
2021	5	25	8	30	427.002	8.7122
2021	5	25	8	45	429.529	8.17633
2021	5	25	9	0	397.838	7.82986
2021	5	25	9	15	368.479	7.32644
2021	5	25	9	30	288.84	7.63265
2021	5	25	9	45	306.748	7.47588
2021	5	25	10	0	326.123	7.59742
2021	5	25	10	15	289.608	8.00743
2021	5	25	10	30	234.571	8.16129
2021	5	25	10	45	173.396	8.47813
2021	5	25	11	0	193.245	7.94845
2021	5	25	11	15	128.972	9.49805
2021	5	25	11	30	136.307	9.59788
2021	5	25	11	45	147.788	9.94009
2021	5	25	12	0	200.791	10.3847
2021	5	25	12	15	75.8884	11.1587
2021	5	25	12	30	70.7961	10.0006
2021	5	25	12	45	80.756	9.71495
2021	5	25	13	0	87.266	10.2095
2021	5	25	13	15	99.7324	10.5665
2021	5	25	13	30	129.875	9.4386
2021	5	25	13	45	141.973	9.38926
2021	5	25	14	0	177.928	10.8085
2021	5	25	14	15	160.213	10.8307
2021	5	25	14	30	132.852	10.3153
2021	5	25	14	45	145.417	10.2132
2021	5	25	15	0	78.5723	10.8416
2021	5	25	15	15	8.80894	7.96754
2021	5	25	15	30	0	NaN
2021	5	25	15	45	0	NaN
2021	5	25	16	0	0	NaN
2021	5	25	16	15	0	NaN
2021	5	25	16	30	0	NaN
2021	5	25	16	45	0	NaN
2021	5	25	17	0	0	NaN
2021	5	25	17	15	0	NaN
2021	5	25	17	30	99.5259	3.8105
2021	5	25	17	45	48.0822	4.40327
2021	5	25	18	0	0	NaN
2021	5	25	18	15	121.149	3.62553
2021	5	25	18	30	0	NaN
2021	5	25	18	45	0	NaN
2021	5	25	19	0	0	NaN
2021	5	25	19	15	0	NaN
2021	5	25	19	30	0	NaN
2021	5	25	19	45	4.06265	13.514
2021	5	25	20	0	0	NaN
2021	5	25	20	15	0	NaN
2021	5	25	20	30	51.5533	3.29949
2021	5	25	20	45	194.259	3.58225
2021	5	25	21	0	38.8326	3.23758
2021	5	25	21	15	0	NaN
2021	5	25	21	30	45.3768	3.12865
2021	5	25	21	45	42.0966	3.14698
2021	5	25	22	0	0	NaN
2021	5	25	22	15	218.7	3.35165
2021	5	25	22	30	83.3429	3.22902
2021	5	25	22	45	26.9439	2.73227
2021	5	25	23	0	17.4188	1.79091
2021	5	25	23	15	53.6255	2.93522
2021	5	25	23	30	32.0743	3.19273
2021	5	25	23	45	0	NaN
2021	5	26	0	0	43.7822	3.19222
2021	5	26	0	15	59.0676	2.95982
2021	5	26	0	30	79.8179	3.15218
2021	5	26	0	45	36.7016	3.11135
2021	5	26	1	0	12.9739	1.58474
2021	5	26	1	15	86.5649	3.70177
2021	5	26	1	30	56.7656	3.2067
2021	5	26	1	45	0	NaN
2021	5	26	2	0	0	NaN
2021	5	26	2	15	72.635	3.09782
2021	5	26	2	30	63.6488	2.90948
2021	5	26	2	45	130.592	3.13804
2021	5	26	3	0	0	NaN
2021	5	26	3	15	20.0401	1.80339
2021	5	26	3	30	0	NaN
2021	5	26	3	45	32.4048	2.57889
2021	5	26	4	0	18.3785	1.80902
2021	5	26	4	15	19.6214	1.80069
2021	5	26	4	30	0	NaN
2021	5	26	4	45	0	NaN
2021	5	26	5	0	0	NaN
2021	5	26	5	15	8.19699	1.58474
2021	5	26	5	30	29.8381	2.53989
2021	5	26	5	45	76.8839	6.80359
2021	5	26	6	0	80.6743	11.1121
2021	5	26	6	15	60.7134	5.44023
2021	5	26	6	30	27.2171	8.99462
2021	5	26	6	45	53.8783	7.86558
2021	5	26	7	0	45.0571	10.422
2021	5	26	7	15	40.512	10.6112
2021	5	26	7	30	0	NaN
2021	5	26	7	45	41.8597	2.73757
2021	5	26	8	0	0	NaN
2021	5	26	8	15	14.9624	2.70004
2021	5	26	8	30	4.03462	14.7665
2021	5	26	8	45	0	NaN
2021	5	26	9	0	0	NaN
2021	5	26	9	15	0	NaN
2021	5	26	9	30	0	NaN
2021	5	26	9	45	0	NaN
2021	5	26	10	0	0	NaN
2021	5	26	10	15	0	NaN
2021	5	26	10	30	0	NaN
2021	5	26	10	45	0	NaN
2021	5	26	11	0	0	NaN
2021	5	26	11	15	0	NaN
2021	5	26	11	30	0	NaN
2021	5	26	11	45	0	NaN
2021	5	26	12	0	0	NaN
2021	5	26	12	15	0	NaN
2021	5	26	12	30	0	NaN
2021	5	26	12	45	4.49759	11.2938
2021	5	26	13	0	0	NaN
2021	5	26	13	15	0	NaN
2021	5	26	13	30	0	NaN
2021	5	26	13	45	18.8929	8.44484
2021	5	26	14	0	41.8773	10.6122
2021	5	26	14	15	33.8338	13.1457
2021	5	26	14	30	0	NaN
2021	5	26	14	45	0	NaN
2021	5	26	15	0	0	NaN
2021	5	26	15	15	0	NaN
2021	5	26	15	30	0	NaN
2021	5	26	15	45	0	NaN
2021	5	26	16	0	0	NaN
2021	5	26	16	15	0	NaN
2021	5	26	16	30	0	NaN
2021	5	26	16	45	0	NaN
2021	5	26	17	0	0	NaN
2021	5	26	17	15	0	NaN
2021	5	26	17	30	0	NaN
2021	5	26	17	45	0	NaN
2021	5	26	18	0	0	NaN
2021	5	26	18	15	0	NaN
2021	5	26	18	30	0	NaN
2021	5	26	18	45	0	NaN
2021	5	26	19	0	0	NaN
2021	5	26	19	15	0	NaN
2021	5	26	19	30	0	NaN
2021	5	26	19	45	0	NaN
2021	5	26	20	0	0	NaN
2021	5	26	20	15	0	NaN
2021	5	26	20	30	0	NaN
2021	5	26	20	45	0	NaN
2021	5	26	21	0	0	NaN
2021	5	26	21	15	0	NaN
2021	5	26	21	30	0	NaN
2021	5	26	21	45	0	NaN
2021	5	26	22	0	0	NaN
2021	5	26	22	15	0	NaN
2021	5	26	22	30	0	NaN
2021	5	26	22	45	0	NaN
2021	5	26	23	0	0	NaN
2021	5	26	23	15	0	NaN
2021	5	26	23	30	0	NaN
2021	5	26	23	45	0	NaN
2021	5	27	0	0	0	NaN
2021	5	27	0	15	0	NaN
2021	5	27	0	30	0	NaN
2021	5	27	0	45	0	NaN
2021	5	27	1	0	0	NaN
2021	5	27	1	15	0	NaN
2021	5	27	1	30	0	NaN
2021	5	27	1	45	0	NaN
2021	5	27	2	0	0	NaN
2021	5	27	2	15	0	NaN
2021	5	27	2	30	0	NaN
2021	5	27	2	45	0	NaN
2021	5	27	3	0	0	NaN
2021	5	27	3	15	0	NaN
2021	5	27	3	30	0	NaN
2021	5	27	3	45	0	NaN
2021	5	27	4	0	0	NaN
2021	5	27	4	15	0	NaN
2021	5	27	4	30	0	NaN
2021	5	27	4	45	0	NaN
2021	5	27	5	0	0	NaN
2021	5	27	5	15	0	NaN
2021	5	27	5	30	0	NaN
2021	5	27	5	45	0	NaN
2021	5	27	6	0	0	NaN
2021	5	27	6	15	0	NaN
2021	5	27	6	30	0	NaN
2021	5	27	6	45	0	NaN
2021	5	27	7	0	10.2469	1.58474
2021	5	27	7	15	41.3163	3.8882
2021	5	27	7	30	88.8936	6.15049
2021	5	27	7	45	114.491	7.41271
2021	5	27	8	0	116.784	8.7006
2021	5	27	8	15	106.586	7.53282
2021	5	27	8	30	75.082	8.84114
2021	5	27	8	45	117.871	9.4298
2021	5	27	9	0	133.359	8.63723
2021	5	27	9	15	112.107	9.61824
2021	5	27	9	30	82.8504	9.46456
2021	5	27	9	45	68.9888	10.2111
2021	5	27	10	0	30.7143	10.7352
2021	5	27	10	15	14.9821	13.7758
2021	5	27	10	30	0	NaN
2021	5	27	10	45	0	NaN
2021	5	27	11	0	0	NaN
2021	5	27	11	15	0	NaN
2021	5	27	11	30	40.8871	3.48024
2021	5	27	11	45	36.6247	7.4711
2021	5	27	12	0	63.5628	10.6018
2021	5	27	12	15	13.7245	14.0824
2021	5	27	12	30	0	NaN
2021	5	27	12	45	0	NaN
2021	5	27	13	0	0	NaN
2021	5	27	13	15	0	NaN
2021	5	27	13	30	0	NaN
2021	5	27	13	45	0	NaN
2021	5	27	14	0	0	NaN
2021	5	27	14	15	0	NaN
2021	5	27	14	30	0	NaN
2021	5	27	14	45	0	NaN
2021	5	27	15	0	0	NaN
2021	5	27	15	15	0	NaN
2021	5	27	15	30	0	NaN
2021	5	27	15	45	0	NaN
2021	5	27	16	0	0	NaN
2021	5	27	16	15	0	NaN
2021	5	27	16	30	0	NaN
2021	5	27	16	45	0	NaN
2021	5	27	17	0	0	NaN
2021	5	27	17	15	0	NaN
2021	5	27	17	30	0	NaN
2021	5	27	17	45	0	NaN
2021	5	27	18	0	0	NaN
2021	5	27	18	15	0	NaN
2021	5	27	18	30	0	NaN
2021	5	27	18	45	0	NaN
2021	5	27	19	0	0	NaN
2021	5	27	19	15	0	NaN
2021	5	27	19	30	0	NaN
2021	5	27	19	45	0	NaN
2021	5	27	20	0	0	NaN
2021	5	27	20	15	0	NaN
2021	5	27	20	30	0	NaN
2021	5	27	20	45	0	NaN
2021	5	27	21	0	0	NaN
2021	5	27	21	15	8.7843	5.13585
2021	5	27	21	30	0	NaN
2021	5	27	21	45	34.7856	8.2259
2021	5	27	22	0	0	NaN
2021	5	27	22	15	0	NaN
2021	5	27	22	30	0	NaN
2021	5	27	22	45	0	NaN
2021	5	27	23	0	0	NaN
2021	5	27	23	15	0	NaN
2021	5	27	23	30	0	NaN
2021	5	27	23	45	0	NaN
2021	5	28	0	0	0	NaN
2021	5	28	0	15	0	NaN
2021	5	28	0	30	0	NaN
2021	5	28	0	45	0	NaN
2021	5	28	1	0	0	NaN
2021	5	28	1	15	0	NaN
2021	5	28	1	30	0	NaN
2021	5	28	1	45	0	NaN
2021	5	28	2	0	0	NaN
2021	5	28	2	15	0	NaN
2021	5	28	2	30	0	NaN
2021	5	28	2	45	0	NaN
2021	5	28	3	0	0	NaN
2021	5	28	3	15	0	NaN
2021	5	28	3	30	0	NaN
2021	5	28	3	45	0	NaN
2021	5	28	4	0	0	NaN
2021	5	28	4	15	0	NaN
2021	5	28	4	30	0	NaN
2021	5	28	4	45	26.0395	9.96182
2021	5	28	5	0	49.4783	10.2172
2021	5	28	5	15	153.195	7.49175
2021	5	28	5	30	237.861	8.09595
2021	5	28	5	45	223.879	8.59847
2021	5	28	6	0	99.439	5.97782
2021	5	28	6	15	43.0172	11.2234
2021	5	28	6	30	0	NaN
2021	5	28	6	45	16.2064	7.30081
2021	5	28	7	0	0	NaN
2021	5	28	7	15	0	NaN
2021	5	28	7	30	9.07303	12.3266
2021	5	28	7	45	21.4141	5.01298
2021	5	28	8	0	8.20311	5.40158
2021	5	28	8	15	0	NaN
2021	5	28	8	30	0	NaN
2021	5	28	8	45	0	NaN
2021	5	28	9	0	0	NaN
2021	5	28	9	15	0	NaN
2021	5	28	9	30	0	NaN
2021	5	28	9	45	0	NaN
2021	5	28	10	0	0	NaN
2021	5	28	10	15	0	NaN
2021	5	28	10	30	0	NaN
2021	5	28	10	45	0	NaN
2021	5	28	11	0	0	NaN
2021	5	28	11	15	0	NaN
2021	5	28	11	30	0	NaN
2021	5	28	11	45	0	NaN
2021	5	28	12	0	0	NaN
2021	5	28	12	15	0	NaN
2021	5	28	12	30	0	NaN
2021	5	28	12	45	0	NaN
2021	5	28	13	0	0	NaN
2021	5	28	13	15	0	NaN
2021	5	28	13	30	0	NaN
2021	5	28	13	45	0	NaN
2021	5	28	14	0	0	NaN
2021	5	28	14	15	0	NaN
2021	5	28	14	30	0	NaN
2021	5	28	14	45	0	NaN
2021	5	28	15	0	0	NaN
2021	5	28	15	15	0	NaN
2021	5	28	15	30	0	NaN
2021	5	28	15	45	0	NaN
2021	5	28	16	0	0	NaN
2021	5	28	16	15	0	NaN
2021	5	28	16	30	0	NaN
2021	5	28	16	45	0	NaN
2021	5	28	17	0	0	NaN
2021	5	28	17	15	0	NaN
2021	5	28	17	30	0	NaN
2021	5	28	17	45	0	NaN
2021	5	28	18	0	0	NaN
2021	5	28	18	15	0	NaN
2021	5	28	18	30	0	NaN
2021	5	28	18	45	0	NaN
2021	5	28	19	0	0	NaN
2021	5	28	19	15	0	NaN
2021	5	28	19	30	0	NaN
2021	5	28	19	45	0	NaN
2021	5	28	20	0	0	NaN
2021	5	28	20	15	0	NaN
2021	5	28	20	30	0	NaN
2021	5	28	20	45	0	NaN
2021	5	28	21	0	0	NaN
2021	5	28	21	15	0	NaN
2021	5	28	21	30	0	NaN
2021	5	28	21	45	0	NaN
2021	5	28	22	0	0	NaN
2021	5	28	22	15	0	NaN
2021	5	28	22	30	0	NaN
2021	5	28	22	45	0	NaN
2021	5	28	23	0	0	NaN
2021	5	28	23	15	0	NaN
2021	5	28	23	30	0	NaN
2021	5	28	23	45	0	NaN
2021	5	29	0	0	0	NaN
2021	5	29	0	15	0	NaN
2021	5	29	0	30	0	NaN
2021	5	29	0	45	0	NaN
2021	5	29	1	0	0	NaN
2021	5	29	1	15	0	NaN
2021	5	29	1	30	0	NaN
2021	5	29	1	45	0	NaN
2021	5	29	2	0	0	NaN
2021	5	29	2	15	0	NaN
2021	5	29	2	30	0	NaN
2021	5	29	2	45	0	NaN
2021	5	29	3	0	0	NaN
2021	5	29	3	15	0	NaN
2021	5	29	3	30	0	NaN
2021	5	29	3	45	0	NaN
2021	5	29	4	0	0	NaN
2021	5	29	4	15	0	NaN
2021	5	29	4	30	27.135	5.84089
2021	5	29	4	45	95.3837	6.49877
2021	5	29	5	0	123.329	6.7492
2021	5	29	5	15	144.351	6.81149
2021	5	29	5	30	135.483	7.1895
2021	5	29	5	45	278.152	7.33255
2021	5	29	6	0	272.355	8.00294
2021	5	29	6	15	324.447	7.93562
2021	5	29	6	30	363.028	8.11861
2021	5	29	6	45	363.936	8.54308
2021	5	29	7	0	382.885	8.66632
2021	5	29	7	15	382.314	8.42723
2021	5	29	7	30	392.457	8.25675
2021	5	29	7	45	391.31	8.6582
2021	5	29	8	0	393.873	8.79735
2021	5	29	8	15	368.83	8.83568
2021	5	29	8	30	353.176	8.95503
2021	5	29	8	45	230.973	9.21026
2021	5	29	9	0	146.261	9.03827
2021	5	29	9	15	136.648	10.4254
2021	5	29	9	30	142.038	10.7331
2021	5	29	9	45	105.941	10.3057
2021	5	29	10	0	95.7648	11.0356
2021	5	29	10	15	64.7872	10.3959
2021	5	29	10	30	27.9644	10.6523
2021	5	29	10	45	13.0883	13.1535
2021	5	29	11	0	4.37272	13.7134
2021	5	29	11	15	4.79784	14.4827
2021	5	29	11	30	0	NaN
2021	5	29	11	45	24.6453	10.8116
2021	5	29	12	0	0	NaN
2021	5	29	12	15	0	NaN
2021	5	29	12	30	0	NaN
2021	5	29	12	45	0	NaN
2021	5	29	13	0	0	NaN
2021	5	29	13	15	0	NaN
2021	5	29	13	30	0	NaN
2021	5	29	13	45	39.8569	3.35948
2021	5	29	14	0	57.3331	4.91435
2021	5	29	14	15	72.4412	7.74627
2021	5	29	14	30	46.3779	9.12292
2021	5	29	14	45	12.9291	13.5836
2021	5	29	15	0	0	NaN
2021	5	29	15	15	0	NaN
2021	5	29	15	30	0	NaN
2021	5	29	15	45	0	NaN
2021	5	29	16	0	0	NaN
2021	5	29	16	15	0	NaN
2021	5	29	16	30	0	NaN
2021	5	29	16	45	0	NaN
2021	5	29	17	0	0	NaN
2021	5	29	17	15	0	NaN
2021	5	29	17	30	0	NaN
2021	5	29	17	45	0	NaN
2021	5	29	18	0	0	NaN
2021	5	29	18	15	0	NaN
2021	5	29	18	30	0	NaN
2021	5	29	18	45	0	NaN
2021	5	29	19	0	0	NaN
2021	5	29	19	15	0	NaN
2021	5	29	19	30	0	NaN
2021	5	29	19	45	0	NaN
2021	5	29	20	0	0	NaN
2021	5	29	20	15	0	NaN
2021	5	29	20	30	0	NaN
2021	5	29	20	45	0	NaN
2021	5	29	21	0	0	NaN
2021	5	29	21	15	0	NaN
2021	5	29	21	30	0	NaN
2021	5	29	21	45	0	NaN
2021	5	29	22	0	0	NaN
2021	5	29	22	15	0	NaN
2021	5	29	22	30	0	NaN
2021	5	29	22	45	0	NaN
2021	5	29	23	0	0	NaN
2021	5	29	23	15	0	NaN
2021	5	29	23	30	0	NaN
2021	5	29	23	45	0	NaN
2021	5	30	0	0	4.02269	12.6582
2021	5	30	0	15	0	NaN
2021	5	30	0	30	0	NaN
2021	5	30	0	45	0	NaN
2021	5	30	1	0	0	NaN
2021	5	30	1	15	0	NaN
2021	5	30	1	30	0	NaN
2021	5	30	1	45	0	NaN
2021	5	30	2	0	0	NaN
2021	5	30	2	15	0	NaN
2021	5	30	2	30	0	NaN
2021	5	30	2	45	0	NaN
2021	5	30	3	0	0	NaN
2021	5	30	3	15	0	NaN
2021	5	30	3	30	0	NaN
2021	5	30	3	45	0	NaN
2021	5	30	4	0	0	NaN
2021	5	30	4	15	0	NaN
2021	5	30	4	30	14.5097	3.77856
2021	5	30	4	45	9.68719	5.13585
2021	5	30	5	0	0	NaN
2021	5	30	5	15	0	NaN
2021	5	30	5	30	0	NaN
2021	5	30	5	45	91.3575	9.47908
2021	5	30	6	0	124.464	9.15243
2021	5	30	6	15	63.2446	8.85042
2021	5	30	6	30	42.2911	6.89904
2021	5	30	6	45	75.6021	6.04592
2021	5	30	7	0	109.36	6.4494
2021	5	30	7	15	90.7776	7.97304
2021	5	30	7	30	128.72	8.84359
2021	5	30	7	45	80.8842	7.73871
2021	5	30	8	0	57.2569	11.1088
2021	5	30	8	15	86.1888	9.97019
2021	5	30	8	30	123.669	9.38175
2021	5	30	8	45	117.824	7.74546
2021	5	30	9	0	98.7847	7.88915
2021	5	30	9	15	131.191	7.11139
2021	5	30	9	30	83.1181	7.23862
2021	5	30	9	45	49.314	3.58054
2021	5	30	10	0	39.3547	3.90406
2021	5	30	10	15	62.937	4.03006
2021	5	30	10	30	51.3438	6.17458
2021	5	30	10	45	24.8142	4.42006
2021	5	30	11	0	27.2066	4.41804
2021	5	30	11	15	4.21901	13.7134
2021	5	30	11	30	16.7737	4.35782
2021	5	30	11	45	0	NaN
2021	5	30	12	0	0	NaN
2021	5	30	12	15	33.3855	4.25918
2021	5	30	12	30	17.909	3.15402
2021	5	30	12	45	8.0825	1.58474
2021	5	30	13	0	25.1942	8.78222
2021	5	30	13	15	33.0564	6.86637
2021	5	30	13	30	0	NaN
2021	5	30	13	45	8.09209	13.1416
2021	5	30	14	0	0	NaN
2021	5	30	14	15	0	NaN
2021	5	30	14	30	0	NaN
2021	5	30	14	45	0	NaN
2021	5	30	15	0	0	NaN
2021	5	30	15	15	0	NaN
2021	5	30	15	30	0	NaN
2021	5	30	15	45	0	NaN
2021	5	30	16	0	0	NaN
2021	5	30	16	15	0	NaN
2021	5	30	16	30	0	NaN
2021	5	30	16	45	0	NaN
2021	5	30	17	0	0	NaN
2021	5	30	17	15	0	NaN
2021	5	30	17	30	0	NaN
2021	5	30	17	45	0	NaN
2021	5	30	18	0	0	NaN
2021	5	30	18	15	0	NaN
2021	5	30	18	30	0	NaN
2021	5	30	18	45	0	NaN
2021	5	30	19	0	0	NaN
2021	5	30	19	15	0	NaN
2021	5	30	19	30	0	NaN
2021	5	30	19	45	0	NaN
2021	5	30	20	0	0	NaN
2021	5	30	20	15	0	NaN
2021	5	30	20	30	0	NaN
2021	5	30	20	45	0	NaN
2021	5	30	21	0	0	NaN
2021	5	30	21	15	0	NaN
2021	5	30	21	30	0	NaN
2021	5	30	21	45	0	NaN
2021	5	30	22	0	0	NaN
2021	5	30	22	15	8.09357	14.1209
2021	5	30	22	30	0	NaN
2021	5	30	22	45	0	NaN
2021	5	30	23	0	0	NaN
2021	5	30	23	15	18.6373	5.34789
2021	5	30	23	30	25.2607	10.3692
2021	5	30	23	45	18.2244	13.0211
2021	5	31	0	0	17.0595	14.1843
2021	5	31	0	15	0	NaN
2021	5	31	0	30	0	NaN
2021	5	31	0	45	0	NaN
2021	5	31	1	0	4.17133	11.5915
2021	5	31	1	15	8.15023	13.799
2021	5	31	1	30	0	NaN
2021	5	31	1	45	0	NaN
2021	5	31	2	0	0	NaN
2021	5	31	2	15	0	NaN
2021	5	31	2	30	0	NaN
2021	5	31	2	45	0	NaN
2021	5	31	3	0	4.35906	13.7134
2021	5	31	3	15	4.64701	13.7134
2021	5	31	3	30	4.71129	13.7134
2021	5	31	3	45	0	NaN
2021	5	31	4	0	0	NaN
2021	5	31	4	15	0	NaN
2021	5	31	4	30	0	NaN
2021	5	31	4	45	0	NaN
2021	5	31	5	0	0	NaN
2021	5	31	5	15	47.93	11.3388
2021	5	31	5	30	64.5656	6.56475
2021	5	31	5	45	132.855	7.51436
2021	5	31	6	0	177.475	10.116
2021	5	31	6	15	166.052	9.71257
2021	5	31	6	30	235.203	8.30428
2021	5	31	6	45	258.667	10.6464
2021	5	31	7	0	144.967	11.6766
2021	5	31	7	15	61.8501	10.1457
2021	5	31	7	30	17.7668	9.19989
2021	5	31	7	45	12.4897	5.16018
2021	5	31	8	0	36.2373	9.62862
2021	5	31	8	15	183.877	8.94506
2021	5	31	8	30	293.242	9.40853
2021	5	31	8	45	58.738	8.10232
2021	5	31	9	0	0	NaN
2021	5	31	9	15	0	NaN
2021	5	31	9	30	0	NaN
2021	5	31	9	45	0	NaN
2021	5	31	10	0	0	NaN
2021	5	31	10	15	0	NaN
2021	5	31	10	30	0	NaN
2021	5	31	10	45	16.6207	12.6917
2021	5	31	11	0	0	NaN
2021	5	31	11	15	0	NaN
2021	5	31	11	30	0	NaN
2021	5	31	11	45	0	NaN
2021	5	31	12	0	0	NaN
2021	5	31	12	15	0	NaN
2021	5	31	12	30	0	NaN
2021	5	31	12	45	0	NaN
2021	5	31	13	0	0	NaN
2021	5	31	13	15	0	NaN
2021	5	31	13	30	0	NaN
2021	5	31	13	45	0	NaN
2021	5	31	14	0	0	NaN
2021	5	31	14	15	0	NaN
2021	5	31	14	30	0	NaN
2021	5	31	14	45	0	NaN
2021	5	31	15	0	0	NaN
2021	5	31	15	15	0	NaN
2021	5	31	15	30	0	NaN
2021	5	31	15	45	0	NaN
2021	5	31	16	0	0	NaN
2021	5	31	16	15	0	NaN
2021	5	31	16	30	0	NaN
2021	5	31	16	45	0	NaN
2021	5	31	17	0	0	NaN
2021	5	31	17	15	0	NaN
2021	5	31	17	30	0	NaN
2021	5	31	17	45	0	NaN
2021	5	31	18	0	0	NaN
2021	5	31	18	15	0	NaN
2021	5	31	18	30	0	NaN
2021	5	31	18	45	24.6262	7.98916
2021	5	31	19	0	0	NaN
2021	5	31	19	15	0	NaN
2021	5	31	19	30	0	NaN
2021	5	31	19	45	0	NaN
2021	5	31	20	0	0	NaN
2021	5	31	20	15	0	NaN
2021	5	31	20	30	0	NaN
2021	5	31	20	45	0	NaN
2021	5	31	21	0	0	NaN
2021	5	31	21	15	0	NaN
2021	5	31	21	30	0	NaN
2021	5	31	21	45	0	NaN
2021	5	31	22	0	0	NaN
2021	5	31	22	15	0	NaN
2021	5	31	22	30	0	NaN
2021	5	31	22	45	0	NaN
2021	5	31	23	0	0	NaN
2021	5	31	23	15	0	NaN
2021	5	31	23	30	0	NaN
2021	5	31	23	45	0	NaN

## Sheet: panel_d_Crater
folder	img_name	day	hour_UTC	azimuth_pixel_size	range_pixel_size	incidence_angle_deg	crater radius (km)	Crater Depth (m)
ALOS2	200306_crop.r4	2020-03-06	09:41:00	13	8.6	41	0	nan
ALOS2	200730_crop.r4	2020-07-30	22:20:29	13.06	8.58	40.18	0	nan
CSK	20210319.HH.mod_crop.r4	2021-03-19	15:37:30	4.42767	1.85918	26.5	0	nan
CSK	20210516.HH.mod_crop.r4	2021-05-16	04:03:41	4.52	2.5	35	0	nan
Sentinel1	S1B_174_20210519_A.VV_crop.r4	2021-05-19	16:21:00	28.1	16.31	38	0	nan
CSK	20210521.HH.mod_crop.r4	2021-05-21	15:37:00	4.42767	1.85918	26.5	0	nan
CSK	20210522.HH.mod_crop.r4	2021-05-22	15:37:00	4.42767	1.85918	26.5	0	nan
CSK	20210523.HH.mod_crop.r4	2021-05-23	04:03:41	4.52	2.5	35	0.227586	128.873
Capella	Capella_20210523.r4	2021-05-23	19:28:48	1.81	1.5	30.23	0.292683	280.839
RCM	RCM3_20210524_034601_CH.r4	2021-05-24	03:46:00	1.25	0.82	40.75	0.358491	350.038
TSX	TSX_20210524T161332_HH.r4	2021-05-24	16:13:36	3	1.32	26	0.354839	326.527
RCM	RCM3_20210524_162122_CH.r4	2021-05-24	16:21:22	1.25	0.83	41.5	0.346715	379.298
Sentinel1	S1A_174_20210525_A.VV_crop.r4	2021-05-25	16:21:00	28.1	16.31	38	0.375	408.746
RCM	RCM3_20210525_162919_CH.r4	2021-05-25	16:29:19	1.25	1	53.5	0.407407	448.973
Capella	Capella_20210526.r4	2021-05-26	04:39:45	1.8	1.64	34.4	0.5125	430.44
ICEYE	ICEYE_20210526T202518.r4	2021-05-26	20:25:18	2.5	1.01684	24	0.518519	407.329
SAOCOM	SAOCOM_20210527_042126_N_VV_crop.r4	2021-05-27	04:21:26	8.98	4.51	30	0.506667	nan
ALOS2	210528_crop.r4	2021-05-28	09:41:00	13	8.6	41	0.538462	520.268
CSK	20210530.HH.mod_crop.r4	2021-05-30	15:37:30	4.42767	1.85918	26.5	0.480769	566.852
Sentinel1	S1B_174_20210531_A.VV_crop.r4	2021-05-31	16:20:00	28.1	16.31	38	0.5	510.932
CSK	20210601.HH.mod_crop.r4	2021-06-01	04:03:41	4.52	2.5	35	0.544218	495.667
Sentinel1	S1B_21_20210602_D.VV_crop.r4	2021-06-02	03:44:00	28.1	18.64	40	0.5	565.474
ALOS2	210603_crop.r4	2021-06-03	22:20:29	13.06	8.58	40.18	0.519231	500.279
TSX	TSX_20210604T161333_HH.r4	2021-06-04	16:13:13	3	1.32	26	0.497696	475.955
Sentinel1	S1A_174_20210606_A.VV_crop.r4	2021-06-06	16:21:00	28.1	16.31	38	0.541667	485.386
CSK	20210607.HH.mod_crop.r4	2021-06-07	15:37:30	4.42767	1.85918	26.5	0.5	566.852
Sentinel1	S1A_21_20210608_D.VV_crop.r4	2021-06-08	03:44:00	28.1	18.64	40	0.541667	565.474
CSK	20210608.HH.mod_crop.r4	2021-06-08	04:03:41	4.52	2.5	35	0.55102	487.737
CSK	20210609.HH.mod_crop.r4	2021-06-09	04:03:41	4.52	2.5	35	0.55102	487.737
TSX	TSX_20210611T035711_HH.r4	2021-06-11	03:57:11	3.25	1.099	21.5	0.55	541.255
Sentinel1	S1B_174_20210612_A.VV_crop.r4	2021-06-12	16:21:00	28.1	16.31	38	0.541667	485.386
Sentinel1	S1B_21_20210614_D.VV_crop.r4	2021-06-14	03:44:00	28.1	18.64	40	0.541667	521.976
TSX	TSX_20210615T161341_HH.r4	2021-06-15	16:13:41	3	1.32	26	0.543779	475.955
TSX	TSX_20210622T035720_HH.r4	2021-06-22	03:57:11	3.25	1.099	21.5	0.55	522.095
