# Supplementary material for: Precursor-free eruption triggered by edifice rupture at Nyiragongo volcano
Source: Nature. 2022 Aug 31;609(7925):83–8. doi: 10.1038/s41586-022-05047-8 (PMC9433316; doi:10.1038/s41586-022-05047-8)
Supplement: Supplementary file 4 — Source Data Fig. 4 [file 41586_2022_5047_MOESM4_ESM.xlsx]

## Sheet: panel_c_GNSS
KBT														RBV
%year	east(m)	north(m)	up(m)	errE(m)	errN(m)	errU(m)	year	month	day	hour	min	sec		%year	east(m)	north(m)	up(m)	errE(m)	errN(m)	errU(m)	year	month	day	hour	min	sec
2021.24845996	0.038812	0.030440	0.019626	0.001053	0.001094	0.005068	2021	4	1	12	0	0		2021.24845996	0.053235	0.030979	-0.010314	0.000887	0.000765	0.003427	2021	4	1	12	0	0
2021.25119781	0.043731	0.021890	0.033093	0.000978	0.001055	0.004876	2021	4	2	12	0	0		2021.25119781	0.053413	0.030279	-0.019809	0.000846	0.000762	0.003378	2021	4	2	12	0	0
2021.25393566	0.038554	0.024638	0.038757	0.000983	0.001067	0.004879	2021	4	3	12	0	0		2021.25393566	0.051259	0.031962	-0.003194	0.000844	0.000754	0.003363	2021	4	3	12	0	0
2021.25667351	0.041169	0.023575	0.034981	0.001014	0.001081	0.005227	2021	4	4	12	0	0		2021.25667351	0.050053	0.032044	-0.018717	0.000848	0.000754	0.003365	2021	4	4	12	0	0
2021.25941136	0.037547	0.025687	0.042165	0.000971	0.001065	0.004866	2021	4	5	12	0	0		2021.25941136	0.049660	0.031718	-0.008673	0.000845	0.000754	0.003370	2021	4	5	12	0	0
2021.26214921	0.040010	0.025920	0.040087	0.000997	0.001062	0.005256	2021	4	6	12	0	0		2021.26214921	0.053543	0.030747	-0.018665	0.000841	0.000752	0.003355	2021	4	6	12	0	0
2021.26488706	0.039313	0.023613	0.055831	0.000985	0.001050	0.004831	2021	4	7	12	0	0		2021.26488706	0.052414	0.033499	-0.005796	0.000843	0.000747	0.003351	2021	4	7	12	0	0
2021.26762491	0.042274	0.022078	0.053785	0.001012	0.001095	0.005468	2021	4	8	12	0	0		2021.26762491	0.051613	0.031888	-0.007750	0.000857	0.000783	0.003633	2021	4	8	12	0	0
2021.27036277	0.045408	0.025292	0.043711	0.000983	0.001056	0.005012	2021	4	9	12	0	0		2021.27036277	0.055581	0.029267	0.002030	0.000849	0.000776	0.003565	2021	4	9	12	0	0
2021.27310062	0.042878	0.025937	0.026625	0.001020	0.001099	0.005412	2021	4	10	12	0	0		2021.27310062	0.053390	0.032914	-0.006772	0.000843	0.000751	0.003359	2021	4	10	12	0	0
2021.27583847	0.043654	0.023576	0.043324	0.000988	0.001078	0.004917	2021	4	11	12	0	0		2021.27583847	0.054187	0.032577	-0.006903	0.000846	0.000753	0.003369	2021	4	11	12	0	0
2021.27857632	0.044686	0.022887	0.036051	0.001018	0.001116	0.005613	2021	4	12	12	0	0		2021.27857632	0.053889	0.030238	-0.016115	0.000845	0.000771	0.003519	2021	4	12	12	0	0
2021.28131417	0.042282	0.026243	0.046669	0.000986	0.001071	0.005015	2021	4	13	12	0	0		2021.28131417	0.049838	0.030385	-0.012623	0.000849	0.000786	0.003565	2021	4	13	12	0	0
2021.28405202	0.039493	0.021989	0.037315	0.000997	0.001093	0.005129	2021	4	14	12	0	0		2021.28405202	0.052309	0.030126	-0.014100	0.000852	0.000777	0.003527	2021	4	14	12	0	0
2021.28678987	0.043363	0.025356	0.049936	0.001016	0.001090	0.005512	2021	4	15	12	0	0		2021.28678987	0.056713	0.029623	-0.005535	0.000850	0.000777	0.003524	2021	4	15	12	0	0
2021.28952772	0.044381	0.023923	0.046998	0.001008	0.001101	0.005547	2021	4	16	12	0	0		2021.28952772	0.055136	0.031068	-0.011713	0.000864	0.000794	0.003624	2021	4	16	12	0	0
2021.29226557	0.043298	0.027615	0.021163	0.001029	0.001111	0.005602	2021	4	17	12	0	0		2021.29226557	0.054165	0.031677	-0.018033	0.000856	0.000784	0.003556	2021	4	17	12	0	0
2021.29500342	0.042282	0.025778	0.050360	0.001007	0.001078	0.005094	2021	4	18	12	0	0		2021.29500342	0.055036	0.031668	-0.010282	0.000847	0.000779	0.003513	2021	4	18	12	0	0
2021.29774127	0.039274	0.024896	0.053390	0.001020	0.001120	0.005333	2021	4	19	12	0	0		2021.29774127	0.054504	0.033698	-0.006425	0.000864	0.000808	0.003734	2021	4	19	12	0	0
2021.30047912	0.037413	0.025121	0.047803	0.000991	0.001084	0.005054	2021	4	20	12	0	0		2021.30047912	0.051724	0.036270	-0.012624	0.000859	0.000784	0.003569	2021	4	20	12	0	0
2021.30321697	0.044900	0.025445	0.049692	0.000987	0.001072	0.004968	2021	4	21	12	0	0		2021.30321697	0.055805	0.033362	-0.016471	0.000857	0.000790	0.003566	2021	4	21	12	0	0
2021.30595483	0.042808	0.025723	0.044262	0.001035	0.001068	0.004974	2021	4	22	12	0	0		2021.30595483	0.052957	0.033559	-0.006158	0.000874	0.000820	0.003701	2021	4	22	12	0	0
2021.30869268	0.046311	0.023413	0.024472	0.001039	0.001119	0.005568	2021	4	23	12	0	0		2021.30869268	0.055175	0.027494	-0.012430	0.000872	0.000812	0.003636	2021	4	23	12	0	0
2021.31143053	0.044606	0.021137	0.053017	0.000982	0.001031	0.004730	2021	4	24	12	0	0		2021.31143053	0.054405	0.029190	-0.004935	0.000853	0.000752	0.003356	2021	4	24	12	0	0
2021.31416838	0.044662	0.023405	0.044320	0.001001	0.001115	0.005358	2021	4	25	12	0	0		2021.31416838	0.053398	0.030763	-0.004583	0.000847	0.000765	0.003347	2021	4	25	12	0	0
2021.31690623	0.041465	0.020923	0.056971	0.000983	0.001033	0.004691	2021	4	26	12	0	0		2021.31690623	0.053436	0.030949	-0.002754	0.000841	0.000755	0.003299	2021	4	26	12	0	0
2021.31964408	0.045468	0.027667	0.017868	0.001031	0.001133	0.005296	2021	4	27	12	0	0		2021.31964408	0.056036	0.029632	-0.014779	0.000895	0.000780	0.003471	2021	4	27	12	0	0
2021.32238193	0.046044	0.027014	0.020381	0.001040	0.001119	0.005377	2021	4	28	12	0	0		2021.32238193	0.054306	0.030376	-0.003303	0.000896	0.000783	0.003482	2021	4	28	12	0	0
2021.32511978	0.050577	0.025091	0.014292	0.000997	0.001065	0.005145	2021	4	29	12	0	0		2021.32511978	0.058541	0.030037	-0.008830	0.000844	0.000756	0.003300	2021	4	29	12	0	0
2021.32785763	0.044259	0.022990	0.045908	0.000981	0.001041	0.004759	2021	4	30	12	0	0		2021.32785763	0.053881	0.029243	-0.019089	0.000842	0.000756	0.003301	2021	4	30	12	0	0
2021.33059548	0.044801	0.022822	0.047816	0.000997	0.001042	0.004802	2021	5	1	12	0	0		2021.33059548	0.057303	0.030085	-0.014419	0.000840	0.000756	0.003291	2021	5	1	12	0	0
2021.33333333	0.044110	0.022566	0.040899	0.001006	0.001070	0.004870	2021	5	2	12	0	0		2021.33333333	0.056883	0.031493	-0.005946	0.000847	0.000760	0.003318	2021	5	2	12	0	0
2021.33607118	0.046716	0.022148	0.044063	0.001010	0.001060	0.004845	2021	5	3	12	0	0		2021.33607118	0.055888	0.028430	-0.011545	0.000838	0.000762	0.003300	2021	5	3	12	0	0
2021.33880903	0.045521	0.027288	0.024601	0.001001	0.001088	0.004967	2021	5	4	12	0	0		2021.33880903	0.057765	0.030663	-0.015806	0.000836	0.000777	0.003329	2021	5	4	12	0	0
2021.34154689	0.042506	0.025103	0.035697	0.000993	0.001045	0.004805	2021	5	5	12	0	0		2021.34154689	0.055592	0.028593	-0.005518	0.000833	0.000758	0.003290	2021	5	5	12	0	0
2021.34428474	0.043440	0.028864	0.022550	0.001038	0.001145	0.005430	2021	5	6	12	0	0		2021.34428474	0.054370	0.030364	-0.014209	0.000841	0.000776	0.003320	2021	5	6	12	0	0
2021.34702259	0.045202	0.027518	0.033278	0.000998	0.001069	0.004903	2021	5	7	12	0	0		2021.34702259	0.057187	0.031414	-0.016296	0.000834	0.000759	0.003302	2021	5	7	12	0	0
2021.34976044	0.050977	0.027581	0.037910	0.001009	0.001106	0.005285	2021	5	8	12	0	0		2021.34976044	0.059063	0.031165	-0.011596	0.000836	0.000764	0.003316	2021	5	8	12	0	0
2021.35249829	0.047021	0.024336	0.034114	0.001028	0.001131	0.005445	2021	5	9	12	0	0		2021.35249829	0.058171	0.030131	0.001761	0.000834	0.000762	0.003301	2021	5	9	12	0	0
2021.35523614	0.046816	0.025428	0.022002	0.001036	0.001115	0.005406	2021	5	10	12	0	0		2021.35523614	0.058540	0.030069	-0.008839	0.000838	0.000764	0.003330	2021	5	10	12	0	0
2021.35797399	0.045918	0.025725	0.030085	0.000991	0.001090	0.004896	2021	5	11	12	0	0		2021.35797399	0.057241	0.031237	-0.003327	0.000834	0.000757	0.003311	2021	5	11	12	0	0
2021.36071184	0.045919	0.025684	0.033417	0.001020	0.001099	0.005058	2021	5	12	12	0	0		2021.36071184	0.056839	0.032580	-0.021162	0.000843	0.000765	0.003334	2021	5	12	12	0	0
2021.36344969	0.045711	0.025684	0.037093	0.001027	0.001105	0.005080	2021	5	13	12	0	0		2021.36344969	0.058533	0.032598	-0.006344	0.000841	0.000769	0.003351	2021	5	13	12	0	0
2021.36618754	0.045030	0.023641	0.020172	0.001025	0.001111	0.005137	2021	5	14	12	0	0		2021.36618754	0.057568	0.032809	-0.014219	0.000841	0.000770	0.003357	2021	5	14	12	0	0
2021.36892539	0.044570	0.028896	0.017186	0.001035	0.001124	0.005389	2021	5	15	12	0	0		2021.36892539	0.056355	0.031253	-0.010515	0.000844	0.000770	0.003360	2021	5	15	12	0	0
2021.37166324	0.046403	0.029283	0.003757	0.001005	0.001120	0.005244	2021	5	16	12	0	0		2021.37166324	0.055226	0.029174	-0.018727	0.000841	0.000764	0.003345	2021	5	16	12	0	0
2021.37440110	0.047845	0.031432	0.035990	0.001055	0.001162	0.005593	2021	5	17	12	0	0		2021.37440110	0.055560	0.031265	-0.028875	0.000845	0.000779	0.003366	2021	5	17	12	0	0
2021.37713895	0.046700	0.027697	0.041689	0.001011	0.001133	0.005127	2021	5	18	12	0	0		2021.37713895	0.055677	0.031178	-0.010895	0.000838	0.000768	0.003347	2021	5	18	12	0	0
2021.37987680	0.044560	0.030804	0.019143	0.001022	0.001163	0.005445	2021	5	19	12	0	0		2021.37987680	0.056287	0.034151	-0.017678	0.000880	0.000782	0.003471	2021	5	19	12	0	0
2021.38261465	0.046676	0.029907	0.021202	0.001057	0.001234	0.005910	2021	5	20	12	0	0		2021.38261465	0.057931	0.035101	-0.024161	0.000916	0.000830	0.003819	2021	5	20	12	0	0
2021.38535250	0.044708	0.028280	0.015552	0.001048	0.001253	0.006005	2021	5	21	12	0	0		2021.38535250	0.056356	0.032749	-0.023142	0.000843	0.000812	0.003655	2021	5	21	12	0	0
2021.38809035	0.080195	0.052195	0.035144	0.001009	0.001136	0.005164	2021	5	22	12	0	0		2021.38809035	0.063955	0.037123	-0.035998	0.000868	0.000791	0.003479	2021	5	22	12	0	0
2021.39082820	0.526191	0.106082	0.157897	0.000953	0.001148	0.004979	2021	5	23	12	0	0		2021.39082820	0.154900	-0.038295	0.015965	0.000845	0.000772	0.003385	2021	5	23	12	0	0
2021.39356605	0.555730	0.127250	0.209254	0.000971	0.001147	0.005004	2021	5	24	12	0	0		2021.39356605	0.370020	-0.121000	0.156264	0.000856	0.000775	0.003411	2021	5	24	12	0	0
2021.39630390	0.563695	0.149294	0.214177	0.000946	0.001103	0.004784	2021	5	25	12	0	0		2021.39630390	0.652609	-0.163848	0.209996	0.000839	0.000768	0.003364	2021	5	25	12	0	0
2021.39904175	0.559626	0.151421	0.198886	0.000951	0.001082	0.004739	2021	5	26	12	0	0		2021.39904175	0.705361	-0.154420	0.254518	0.000842	0.000773	0.003379	2021	5	26	12	0	0
2021.40177960	0.556988	0.147504	0.200353	0.001229	0.001410	0.005988	2021	5	27	12	0	0		2021.40177960	0.723518	-0.150585	0.266584	0.000846	0.000776	0.003388	2021	5	27	12	0	0
2021.40451745	0.553869	0.152185	0.190507	0.000986	0.001102	0.004885	2021	5	28	12	0	0		2021.40451745	0.730929	-0.153560	0.266668	0.000880	0.000784	0.003471	2021	5	28	12	0	0
2021.40725530	0.555614	0.156127	0.189961	0.000948	0.001110	0.004825	2021	5	29	12	0	0		2021.40725530	0.740228	-0.151051	0.265963	0.000848	0.000779	0.003406	2021	5	29	12	0	0
2021.40999316	0.567787	0.159274	0.193454	0.000972	0.001112	0.005116	2021	5	30	12	0	0		2021.40999316	0.751888	-0.148541	0.269564	0.000842	0.000776	0.003391	2021	5	30	12	0	0
2021.41273101	0.560705	0.158841	0.184308	0.000973	0.001115	0.005149	2021	5	31	12	0	0		2021.41273101	0.756196	-0.148904	0.287409	0.000845	0.000778	0.003388	2021	5	31	12	0	0
2021.41546886	0.561315	0.154479	0.212621	0.000957	0.001080	0.004706	2021	6	1	12	0	0		2021.41546886	0.758804	-0.149109	0.275227	0.000843	0.000778	0.003379	2021	6	1	12	0	0
2021.41820671	0.559931	0.158109	0.184511	0.000951	0.001112	0.004815	2021	6	2	12	0	0		2021.41820671	0.760051	-0.145775	0.281441	0.000844	0.000780	0.003386	2021	6	2	12	0	0
2021.42094456	0.561005	0.155661	0.190224	0.000954	0.001084	0.004718	2021	6	3	12	0	0		2021.42094456	0.764874	-0.145641	0.278660	0.000842	0.000778	0.003387	2021	6	3	12	0	0
2021.42368241	0.563670	0.152496	0.198029	0.000966	0.001095	0.005013	2021	6	4	12	0	0		2021.42368241	0.765968	-0.144949	0.288918	0.000842	0.000780	0.003398	2021	6	4	12	0	0
2021.42642026	0.562909	0.156163	0.201879	0.000954	0.001103	0.004832	2021	6	5	12	0	0		2021.42642026	0.768523	-0.140817	0.295329	0.000844	0.000775	0.003379	2021	6	5	12	0	0
2021.42915811	0.563229	0.154444	0.197319	0.000970	0.001121	0.005136	2021	6	6	12	0	0		2021.42915811	0.766407	-0.142077	0.277167	0.000833	0.000773	0.003353	2021	6	6	12	0	0
2021.43189596	0.560776	0.155751	0.190163	0.000949	0.001069	0.004673	2021	6	7	12	0	0		2021.43189596	0.773605	-0.141317	0.278911	0.000839	0.000775	0.003364	2021	6	7	12	0	0
2021.43463381	0.562581	0.155036	0.197429	0.000947	0.001074	0.004675	2021	6	8	12	0	0		2021.43463381	0.774045	-0.139019	0.279872	0.000842	0.000778	0.003378	2021	6	8	12	0	0
2021.43737166	0.563200	0.156259	0.197371	0.000952	0.001115	0.004839	2021	6	9	12	0	0		2021.43737166	0.772235	-0.142208	0.287505	0.000843	0.000775	0.003370	2021	6	9	12	0	0
2021.44010951	0.563880	0.154229	0.192354	0.001017	0.001160	0.005411	2021	6	10	12	0	0		2021.44010951	0.774935	-0.142297	0.291376	0.000885	0.000788	0.003477	2021	6	10	12	0	0
2021.44284736	0.563525	0.154246	0.202384	0.001008	0.001168	0.005387	2021	6	11	12	0	0		2021.44284736	0.775952	-0.141913	0.291308	0.000877	0.000785	0.003452	2021	6	11	12	0	0
2021.44558522	0.561809	0.151148	0.217941	0.000962	0.001153	0.004901	2021	6	12	12	0	0		2021.44558522	0.774916	-0.142583	0.295714	0.000851	0.000800	0.003408	2021	6	12	12	0	0
2021.44832307	0.558662	0.149161	0.204671	0.000958	0.001127	0.004795	2021	6	13	12	0	0		2021.44832307	0.776489	-0.142632	0.287100	0.000850	0.000802	0.003409	2021	6	13	12	0	0
2021.45106092	0.564145	0.150182	0.210885	0.000998	0.001193	0.005076	2021	6	14	12	0	0		2021.45106092	0.778164	-0.143455	0.281455	0.000850	0.000792	0.003415	2021	6	14	12	0	0
2021.45379877	0.564406	0.147770	0.213760	0.000961	0.001151	0.004922	2021	6	15	12	0	0		2021.45379877	0.777643	-0.139924	0.308573	0.000846	0.000792	0.003413	2021	6	15	12	0	0
2021.45653662	0.564635	0.151165	0.205331	0.000969	0.001160	0.004969	2021	6	16	12	0	0		2021.45653662	0.782655	-0.139854	0.298614	0.000853	0.000798	0.003437	2021	6	16	12	0	0
2021.45927447	0.564065	0.149261	0.197143	0.000978	0.001176	0.005395	2021	6	17	12	0	0		2021.45927447	0.784038	-0.138070	0.294976	0.000838	0.000777	0.003368	2021	6	17	12	0	0
2021.46201232	0.563507	0.149467	0.198205	0.000947	0.001112	0.004830	2021	6	18	12	0	0		2021.46201232	0.782076	-0.138900	0.307558	0.000840	0.000778	0.003380	2021	6	18	12	0	0
2021.46475017	0.564670	0.148081	0.192180	0.000953	0.001090	0.004773	2021	6	19	12	0	0		2021.46475017	0.782008	-0.139712	0.298573	0.000836	0.000778	0.003366	2021	6	19	12	0	0
2021.46748802	0.56696	0.14766	0.213958	0.000963	0.001111	0.004857	2021	6	20	12	0	0		2021.46748802	0.784226	-0.138478	0.297918	0.000834	0.000777	0.003377	2021	6	20	12	0	0
2021.47022587	0.561319	0.146658	0.212175	0.000954	0.001134	0.005022	2021	6	21	12	0	0		2021.47022587	0.783861	-0.139758	0.292196	0.000838	0.000804	0.003562	2021	6	21	12	0	0
2021.47296372	0.563816	0.149259	0.215896	0.000983	0.001135	0.005048	2021	6	22	12	0	0		2021.47296372	0.78394	-0.135535	0.301679	0.000844	0.000804	0.003565	2021	6	22	12	0	0
2021.47570157	0.565496	0.144021	0.224146	0.000955	0.001131	0.004996	2021	6	23	12	0	0		2021.47570157	0.785741	-0.137132	0.299459	0.000842	0.000797	0.003546	2021	6	23	12	0	0
2021.47843943	0.563372	0.147719	0.214833	0.000955	0.001132	0.005030	2021	6	24	12	0	0		2021.47843943	0.786888	-0.135805	0.29849	0.000843	0.000801	0.003582	2021	6	24	12	0	0
2021.48117728	0.563856	0.151275	0.206713	0.000954	0.001123	0.005005	2021	6	25	12	0	0		2021.48117728	0.786586	-0.135998	0.295693	0.000836	0.000799	0.003557	2021	6	25	12	0	0
2021.48391513	0.565736	0.148422	0.218037	0.000956	0.001133	0.005048	2021	6	26	12	0	0		2021.48391513	0.785277	-0.136682	0.300906	0.000838	0.000798	0.003560	2021	6	26	12	0	0
2021.48665298	0.566562	0.147543	0.212484	0.000977	0.001166	0.005336	2021	6	27	12	0	0		2021.48665298	0.78859	-0.137082	0.301596	0.000845	0.000800	0.003578	2021	6	27	12	0	0

## Sheet: panel_d_seismicity
	RSAM KBTI	RSAM NYI			Time	Seismic count
31-Mar-2021 00:04:59	9.8536e-08	1.05337e-06			01-Apr-2021	7
31-Mar-2021 00:15:00	9.8352e-08	1.06546e-06			02-Apr-2021	7
31-Mar-2021 00:24:59	9.8536e-08	1.05337e-06			03-Apr-2021	4
31-Mar-2021 00:35:00	9.872e-08	1.04129e-06			04-Apr-2021	7
31-Mar-2021 00:45:00	9.8853e-08	1.0369e-06			05-Apr-2021	7
31-Mar-2021 00:54:59	9.872e-08	1.04129e-06			06-Apr-2021	6
31-Mar-2021 01:05:00	9.8853e-08	1.0369e-06			07-Apr-2021	7
31-Mar-2021 01:14:59	9.8986e-08	1.04129e-06			08-Apr-2021	9
31-Mar-2021 01:25:00	1.01656e-07	1.0369e-06			09-Apr-2021	9
31-Mar-2021 01:34:59	1.04327e-07	1.03252e-06			10-Apr-2021	9
31-Mar-2021 01:45:00	1.04402e-07	1.03138e-06			11-Apr-2021	9
31-Mar-2021 01:54:59	1.04478e-07	1.03252e-06			12-Apr-2021	6
31-Mar-2021 02:05:00	1.14312e-07	1.03138e-06			13-Apr-2021	6
31-Mar-2021 02:15:00	1.24147e-07	1.03252e-06			14-Apr-2021	8
31-Mar-2021 02:24:59	1.25196e-07	1.03138e-06			15-Apr-2021	11
31-Mar-2021 02:35:00	1.26245e-07	1.03023e-06			16-Apr-2021	6
31-Mar-2021 02:44:59	1.29532e-07	1.03138e-06			17-Apr-2021	9
31-Mar-2021 02:55:00	1.32819e-07	1.03023e-06			18-Apr-2021	6
31-Mar-2021 03:04:59	1.29532e-07	1.03138e-06			19-Apr-2021	9
31-Mar-2021 03:15:00	1.32819e-07	1.03252e-06			20-Apr-2021	2
31-Mar-2021 03:24:59	1.35022e-07	1.03517e-06			21-Apr-2021	2
31-Mar-2021 03:35:00	1.37225e-07	1.03782e-06			22-Apr-2021	5
31-Mar-2021 03:45:00	1.37818e-07	1.03955e-06			23-Apr-2021	2
31-Mar-2021 03:54:59	1.3841e-07	1.03782e-06			24-Apr-2021	5
31-Mar-2021 04:05:00	1.38849e-07	1.03955e-06			25-Apr-2021	11
31-Mar-2021 04:14:59	1.39288e-07	1.04129e-06			26-Apr-2021	9
31-Mar-2021 04:25:00	1.44928e-07	1.03955e-06			27-Apr-2021	6
31-Mar-2021 04:34:59	1.50568e-07	1.04129e-06			28-Apr-2021	10
31-Mar-2021 04:45:00	1.52169e-07	1.03955e-06			29-Apr-2021	7
31-Mar-2021 04:54:59	1.50568e-07	1.03782e-06			30-Apr-2021	6
31-Mar-2021 05:05:00	1.52169e-07	1.03723e-06			01-May-2021	7
31-Mar-2021 05:15:00	1.5377e-07	1.03664e-06			02-May-2021	4
31-Mar-2021 05:24:59	1.58769e-07	1.03458e-06			03-May-2021	6
31-Mar-2021 05:35:00	1.63768e-07	1.03664e-06			04-May-2021	11
31-Mar-2021 05:44:59	1.64768e-07	1.03723e-06			05-May-2021	5
31-Mar-2021 05:55:00	1.63768e-07	1.03782e-06			06-May-2021	8
31-Mar-2021 06:04:59	1.64768e-07	1.03763e-06			07-May-2021	7
31-Mar-2021 06:15:00	1.64768e-07	1.03955e-06			08-May-2021	9
31-Mar-2021 06:24:59	1.64768e-07	1.04037e-06			09-May-2021	4
31-Mar-2021 06:35:00	1.68904e-07	1.04037e-06			10-May-2021	5
31-Mar-2021 06:45:00	1.76475e-07	1.03863e-06			11-May-2021	8
31-Mar-2021 06:54:59	1.76475e-07	1.03863e-06			12-May-2021	10
31-Mar-2021 07:05:00	1.76475e-07	1.03863e-06			13-May-2021	12
31-Mar-2021 07:14:59	1.8315e-07	1.03863e-06			14-May-2021	6
31-Mar-2021 07:25:00	1.83617e-07	1.03863e-06			15-May-2021	6
31-Mar-2021 07:34:59	1.86837e-07	1.03863e-06			16-May-2021	5
31-Mar-2021 07:45:00	1.88631e-07	1.03863e-06			17-May-2021	3
31-Mar-2021 07:54:59	1.90338e-07	1.03863e-06			18-May-2021	8
31-Mar-2021 08:05:00	1.9252e-07	1.03863e-06			19-May-2021	6
31-Mar-2021 08:15:00	1.93349e-07	1.03863e-06			20-May-2021	4
31-Mar-2021 08:24:59	1.93484e-07	1.03763e-06			21-May-2021	5
31-Mar-2021 08:35:00	1.93484e-07	1.03763e-06			22-May-2021	156
31-Mar-2021 08:44:59	1.93484e-07	1.03763e-06			23-May-2021	612
31-Mar-2021 08:55:00	1.99004e-07	1.03763e-06			24-May-2021	577
31-Mar-2021 09:04:59	2.05245e-07	1.03863e-06			25-May-2021	586
31-Mar-2021 09:15:00	2.07526e-07	1.03863e-06			26-May-2021	575
31-Mar-2021 09:24:59	2.09204e-07	1.04037e-06			27-May-2021	530
31-Mar-2021 09:35:00	2.09204e-07	1.04184e-06			28-May-2021	431
31-Mar-2021 09:45:00	2.09204e-07	1.04184e-06			29-May-2021	421
31-Mar-2021 09:54:59	2.09204e-07	1.04184e-06			30-May-2021	302
31-Mar-2021 10:05:00	2.09204e-07	1.04412e-06			31-May-2021	138
31-Mar-2021 10:14:59	2.09204e-07	1.04589e-06			01-Jun-2021	141
31-Mar-2021 10:25:00	2.09204e-07	1.04589e-06			02-Jun-2021	170
31-Mar-2021 10:34:59	2.09204e-07	1.04589e-06			03-Jun-2021	189
31-Mar-2021 10:45:00	2.07526e-07	1.04589e-06			04-Jun-2021	155
31-Mar-2021 10:54:59	2.07526e-07	1.05072e-06			05-Jun-2021	113
31-Mar-2021 11:05:00	2.07526e-07	1.05072e-06			06-Jun-2021	137
31-Mar-2021 11:15:00	2.07526e-07	1.05072e-06			07-Jun-2021	139
31-Mar-2021 11:24:59	2.07526e-07	1.05648e-06			08-Jun-2021	126
31-Mar-2021 11:35:00	2.07526e-07	1.05648e-06			09-Jun-2021	98
31-Mar-2021 11:44:59	2.05245e-07	1.06616e-06			10-Jun-2021	89
31-Mar-2021 11:55:00	2.05245e-07	1.06616e-06			11-Jun-2021	52
31-Mar-2021 12:04:59	2.05245e-07	1.06616e-06			12-Jun-2021	61
31-Mar-2021 12:15:00	2.05245e-07	1.05648e-06			13-Jun-2021	55
31-Mar-2021 12:24:59	2.05245e-07	1.05648e-06			14-Jun-2021	51
31-Mar-2021 12:35:00	2.05245e-07	1.05648e-06			15-Jun-2021	36
31-Mar-2021 12:45:00	2.05245e-07	1.06616e-06			16-Jun-2021	45
31-Mar-2021 12:54:59	2.07526e-07	1.08066e-06			17-Jun-2021	36
31-Mar-2021 13:05:00	2.05245e-07	1.08839e-06			18-Jun-2021	45
31-Mar-2021 13:14:59	2.02134e-07	1.08066e-06			19-Jun-2021	44
31-Mar-2021 13:25:00	1.99806e-07	1.08839e-06			20-Jun-2021	45
31-Mar-2021 13:34:59	1.96677e-07	1.09345e-06			21-Jun-2021	36
31-Mar-2021 13:45:00	1.93484e-07	1.10087e-06			22-Jun-2021	28
31-Mar-2021 13:54:59	1.92528e-07	1.09345e-06			23-Jun-2021	43
31-Mar-2021 14:05:00	1.90934e-07	1.10087e-06			24-Jun-2021	35
31-Mar-2021 14:15:00	1.89573e-07	1.10564e-06			25-Jun-2021	38
31-Mar-2021 14:24:59	1.88631e-07	1.10564e-06			26-Jun-2021	46
31-Mar-2021 14:35:00	1.87796e-07	1.10564e-06			27-Jun-2021	37
31-Mar-2021 14:44:59	1.85563e-07	1.10564e-06			28-Jun-2021	43
31-Mar-2021 14:55:00	1.82832e-07	1.10881e-06			29-Jun-2021	26
31-Mar-2021 15:04:59	1.82832e-07	1.10881e-06			30-Jun-2021	23
31-Mar-2021 15:15:00	1.82832e-07	1.10881e-06			01-Jul-2021
31-Mar-2021 15:24:59	1.82832e-07	1.11266e-06
31-Mar-2021 15:35:00	1.81377e-07	1.11266e-06
31-Mar-2021 15:45:00	1.8062e-07	1.10993e-06
31-Mar-2021 15:54:59	1.79262e-07	1.10993e-06
31-Mar-2021 16:05:00	1.76522e-07	1.10993e-06
31-Mar-2021 16:14:59	1.65808e-07	1.10993e-06
31-Mar-2021 16:25:00	1.56487e-07	1.1162e-06
31-Mar-2021 16:34:59	1.55295e-07	1.10993e-06
31-Mar-2021 16:45:00	1.51308e-07	1.1162e-06
31-Mar-2021 16:54:59	1.51308e-07	1.11932e-06
31-Mar-2021 17:05:00	1.4263e-07	1.12009e-06
31-Mar-2021 17:15:00	1.3685e-07	1.12009e-06
31-Mar-2021 17:24:59	1.33573e-07	1.12009e-06
31-Mar-2021 17:35:00	1.30148e-07	1.12322e-06
31-Mar-2021 17:44:59	1.27899e-07	1.12645e-06
31-Mar-2021 17:55:00	1.27899e-07	1.12645e-06
31-Mar-2021 18:04:59	1.24781e-07	1.13282e-06
31-Mar-2021 18:15:00	1.24619e-07	1.14519e-06
31-Mar-2021 18:24:59	1.23123e-07	1.15201e-06
31-Mar-2021 18:35:00	1.21691e-07	1.15201e-06
31-Mar-2021 18:45:00	1.17216e-07	1.15201e-06
31-Mar-2021 18:54:59	1.13234e-07	1.14519e-06
31-Mar-2021 19:05:00	1.13234e-07	1.13282e-06
31-Mar-2021 19:14:59	1.11689e-07	1.13282e-06
31-Mar-2021 19:25:00	1.09774e-07	1.14519e-06
31-Mar-2021 19:34:59	1.07236e-07	1.14598e-06
31-Mar-2021 19:45:00	1.07236e-07	1.14598e-06
31-Mar-2021 19:54:59	1.04692e-07	1.13282e-06
31-Mar-2021 20:05:00	1.04692e-07	1.12645e-06
31-Mar-2021 20:15:00	1.02843e-07	1.13282e-06
31-Mar-2021 20:24:59	1.00921e-07	1.14598e-06
31-Mar-2021 20:35:00	9.93655e-08	1.14598e-06
31-Mar-2021 20:44:59	9.7939e-08	1.14598e-06
31-Mar-2021 20:55:00	9.7939e-08	1.1683e-06
31-Mar-2021 21:04:59	9.7939e-08	1.1683e-06
31-Mar-2021 21:15:00	9.52895e-08	1.1683e-06
31-Mar-2021 21:24:59	9.52895e-08	1.13962e-06
31-Mar-2021 21:35:00	9.52895e-08	1.16714e-06
31-Mar-2021 21:45:00	9.52895e-08	1.18264e-06
31-Mar-2021 21:54:59	9.1931e-08	1.18461e-06
31-Mar-2021 22:05:00	9.1931e-08	1.19319e-06
31-Mar-2021 22:14:59	9.1931e-08	1.19319e-06
31-Mar-2021 22:25:00	9.1931e-08	1.19319e-06
31-Mar-2021 22:34:59	9.1931e-08	1.19319e-06
31-Mar-2021 22:45:00	9.1931e-08	1.19319e-06
31-Mar-2021 22:54:59	9.1931e-08	1.19319e-06
31-Mar-2021 23:05:00	9.1931e-08	1.18461e-06
31-Mar-2021 23:15:00	9.1931e-08	1.19319e-06
31-Mar-2021 23:24:59	9.1931e-08	1.18461e-06
31-Mar-2021 23:35:00	9.1931e-08	1.18264e-06
31-Mar-2021 23:44:59	9.1931e-08	1.17906e-06
31-Mar-2021 23:55:00	9.1931e-08	1.17906e-06
01-Apr-2021 00:04:59	9.1931e-08	1.16472e-06
01-Apr-2021 00:15:00	9.52895e-08	1.16472e-06
01-Apr-2021 00:24:59	9.7939e-08	1.16472e-06
01-Apr-2021 00:35:00	9.93655e-08	1.16472e-06
01-Apr-2021 00:45:00	1.0192e-07	1.13962e-06
01-Apr-2021 00:54:59	1.0192e-07	1.13962e-06
01-Apr-2021 01:05:00	1.03962e-07	1.12458e-06
01-Apr-2021 01:14:59	1.04148e-07	1.12458e-06
01-Apr-2021 01:25:00	1.04878e-07	1.12458e-06
01-Apr-2021 01:34:59	1.04878e-07	1.12458e-06
01-Apr-2021 01:45:00	1.07236e-07	1.12458e-06
01-Apr-2021 01:54:59	1.09774e-07	1.13962e-06
01-Apr-2021 02:05:00	1.11059e-07	1.13777e-06
01-Apr-2021 02:15:00	1.1452e-07	1.13777e-06
01-Apr-2021 02:24:59	1.18101e-07	1.13777e-06
01-Apr-2021 02:35:00	1.19691e-07	1.13777e-06
01-Apr-2021 02:44:59	1.21293e-07	1.15537e-06
01-Apr-2021 02:55:00	1.2226e-07	1.16365e-06
01-Apr-2021 03:04:59	1.23123e-07	1.16365e-06
01-Apr-2021 03:15:00	1.24619e-07	1.16365e-06
01-Apr-2021 03:24:59	1.27736e-07	1.16365e-06
01-Apr-2021 03:35:00	1.30148e-07	1.16365e-06
01-Apr-2021 03:45:00	1.31571e-07	1.17301e-06
01-Apr-2021 03:54:59	1.34669e-07	1.17301e-06
01-Apr-2021 04:05:00	1.34669e-07	1.17301e-06
01-Apr-2021 04:14:59	1.40716e-07	1.17301e-06
01-Apr-2021 04:25:00	1.39772e-07	1.17301e-06
01-Apr-2021 04:34:59	1.45402e-07	1.17301e-06
01-Apr-2021 04:45:00	1.4975e-07	1.16365e-06
01-Apr-2021 04:54:59	1.52822e-07	1.16365e-06
01-Apr-2021 05:05:00	1.54059e-07	1.16365e-06
01-Apr-2021 05:15:00	1.57962e-07	1.17301e-06
01-Apr-2021 05:24:59	1.59596e-07	1.17906e-06
01-Apr-2021 05:35:00	1.59596e-07	1.17906e-06
01-Apr-2021 05:44:59	1.61509e-07	1.17906e-06
01-Apr-2021 05:55:00	1.61509e-07	1.17301e-06
01-Apr-2021 06:04:59	1.62138e-07	1.16365e-06
01-Apr-2021 06:15:00	1.63151e-07	1.15627e-06
01-Apr-2021 06:24:59	1.64635e-07	1.1487e-06
01-Apr-2021 06:35:00	1.65728e-07	1.1487e-06
01-Apr-2021 06:45:00	1.71082e-07	1.1487e-06
01-Apr-2021 06:54:59	1.78616e-07	1.15627e-06
01-Apr-2021 07:05:00	1.84043e-07	1.16365e-06
01-Apr-2021 07:14:59	1.84043e-07	1.16365e-06
01-Apr-2021 07:25:00	1.84043e-07	1.15627e-06
01-Apr-2021 07:34:59	1.87513e-07	1.1487e-06
01-Apr-2021 07:45:00	1.87513e-07	1.13276e-06
01-Apr-2021 07:54:59	1.88073e-07	1.1487e-06
01-Apr-2021 08:05:00	1.89318e-07	1.1487e-06
01-Apr-2021 08:15:00	1.90548e-07	1.13276e-06
01-Apr-2021 08:24:59	1.92697e-07	1.13276e-06
01-Apr-2021 08:35:00	1.92697e-07	1.12837e-06
01-Apr-2021 08:44:59	1.98713e-07	1.12229e-06
01-Apr-2021 08:55:00	1.98713e-07	1.12229e-06
01-Apr-2021 09:04:59	1.98713e-07	1.12837e-06
01-Apr-2021 09:15:00	1.98713e-07	1.1384e-06
01-Apr-2021 09:24:59	2.00422e-07	1.1384e-06
01-Apr-2021 09:35:00	2.03525e-07	1.12837e-06
01-Apr-2021 09:45:00	2.0879e-07	1.12229e-06
01-Apr-2021 09:54:59	2.15981e-07	1.12084e-06
01-Apr-2021 10:05:00	2.19172e-07	1.11804e-06
01-Apr-2021 10:14:59	2.21019e-07	1.11804e-06
01-Apr-2021 10:25:00	2.2176e-07	1.12084e-06
01-Apr-2021 10:34:59	2.2176e-07	1.12229e-06
01-Apr-2021 10:45:00	2.20312e-07	1.12229e-06
01-Apr-2021 10:54:59	2.19172e-07	1.12229e-06
01-Apr-2021 11:05:00	2.19126e-07	1.12229e-06
01-Apr-2021 11:15:00	2.19525e-07	1.12229e-06
01-Apr-2021 11:24:59	2.19126e-07	1.12229e-06
01-Apr-2021 11:35:00	2.15981e-07	1.12229e-06
01-Apr-2021 11:44:59	2.15981e-07	1.12229e-06
01-Apr-2021 11:55:00	2.15981e-07	1.12504e-06
01-Apr-2021 12:04:59	2.15981e-07	1.12861e-06
01-Apr-2021 12:15:00	2.15981e-07	1.12861e-06
01-Apr-2021 12:24:59	2.12308e-07	1.12861e-06
01-Apr-2021 12:35:00	2.12308e-07	1.12861e-06
01-Apr-2021 12:45:00	2.07042e-07	1.12861e-06
01-Apr-2021 12:54:59	2.00422e-07	1.12504e-06
01-Apr-2021 13:05:00	2.00422e-07	1.12861e-06
01-Apr-2021 13:14:59	1.96476e-07	1.13194e-06
01-Apr-2021 13:25:00	1.92697e-07	1.13194e-06
01-Apr-2021 13:34:59	1.90548e-07	1.13194e-06
01-Apr-2021 13:45:00	1.90548e-07	1.1384e-06
01-Apr-2021 13:54:59	1.90548e-07	1.1384e-06
01-Apr-2021 14:05:00	1.90548e-07	1.14702e-06
01-Apr-2021 14:15:00	1.90548e-07	1.14702e-06
01-Apr-2021 14:24:59	1.90548e-07	1.14702e-06
01-Apr-2021 14:35:00	1.88758e-07	1.15289e-06
01-Apr-2021 14:44:59	1.86921e-07	1.14702e-06
01-Apr-2021 14:55:00	1.86921e-07	1.1384e-06
01-Apr-2021 15:04:59	1.81494e-07	1.14702e-06
01-Apr-2021 15:15:00	1.74241e-07	1.1384e-06
01-Apr-2021 15:24:59	1.71687e-07	1.1384e-06
01-Apr-2021 15:35:00	1.70773e-07	1.1384e-06
01-Apr-2021 15:45:00	1.69724e-07	1.1384e-06
01-Apr-2021 15:54:59	1.68451e-07	1.1384e-06
01-Apr-2021 16:05:00	1.66276e-07	1.1384e-06
01-Apr-2021 16:14:59	1.6421e-07	1.1384e-06
01-Apr-2021 16:25:00	1.6421e-07	1.13387e-06
01-Apr-2021 16:34:59	1.63373e-07	1.1384e-06
01-Apr-2021 16:45:00	1.62898e-07	1.14263e-06
01-Apr-2021 16:54:59	1.62898e-07	1.14263e-06
01-Apr-2021 17:05:00	1.6222e-07	1.13387e-06
01-Apr-2021 17:15:00	1.6222e-07	1.13387e-06
01-Apr-2021 17:24:59	1.6222e-07	1.13387e-06
01-Apr-2021 17:35:00	1.6222e-07	1.13387e-06
01-Apr-2021 17:44:59	1.57311e-07	1.13387e-06
01-Apr-2021 17:55:00	1.57311e-07	1.14263e-06
01-Apr-2021 18:04:59	1.57311e-07	1.15289e-06
01-Apr-2021 18:15:00	1.50317e-07	1.15289e-06
01-Apr-2021 18:24:59	1.4777e-07	1.15516e-06
01-Apr-2021 18:35:00	1.44499e-07	1.15289e-06
01-Apr-2021 18:45:00	1.40071e-07	1.15516e-06
01-Apr-2021 18:54:59	1.38083e-07	1.15289e-06
01-Apr-2021 19:05:00	1.3522e-07	1.14282e-06
01-Apr-2021 19:14:59	1.3259e-07	1.15269e-06
01-Apr-2021 19:25:00	1.32024e-07	1.15269e-06
01-Apr-2021 19:34:59	1.30931e-07	1.15433e-06
01-Apr-2021 19:45:00	1.30931e-07	1.15516e-06
01-Apr-2021 19:54:59	1.28743e-07	1.16065e-06
01-Apr-2021 20:05:00	1.28743e-07	1.16065e-06
01-Apr-2021 20:15:00	1.2109e-07	1.16065e-06
01-Apr-2021 20:24:59	1.2109e-07	1.16065e-06
01-Apr-2021 20:35:00	1.15728e-07	1.16753e-06
01-Apr-2021 20:44:59	1.15728e-07	1.174e-06
01-Apr-2021 20:55:00	1.15728e-07	1.16753e-06
01-Apr-2021 21:04:59	1.13967e-07	1.16753e-06
01-Apr-2021 21:15:00	1.13967e-07	1.16753e-06
01-Apr-2021 21:24:59	1.13967e-07	1.17215e-06
01-Apr-2021 21:35:00	1.13967e-07	1.17787e-06
01-Apr-2021 21:45:00	1.12266e-07	1.18258e-06
01-Apr-2021 21:54:59	1.1107e-07	1.18258e-06
01-Apr-2021 22:05:00	1.1107e-07	1.18258e-06
01-Apr-2021 22:14:59	1.1107e-07	1.18977e-06
01-Apr-2021 22:25:00	1.1107e-07	1.18977e-06
01-Apr-2021 22:34:59	1.1107e-07	1.18258e-06
01-Apr-2021 22:45:00	1.10068e-07	1.18949e-06
01-Apr-2021 22:54:59	1.10068e-07	1.18949e-06
01-Apr-2021 23:05:00	1.10068e-07	1.19382e-06
01-Apr-2021 23:15:00	1.10068e-07	1.19382e-06
01-Apr-2021 23:24:59	1.10068e-07	1.19536e-06
01-Apr-2021 23:35:00	1.10068e-07	1.19536e-06
01-Apr-2021 23:44:59	1.10068e-07	1.19882e-06
01-Apr-2021 23:55:00	1.10068e-07	1.19882e-06
02-Apr-2021 00:04:59	1.1107e-07	1.20498e-06
02-Apr-2021 00:15:00	1.1107e-07	1.20498e-06
02-Apr-2021 00:24:59	1.1155e-07	1.21511e-06
02-Apr-2021 00:35:00	1.1155e-07	1.22426e-06
02-Apr-2021 00:45:00	1.12071e-07	1.23469e-06
02-Apr-2021 00:54:59	1.12071e-07	1.23469e-06
02-Apr-2021 01:05:00	1.13472e-07	1.23469e-06
02-Apr-2021 01:14:59	1.13472e-07	1.22426e-06
02-Apr-2021 01:25:00	1.15728e-07	1.22426e-06
02-Apr-2021 01:34:59	1.1942e-07	1.23469e-06
02-Apr-2021 01:45:00	1.1942e-07	1.25843e-06
02-Apr-2021 01:54:59	1.1942e-07	1.25843e-06
02-Apr-2021 02:05:00	1.24782e-07	1.23469e-06
02-Apr-2021 02:15:00	1.24782e-07	1.23469e-06
02-Apr-2021 02:24:59	1.29836e-07	1.2398e-06
02-Apr-2021 02:35:00	1.24782e-07	1.25843e-06
02-Apr-2021 02:44:59	1.24782e-07	1.25843e-06
02-Apr-2021 02:55:00	1.24782e-07	1.26686e-06
02-Apr-2021 03:04:59	1.29836e-07	1.25056e-06
02-Apr-2021 03:15:00	1.33364e-07	1.25056e-06
02-Apr-2021 03:24:59	1.37875e-07	1.25056e-06
02-Apr-2021 03:35:00	1.44542e-07	1.24049e-06
02-Apr-2021 03:45:00	1.50168e-07	1.24049e-06
02-Apr-2021 03:54:59	1.50168e-07	1.24049e-06
02-Apr-2021 04:05:00	1.52699e-07	1.24049e-06
02-Apr-2021 04:14:59	1.53393e-07	1.23816e-06
02-Apr-2021 04:25:00	1.54188e-07	1.23816e-06
02-Apr-2021 04:34:59	1.55192e-07	1.23236e-06
02-Apr-2021 04:45:00	1.56803e-07	1.23236e-06
02-Apr-2021 04:54:59	1.58435e-07	1.23236e-06
02-Apr-2021 05:05:00	1.60445e-07	1.23236e-06
02-Apr-2021 05:15:00	1.61821e-07	1.22426e-06
02-Apr-2021 05:24:59	1.62262e-07	1.22426e-06
02-Apr-2021 05:35:00	1.63034e-07	1.21511e-06
02-Apr-2021 05:44:59	1.65783e-07	1.20498e-06
02-Apr-2021 05:55:00	1.68937e-07	1.19728e-06
02-Apr-2021 06:04:59	1.68937e-07	1.19728e-06
02-Apr-2021 06:15:00	1.72719e-07	1.19728e-06
02-Apr-2021 06:24:59	1.75901e-07	1.19728e-06
02-Apr-2021 06:35:00	1.7609e-07	1.19728e-06
02-Apr-2021 06:45:00	1.77741e-07	1.19728e-06
02-Apr-2021 06:54:59	1.82023e-07	1.19728e-06
02-Apr-2021 07:05:00	1.85089e-07	1.19728e-06
02-Apr-2021 07:14:59	1.87866e-07	1.20498e-06
02-Apr-2021 07:25:00	1.87866e-07	1.21511e-06
02-Apr-2021 07:34:59	1.9066e-07	1.21511e-06
02-Apr-2021 07:45:00	1.92435e-07	1.20498e-06
02-Apr-2021 07:54:59	1.9656e-07	1.20498e-06
02-Apr-2021 08:05:00	1.99798e-07	1.21511e-06
02-Apr-2021 08:15:00	2.00341e-07	1.21511e-06
02-Apr-2021 08:24:59	2.00708e-07	1.20498e-06
02-Apr-2021 08:35:00	2.01372e-07	1.19814e-06
02-Apr-2021 08:44:59	2.02213e-07	1.19814e-06
02-Apr-2021 08:55:00	2.03412e-07	1.20498e-06
02-Apr-2021 09:04:59	2.03412e-07	1.21511e-06
02-Apr-2021 09:15:00	2.03412e-07	1.20979e-06
02-Apr-2021 09:24:59	2.06654e-07	1.20498e-06
02-Apr-2021 09:35:00	2.11272e-07	1.20498e-06
02-Apr-2021 09:45:00	2.11272e-07	1.20498e-06
02-Apr-2021 09:54:59	2.1414e-07	1.20979e-06
02-Apr-2021 10:05:00	2.2011e-07	1.21596e-06
02-Apr-2021 10:14:59	2.2011e-07	1.22938e-06
02-Apr-2021 10:25:00	2.23753e-07	1.23816e-06
02-Apr-2021 10:34:59	2.23753e-07	1.23816e-06
02-Apr-2021 10:45:00	2.23753e-07	1.24069e-06
02-Apr-2021 10:54:59	2.23753e-07	1.24649e-06
02-Apr-2021 11:05:00	2.23753e-07	1.24649e-06
02-Apr-2021 11:15:00	2.26015e-07	1.25471e-06
02-Apr-2021 11:24:59	2.26015e-07	1.25471e-06
02-Apr-2021 11:35:00	2.26015e-07	1.2715e-06
02-Apr-2021 11:44:59	2.23753e-07	1.2715e-06
02-Apr-2021 11:55:00	2.18207e-07	1.25471e-06
02-Apr-2021 12:04:59	2.18207e-07	1.24649e-06
02-Apr-2021 12:15:00	2.23753e-07	1.24649e-06
02-Apr-2021 12:24:59	2.18207e-07	1.24649e-06
02-Apr-2021 12:35:00	2.18207e-07	1.24649e-06
02-Apr-2021 12:45:00	2.13792e-07	1.24649e-06
02-Apr-2021 12:54:59	2.12885e-07	1.25336e-06
02-Apr-2021 13:05:00	2.12885e-07	1.24649e-06
02-Apr-2021 13:14:59	2.10788e-07	1.24649e-06
02-Apr-2021 13:25:00	2.06654e-07	1.24069e-06
02-Apr-2021 13:34:59	2.06654e-07	1.23816e-06
02-Apr-2021 13:45:00	2.06654e-07	1.23264e-06
02-Apr-2021 13:54:59	2.03412e-07	1.21923e-06
02-Apr-2021 14:05:00	2.02213e-07	1.21923e-06
02-Apr-2021 14:15:00	2.02213e-07	1.21923e-06
02-Apr-2021 14:24:59	2.01372e-07	1.20373e-06
02-Apr-2021 14:35:00	2.01372e-07	1.19605e-06
02-Apr-2021 14:44:59	2.00641e-07	1.19248e-06
02-Apr-2021 14:55:00	2.00641e-07	1.17336e-06
02-Apr-2021 15:04:59	1.99798e-07	1.15514e-06
02-Apr-2021 15:15:00	1.94785e-07	1.15514e-06
02-Apr-2021 15:24:59	1.92008e-07	1.15309e-06
02-Apr-2021 15:35:00	1.99798e-07	1.15309e-06
02-Apr-2021 15:45:00	1.92008e-07	1.14377e-06
02-Apr-2021 15:54:59	1.82023e-07	1.14719e-06
02-Apr-2021 16:05:00	1.82023e-07	1.14574e-06
02-Apr-2021 16:14:59	1.7804e-07	1.1477e-06
02-Apr-2021 16:25:00	1.76388e-07	1.1477e-06
02-Apr-2021 16:34:59	1.71713e-07	1.1477e-06
02-Apr-2021 16:45:00	1.71713e-07	1.14574e-06
02-Apr-2021 16:54:59	1.62819e-07	1.14574e-06
02-Apr-2021 17:05:00	1.61777e-07	1.14574e-06
02-Apr-2021 17:15:00	1.56748e-07	1.14574e-06
02-Apr-2021 17:24:59	1.55204e-07	1.14574e-06
02-Apr-2021 17:35:00	1.53442e-07	1.14574e-06
02-Apr-2021 17:44:59	1.49317e-07	1.14574e-06
02-Apr-2021 17:55:00	1.44145e-07	1.1477e-06
02-Apr-2021 18:04:59	1.41073e-07	1.14574e-06
02-Apr-2021 18:15:00	1.41073e-07	1.1477e-06
02-Apr-2021 18:24:59	1.39254e-07	1.14574e-06
02-Apr-2021 18:35:00	1.39254e-07	1.14574e-06
02-Apr-2021 18:45:00	1.37696e-07	1.14181e-06
02-Apr-2021 18:54:59	1.37296e-07	1.14181e-06
02-Apr-2021 19:05:00	1.34726e-07	1.14181e-06
02-Apr-2021 19:14:59	1.31067e-07	1.1381e-06
02-Apr-2021 19:25:00	1.28893e-07	1.13768e-06
02-Apr-2021 19:34:59	1.27959e-07	1.13421e-06
02-Apr-2021 19:45:00	1.2565e-07	1.12408e-06
02-Apr-2021 19:54:59	1.22147e-07	1.12408e-06
02-Apr-2021 20:05:00	1.18287e-07	1.11504e-06
02-Apr-2021 20:15:00	1.13734e-07	1.11101e-06
02-Apr-2021 20:24:59	1.13734e-07	1.11101e-06
02-Apr-2021 20:35:00	1.13734e-07	1.11101e-06
02-Apr-2021 20:44:59	1.0844e-07	1.11101e-06
02-Apr-2021 20:55:00	1.0844e-07	1.11101e-06
02-Apr-2021 21:04:59	1.0844e-07	1.11101e-06
02-Apr-2021 21:15:00	1.04215e-07	1.10472e-06
02-Apr-2021 21:24:59	1.0219e-07	1.09463e-06
02-Apr-2021 21:35:00	1.00621e-07	1.09463e-06
02-Apr-2021 21:45:00	9.99555e-08	1.09463e-06
02-Apr-2021 21:54:59	9.99555e-08	1.08819e-06
02-Apr-2021 22:05:00	9.99555e-08	1.08819e-06
02-Apr-2021 22:14:59	9.99555e-08	1.08819e-06
02-Apr-2021 22:25:00	9.5343e-08	1.08819e-06
02-Apr-2021 22:34:59	9.5343e-08	1.08201e-06
02-Apr-2021 22:45:00	9.5343e-08	1.08201e-06
02-Apr-2021 22:54:59	9.99555e-08	1.08201e-06
02-Apr-2021 23:05:00	9.5343e-08	1.08201e-06
02-Apr-2021 23:15:00	9.5343e-08	1.07475e-06
02-Apr-2021 23:24:59	9.5343e-08	1.07257e-06
02-Apr-2021 23:35:00	9.99555e-08	1.07257e-06
02-Apr-2021 23:44:59	9.99555e-08	1.07475e-06
02-Apr-2021 23:55:00	9.99555e-08	1.08201e-06
03-Apr-2021 00:04:59	9.99555e-08	1.08591e-06
03-Apr-2021 00:15:00	9.83225e-08	1.08591e-06
03-Apr-2021 00:24:59	9.83225e-08	1.08591e-06
03-Apr-2021 00:35:00	9.83225e-08	1.0806e-06
03-Apr-2021 00:45:00	9.99555e-08	1.0806e-06
03-Apr-2021 00:54:59	9.99555e-08	1.07569e-06
03-Apr-2021 01:05:00	9.83225e-08	1.07374e-06
03-Apr-2021 01:14:59	9.99555e-08	1.07374e-06
03-Apr-2021 01:25:00	9.99555e-08	1.07374e-06
03-Apr-2021 01:34:59	9.99555e-08	1.07374e-06
03-Apr-2021 01:45:00	1.00621e-07	1.07374e-06
03-Apr-2021 01:54:59	1.02792e-07	1.07374e-06
03-Apr-2021 02:05:00	1.02792e-07	1.07569e-06
03-Apr-2021 02:15:00	1.02792e-07	1.07569e-06
03-Apr-2021 02:24:59	1.02792e-07	1.07374e-06
03-Apr-2021 02:35:00	1.04818e-07	1.07569e-06
03-Apr-2021 02:44:59	1.10542e-07	1.07569e-06
03-Apr-2021 02:55:00	1.16613e-07	1.07569e-06
03-Apr-2021 03:04:59	1.19949e-07	1.07569e-06
03-Apr-2021 03:15:00	1.23031e-07	1.07569e-06
03-Apr-2021 03:24:59	1.24594e-07	1.0806e-06
03-Apr-2021 03:35:00	1.23031e-07	1.0806e-06
03-Apr-2021 03:45:00	1.23031e-07	1.0806e-06
03-Apr-2021 03:54:59	1.24594e-07	1.0806e-06
03-Apr-2021 04:05:00	1.26137e-07	1.07595e-06
03-Apr-2021 04:14:59	1.30091e-07	1.07494e-06
03-Apr-2021 04:25:00	1.35636e-07	1.07595e-06
03-Apr-2021 04:34:59	1.38119e-07	1.0806e-06
03-Apr-2021 04:45:00	1.39572e-07	1.08678e-06
03-Apr-2021 04:54:59	1.40685e-07	1.0806e-06
03-Apr-2021 05:05:00	1.40685e-07	1.08678e-06
03-Apr-2021 05:15:00	1.42327e-07	1.08678e-06
03-Apr-2021 05:24:59	1.42327e-07	1.09463e-06
03-Apr-2021 05:35:00	1.42327e-07	1.09463e-06
03-Apr-2021 05:44:59	1.45346e-07	1.09463e-06
03-Apr-2021 05:55:00	1.45346e-07	1.09463e-06
03-Apr-2021 06:04:59	1.49083e-07	1.10503e-06
03-Apr-2021 06:15:00	1.49083e-07	1.10503e-06
03-Apr-2021 06:24:59	1.54856e-07	1.11192e-06
03-Apr-2021 06:35:00	1.54856e-07	1.11192e-06
03-Apr-2021 06:45:00	1.58467e-07	1.11792e-06
03-Apr-2021 06:54:59	1.58554e-07	1.1338e-06
03-Apr-2021 07:05:00	1.61734e-07	1.146e-06
03-Apr-2021 07:14:59	1.61734e-07	1.14685e-06
03-Apr-2021 07:25:00	1.68879e-07	1.15033e-06
03-Apr-2021 07:34:59	1.7387e-07	1.15033e-06
03-Apr-2021 07:45:00	1.7387e-07	1.15033e-06
03-Apr-2021 07:54:59	1.76494e-07	1.15033e-06
03-Apr-2021 08:05:00	1.82626e-07	1.15033e-06
03-Apr-2021 08:15:00	1.8834e-07	1.15373e-06
03-Apr-2021 08:24:59	1.8834e-07	1.15373e-06
03-Apr-2021 08:35:00	1.90317e-07	1.15033e-06
03-Apr-2021 08:44:59	1.90317e-07	1.14685e-06
03-Apr-2021 08:55:00	1.91725e-07	1.14685e-06
03-Apr-2021 09:04:59	1.92748e-07	1.14685e-06
03-Apr-2021 09:15:00	1.92748e-07	1.15033e-06
03-Apr-2021 09:24:59	1.98294e-07	1.15033e-06
03-Apr-2021 09:35:00	2.04321e-07	1.14685e-06
03-Apr-2021 09:45:00	2.08207e-07	1.146e-06
03-Apr-2021 09:54:59	2.08207e-07	1.146e-06
03-Apr-2021 10:05:00	2.13907e-07	1.14175e-06
03-Apr-2021 10:14:59	2.1804e-07	1.12983e-06
03-Apr-2021 10:25:00	2.19774e-07	1.11792e-06
03-Apr-2021 10:34:59	2.19774e-07	1.11792e-06
03-Apr-2021 10:45:00	2.19774e-07	1.12587e-06
03-Apr-2021 10:54:59	2.19774e-07	1.12587e-06
03-Apr-2021 11:05:00	2.19774e-07	1.12924e-06
03-Apr-2021 11:15:00	2.19774e-07	1.12924e-06
03-Apr-2021 11:24:59	2.19774e-07	1.12924e-06
03-Apr-2021 11:35:00	2.19774e-07	1.12924e-06
03-Apr-2021 11:44:59	2.1804e-07	1.11733e-06
03-Apr-2021 11:55:00	2.13907e-07	1.11161e-06
03-Apr-2021 12:04:59	2.13907e-07	1.11161e-06
03-Apr-2021 12:15:00	2.13907e-07	1.10333e-06
03-Apr-2021 12:24:59	2.13907e-07	1.09653e-06
03-Apr-2021 12:35:00	2.08207e-07	1.09653e-06
03-Apr-2021 12:45:00	2.08207e-07	1.09457e-06
03-Apr-2021 12:54:59	2.04321e-07	1.09653e-06
03-Apr-2021 13:05:00	2.04321e-07	1.10333e-06
03-Apr-2021 13:14:59	1.99125e-07	1.11122e-06
03-Apr-2021 13:25:00	1.92076e-07	1.11357e-06
03-Apr-2021 13:34:59	1.92076e-07	1.11357e-06
03-Apr-2021 13:45:00	1.92076e-07	1.11357e-06
03-Apr-2021 13:54:59	1.92076e-07	1.11122e-06
03-Apr-2021 14:05:00	1.90381e-07	1.10333e-06
03-Apr-2021 14:15:00	1.89643e-07	1.10333e-06
03-Apr-2021 14:24:59	1.81589e-07	1.10333e-06
03-Apr-2021 14:35:00	1.73252e-07	1.09653e-06
03-Apr-2021 14:44:59	1.68879e-07	1.10333e-06
03-Apr-2021 14:55:00	1.64834e-07	1.11122e-06
03-Apr-2021 15:04:59	1.64412e-07	1.11357e-06
03-Apr-2021 15:15:00	1.6334e-07	1.11357e-06
03-Apr-2021 15:24:59	1.6334e-07	1.11122e-06
03-Apr-2021 15:35:00	1.6334e-07	1.10333e-06
03-Apr-2021 15:45:00	1.6334e-07	1.11122e-06
03-Apr-2021 15:54:59	1.62645e-07	1.11122e-06
03-Apr-2021 16:05:00	1.60618e-07	1.11357e-06
03-Apr-2021 16:14:59	1.60618e-07	1.11632e-06
03-Apr-2021 16:25:00	1.58554e-07	1.11357e-06
03-Apr-2021 16:34:59	1.57102e-07	1.11357e-06
03-Apr-2021 16:45:00	1.57102e-07	1.11357e-06
03-Apr-2021 16:54:59	1.54803e-07	1.11632e-06
03-Apr-2021 17:05:00	1.53226e-07	1.11462e-06
03-Apr-2021 17:15:00	1.53226e-07	1.11357e-06
03-Apr-2021 17:24:59	1.53226e-07	1.11122e-06
03-Apr-2021 17:35:00	1.53226e-07	1.11122e-06
03-Apr-2021 17:44:59	1.51445e-07	1.11122e-06
03-Apr-2021 17:55:00	1.51445e-07	1.10333e-06
03-Apr-2021 18:04:59	1.48015e-07	1.10333e-06
03-Apr-2021 18:15:00	1.44558e-07	1.09653e-06
03-Apr-2021 18:24:59	1.43349e-07	1.09457e-06
03-Apr-2021 18:35:00	1.42808e-07	1.09457e-06
03-Apr-2021 18:45:00	1.41482e-07	1.09175e-06
03-Apr-2021 18:54:59	1.40191e-07	1.08726e-06
03-Apr-2021 19:05:00	1.36974e-07	1.08201e-06
03-Apr-2021 19:14:59	1.33427e-07	1.07534e-06
03-Apr-2021 19:25:00	1.32207e-07	1.06651e-06
03-Apr-2021 19:34:59	1.26717e-07	1.06651e-06
03-Apr-2021 19:45:00	1.20184e-07	1.06651e-06
03-Apr-2021 19:54:59	1.18398e-07	1.06143e-06
03-Apr-2021 20:05:00	1.16374e-07	1.06143e-06
03-Apr-2021 20:15:00	1.11625e-07	1.05813e-06
03-Apr-2021 20:24:59	1.08154e-07	1.05522e-06
03-Apr-2021 20:35:00	1.08154e-07	1.04489e-06
03-Apr-2021 20:44:59	1.08154e-07	1.04489e-06
03-Apr-2021 20:55:00	1.07359e-07	1.03877e-06
03-Apr-2021 21:04:59	1.04768e-07	1.0335e-06
03-Apr-2021 21:15:00	1.0079e-07	1.0321e-06
03-Apr-2021 21:24:59	1.0079e-07	1.02769e-06
03-Apr-2021 21:35:00	9.89945e-08	1.0321e-06
03-Apr-2021 21:45:00	9.8318e-08	1.03262e-06
03-Apr-2021 21:54:59	9.7102e-08	1.03262e-06
03-Apr-2021 22:05:00	9.5634e-08	1.03262e-06
03-Apr-2021 22:14:59	9.22895e-08	1.03262e-06
03-Apr-2021 22:25:00	8.94155e-08	1.03372e-06
03-Apr-2021 22:34:59	8.94155e-08	1.03877e-06
03-Apr-2021 22:45:00	8.94155e-08	1.03877e-06
03-Apr-2021 22:54:59	8.8722e-08	1.03372e-06
03-Apr-2021 23:05:00	8.8722e-08	1.03262e-06
03-Apr-2021 23:15:00	8.6522e-08	1.03262e-06
03-Apr-2021 23:24:59	8.6522e-08	1.03262e-06
03-Apr-2021 23:35:00	8.6522e-08	1.02729e-06
03-Apr-2021 23:44:59	8.36405e-08	1.02194e-06
03-Apr-2021 23:55:00	8.36405e-08	1.02194e-06
04-Apr-2021 00:04:59	8.36405e-08	1.02729e-06
04-Apr-2021 00:15:00	8.36405e-08	1.02729e-06
04-Apr-2021 00:24:59	8.36405e-08	1.02729e-06
04-Apr-2021 00:35:00	8.6829e-08	1.03143e-06
04-Apr-2021 00:45:00	8.6829e-08	1.03262e-06
04-Apr-2021 00:54:59	8.72155e-08	1.03143e-06
04-Apr-2021 01:05:00	8.72155e-08	1.03143e-06
04-Apr-2021 01:14:59	9.22895e-08	1.02631e-06
04-Apr-2021 01:25:00	9.5634e-08	1.02631e-06
04-Apr-2021 01:34:59	9.5634e-08	1.02194e-06
04-Apr-2021 01:45:00	9.7102e-08	1.02631e-06
04-Apr-2021 01:54:59	9.83895e-08	1.03164e-06
04-Apr-2021 02:05:00	9.7102e-08	1.02631e-06
04-Apr-2021 02:15:00	9.7102e-08	1.02631e-06
04-Apr-2021 02:24:59	9.7102e-08	1.03164e-06
04-Apr-2021 02:35:00	9.83895e-08	1.03372e-06
04-Apr-2021 02:44:59	9.83895e-08	1.03164e-06
04-Apr-2021 02:55:00	9.83895e-08	1.02631e-06
04-Apr-2021 03:04:59	1.0079e-07	1.02194e-06
04-Apr-2021 03:15:00	1.03518e-07	1.02194e-06
04-Apr-2021 03:24:59	1.06109e-07	1.02194e-06
04-Apr-2021 03:35:00	1.08154e-07	1.02194e-06
04-Apr-2021 03:45:00	1.08154e-07	1.01994e-06
04-Apr-2021 03:54:59	1.08154e-07	1.01643e-06
04-Apr-2021 04:05:00	1.09063e-07	1.0132e-06
04-Apr-2021 04:14:59	1.09776e-07	1.0132e-06
04-Apr-2021 04:25:00	1.09063e-07	1.0132e-06
04-Apr-2021 04:34:59	1.09776e-07	1.00998e-06
04-Apr-2021 04:45:00	1.09776e-07	1.00998e-06
04-Apr-2021 04:54:59	1.09776e-07	1.00998e-06
04-Apr-2021 05:05:00	1.12248e-07	1.00998e-06
04-Apr-2021 05:15:00	1.09776e-07	1.00998e-06
04-Apr-2021 05:24:59	1.12248e-07	1.0132e-06
04-Apr-2021 05:35:00	1.14549e-07	1.01643e-06
04-Apr-2021 05:44:59	1.15316e-07	1.02017e-06
04-Apr-2021 05:55:00	1.17015e-07	1.02431e-06
04-Apr-2021 06:04:59	1.1822e-07	1.01643e-06
04-Apr-2021 06:15:00	1.17015e-07	1.02431e-06
04-Apr-2021 06:24:59	1.1822e-07	1.02431e-06
04-Apr-2021 06:35:00	1.18608e-07	1.03079e-06
04-Apr-2021 06:45:00	1.19244e-07	1.03198e-06
04-Apr-2021 06:54:59	1.20148e-07	1.03198e-06
04-Apr-2021 07:05:00	1.22206e-07	1.03198e-06
04-Apr-2021 07:14:59	1.25556e-07	1.03198e-06
04-Apr-2021 07:25:00	1.27939e-07	1.03198e-06
04-Apr-2021 07:34:59	1.29185e-07	1.03198e-06
04-Apr-2021 07:45:00	1.29185e-07	1.03079e-06
04-Apr-2021 07:54:59	1.31556e-07	1.03079e-06
04-Apr-2021 08:05:00	1.34613e-07	1.03198e-06
04-Apr-2021 08:15:00	1.36171e-07	1.03198e-06
04-Apr-2021 08:24:59	1.36884e-07	1.03198e-06
04-Apr-2021 08:35:00	1.37833e-07	1.03198e-06
04-Apr-2021 08:44:59	1.39922e-07	1.03198e-06
04-Apr-2021 08:55:00	1.42422e-07	1.03198e-06
04-Apr-2021 09:04:59	1.43775e-07	1.03198e-06
04-Apr-2021 09:15:00	1.46206e-07	1.04065e-06
04-Apr-2021 09:24:59	1.51312e-07	1.04065e-06
04-Apr-2021 09:35:00	1.56382e-07	1.03198e-06
04-Apr-2021 09:45:00	1.58755e-07	1.0398e-06
04-Apr-2021 09:54:59	1.58755e-07	1.03079e-06
04-Apr-2021 10:05:00	1.6153e-07	1.03079e-06
04-Apr-2021 10:14:59	1.6153e-07	1.03079e-06
04-Apr-2021 10:25:00	1.66362e-07	1.03079e-06
04-Apr-2021 10:34:59	1.7209e-07	1.03079e-06
04-Apr-2021 10:45:00	1.70468e-07	1.02628e-06
04-Apr-2021 10:54:59	1.73701e-07	1.03079e-06
04-Apr-2021 11:05:00	1.73701e-07	1.0433e-06
04-Apr-2021 11:15:00	1.73701e-07	1.0433e-06
04-Apr-2021 11:24:59	1.73701e-07	1.0433e-06
04-Apr-2021 11:35:00	1.75423e-07	1.05636e-06
04-Apr-2021 11:44:59	1.75423e-07	1.0611e-06
04-Apr-2021 11:55:00	1.73701e-07	1.0611e-06
04-Apr-2021 12:04:59	1.73701e-07	1.05636e-06
04-Apr-2021 12:15:00	1.70468e-07	1.0611e-06
04-Apr-2021 12:24:59	1.73701e-07	1.0611e-06
04-Apr-2021 12:35:00	1.70468e-07	1.06558e-06
04-Apr-2021 12:45:00	1.70468e-07	1.06558e-06
04-Apr-2021 12:54:59	1.66362e-07	1.07689e-06
04-Apr-2021 13:05:00	1.66362e-07	1.07689e-06
04-Apr-2021 13:14:59	1.66362e-07	1.07689e-06
04-Apr-2021 13:25:00	1.66362e-07	1.06558e-06
04-Apr-2021 13:34:59	1.66362e-07	1.07689e-06
04-Apr-2021 13:45:00	1.66362e-07	1.07689e-06
04-Apr-2021 13:54:59	1.66362e-07	1.07689e-06
04-Apr-2021 14:05:00	1.66362e-07	1.07689e-06
04-Apr-2021 14:15:00	1.66362e-07	1.06558e-06
04-Apr-2021 14:24:59	1.66362e-07	1.07689e-06
04-Apr-2021 14:35:00	1.6153e-07	1.07689e-06
04-Apr-2021 14:44:59	1.6153e-07	1.09229e-06
04-Apr-2021 14:55:00	1.58755e-07	1.09924e-06
04-Apr-2021 15:04:59	1.58755e-07	1.09924e-06
04-Apr-2021 15:15:00	1.58755e-07	1.10185e-06
04-Apr-2021 15:24:59	1.5858e-07	1.10673e-06
04-Apr-2021 15:35:00	1.56295e-07	1.10673e-06
04-Apr-2021 15:45:00	1.54535e-07	1.11308e-06
04-Apr-2021 15:54:59	1.49341e-07	1.11308e-06
04-Apr-2021 16:05:00	1.49341e-07	1.12324e-06
04-Apr-2021 16:14:59	1.43775e-07	1.11308e-06
04-Apr-2021 16:25:00	1.49341e-07	1.12324e-06
04-Apr-2021 16:34:59	1.43775e-07	1.13859e-06
04-Apr-2021 16:45:00	1.4321e-07	1.13859e-06
04-Apr-2021 16:54:59	1.40227e-07	1.12324e-06
04-Apr-2021 17:05:00	1.36884e-07	1.12324e-06
04-Apr-2021 17:15:00	1.36884e-07	1.12324e-06
04-Apr-2021 17:24:59	1.36884e-07	1.12324e-06
04-Apr-2021 17:35:00	1.36884e-07	1.11308e-06
04-Apr-2021 17:44:59	1.33315e-07	1.10673e-06
04-Apr-2021 17:55:00	1.33315e-07	1.11308e-06
04-Apr-2021 18:04:59	1.24325e-07	1.12324e-06
04-Apr-2021 18:15:00	1.33315e-07	1.13026e-06
04-Apr-2021 18:24:59	1.24325e-07	1.15031e-06
04-Apr-2021 18:35:00	1.18009e-07	1.15031e-06
04-Apr-2021 18:45:00	1.17568e-07	1.1418e-06
04-Apr-2021 18:54:59	1.15734e-07	1.1418e-06
04-Apr-2021 19:05:00	1.15734e-07	1.15031e-06
04-Apr-2021 19:14:59	1.13324e-07	1.15031e-06
04-Apr-2021 19:25:00	1.12581e-07	1.16352e-06
04-Apr-2021 19:34:59	1.11058e-07	1.17152e-06
04-Apr-2021 19:45:00	1.11058e-07	1.17152e-06
04-Apr-2021 19:54:59	1.11058e-07	1.17932e-06
04-Apr-2021 20:05:00	1.08406e-07	1.17932e-06
04-Apr-2021 20:15:00	1.06544e-07	1.17932e-06
04-Apr-2021 20:24:59	1.05484e-07	1.17932e-06
04-Apr-2021 20:35:00	1.04128e-07	1.19588e-06
04-Apr-2021 20:44:59	1.04128e-07	1.21105e-06
04-Apr-2021 20:55:00	1.02366e-07	1.18859e-06
04-Apr-2021 21:04:59	1.01272e-07	1.18859e-06
04-Apr-2021 21:15:00	1.01272e-07	1.17152e-06
04-Apr-2021 21:24:59	9.9805e-08	1.17152e-06
04-Apr-2021 21:35:00	9.8474e-08	1.17152e-06
04-Apr-2021 21:45:00	9.8474e-08	1.1702e-06
04-Apr-2021 21:54:59	9.8474e-08	1.1702e-06
04-Apr-2021 22:05:00	9.8126e-08	1.1702e-06
04-Apr-2021 22:14:59	9.7689e-08	1.1702e-06
04-Apr-2021 22:25:00	9.42445e-08	1.1702e-06
04-Apr-2021 22:34:59	9.42445e-08	1.1702e-06
04-Apr-2021 22:45:00	9.42445e-08	1.18808e-06
04-Apr-2021 22:54:59	9.42445e-08	1.18808e-06
04-Apr-2021 23:05:00	9.42445e-08	1.1702e-06
04-Apr-2021 23:15:00	9.42445e-08	1.18808e-06
04-Apr-2021 23:24:59	9.42445e-08	1.20867e-06
04-Apr-2021 23:35:00	9.42445e-08	1.20867e-06
04-Apr-2021 23:44:59	9.42445e-08	1.20867e-06
04-Apr-2021 23:55:00	9.42445e-08	1.20867e-06
05-Apr-2021 00:04:59	9.42445e-08	1.21459e-06
05-Apr-2021 00:15:00	9.7689e-08	1.21459e-06
05-Apr-2021 00:24:59	9.42445e-08	1.21459e-06
05-Apr-2021 00:35:00	9.42445e-08	1.21459e-06
05-Apr-2021 00:45:00	9.7689e-08	1.21459e-06
05-Apr-2021 00:54:59	9.8126e-08	1.24152e-06
05-Apr-2021 01:05:00	9.8474e-08	1.24152e-06
05-Apr-2021 01:14:59	9.8474e-08	1.24152e-06
05-Apr-2021 01:25:00	9.8474e-08	1.2683e-06
05-Apr-2021 01:34:59	9.93315e-08	1.2683e-06
05-Apr-2021 01:45:00	9.93315e-08	1.24315e-06
05-Apr-2021 01:54:59	1.00589e-07	1.23088e-06
05-Apr-2021 02:05:00	1.02156e-07	1.25376e-06
05-Apr-2021 02:15:00	1.02156e-07	1.25376e-06
05-Apr-2021 02:24:59	1.03583e-07	1.23088e-06
05-Apr-2021 02:35:00	1.04408e-07	1.25376e-06
05-Apr-2021 02:44:59	1.04408e-07	1.25376e-06
05-Apr-2021 02:55:00	1.04995e-07	1.25376e-06
05-Apr-2021 03:04:59	1.04995e-07	1.25376e-06
05-Apr-2021 03:15:00	1.07389e-07	1.25376e-06
05-Apr-2021 03:24:59	1.07389e-07	1.23088e-06
05-Apr-2021 03:35:00	1.09815e-07	1.25376e-06
05-Apr-2021 03:45:00	1.10254e-07	1.2683e-06
05-Apr-2021 03:54:59	1.12837e-07	1.2683e-06
05-Apr-2021 04:05:00	1.16347e-07	1.25376e-06
05-Apr-2021 04:14:59	1.18171e-07	1.25376e-06
05-Apr-2021 04:25:00	1.18171e-07	1.25376e-06
05-Apr-2021 04:34:59	1.18171e-07	1.23088e-06
05-Apr-2021 04:45:00	1.19311e-07	1.23088e-06
05-Apr-2021 04:54:59	1.22339e-07	1.23088e-06
05-Apr-2021 05:05:00	1.26477e-07	1.21864e-06
05-Apr-2021 05:15:00	1.26477e-07	1.21459e-06
05-Apr-2021 05:24:59	1.29874e-07	1.21459e-06
05-Apr-2021 05:35:00	1.26477e-07	1.21459e-06
05-Apr-2021 05:44:59	1.29874e-07	1.21459e-06
05-Apr-2021 05:55:00	1.29874e-07	1.20867e-06
05-Apr-2021 06:04:59	1.29874e-07	1.20475e-06
05-Apr-2021 06:15:00	1.29874e-07	1.19948e-06
05-Apr-2021 06:24:59	1.33351e-07	1.19948e-06
05-Apr-2021 06:35:00	1.35541e-07	1.20826e-06
05-Apr-2021 06:45:00	1.36573e-07	1.21459e-06
05-Apr-2021 06:54:59	1.37601e-07	1.21864e-06
05-Apr-2021 07:05:00	1.37601e-07	1.21459e-06
05-Apr-2021 07:14:59	1.3814e-07	1.21459e-06
05-Apr-2021 07:25:00	1.3832e-07	1.20826e-06
05-Apr-2021 07:34:59	1.391e-07	1.20826e-06
05-Apr-2021 07:45:00	1.391e-07	1.20826e-06
05-Apr-2021 07:54:59	1.40356e-07	1.19948e-06
05-Apr-2021 08:05:00	1.45757e-07	1.19948e-06
05-Apr-2021 08:15:00	1.51989e-07	1.19948e-06
05-Apr-2021 08:24:59	1.53923e-07	1.19948e-06
05-Apr-2021 08:35:00	1.56405e-07	1.19948e-06
05-Apr-2021 08:44:59	1.58487e-07	1.19384e-06
05-Apr-2021 08:55:00	1.59626e-07	1.19384e-06
05-Apr-2021 09:04:59	1.59626e-07	1.19948e-06
05-Apr-2021 09:15:00	1.6123e-07	1.20826e-06
05-Apr-2021 09:24:59	1.6123e-07	1.20826e-06
05-Apr-2021 09:35:00	1.6538e-07	1.20826e-06
05-Apr-2021 09:45:00	1.69614e-07	1.20826e-06
05-Apr-2021 09:54:59	1.7049e-07	1.20826e-06
05-Apr-2021 10:05:00	1.7049e-07	1.19948e-06
05-Apr-2021 10:14:59	1.71024e-07	1.19948e-06
05-Apr-2021 10:25:00	1.71024e-07	1.19948e-06
05-Apr-2021 10:34:59	1.71024e-07	1.19384e-06
05-Apr-2021 10:45:00	1.71024e-07	1.19384e-06
05-Apr-2021 10:54:59	1.7049e-07	1.19384e-06
05-Apr-2021 11:05:00	1.7049e-07	1.19384e-06
05-Apr-2021 11:15:00	1.71024e-07	1.19384e-06
05-Apr-2021 11:24:59	1.71024e-07	1.19384e-06
05-Apr-2021 11:35:00	1.71024e-07	1.19384e-06
05-Apr-2021 11:44:59	1.7223e-07	1.18894e-06
05-Apr-2021 11:55:00	1.73349e-07	1.18894e-06
05-Apr-2021 12:04:59	1.73638e-07	1.18894e-06
05-Apr-2021 12:15:00	1.73638e-07	1.17748e-06
05-Apr-2021 12:24:59	1.73638e-07	1.1677e-06
05-Apr-2021 12:35:00	1.73349e-07	1.16285e-06
05-Apr-2021 12:45:00	1.7223e-07	1.16026e-06
05-Apr-2021 12:54:59	1.7223e-07	1.16026e-06
05-Apr-2021 13:05:00	1.7223e-07	1.16026e-06
05-Apr-2021 13:14:59	1.7223e-07	1.16026e-06
05-Apr-2021 13:25:00	1.7223e-07	1.16026e-06
05-Apr-2021 13:34:59	1.71024e-07	1.16026e-06
05-Apr-2021 13:45:00	1.71024e-07	1.1594e-06
05-Apr-2021 13:54:59	1.7049e-07	1.1594e-06
05-Apr-2021 14:05:00	1.69614e-07	1.1594e-06
05-Apr-2021 14:15:00	1.6783e-07	1.15792e-06
05-Apr-2021 14:24:59	1.6783e-07	1.15792e-06
05-Apr-2021 14:35:00	1.64005e-07	1.15321e-06
05-Apr-2021 14:44:59	1.64005e-07	1.15321e-06
05-Apr-2021 14:55:00	1.60946e-07	1.15321e-06
05-Apr-2021 15:04:59	1.59626e-07	1.15792e-06
05-Apr-2021 15:15:00	1.59626e-07	1.15792e-06
05-Apr-2021 15:24:59	1.58487e-07	1.15862e-06
05-Apr-2021 15:35:00	1.57545e-07	1.15321e-06
05-Apr-2021 15:45:00	1.55062e-07	1.14983e-06
05-Apr-2021 15:54:59	1.55062e-07	1.14983e-06
05-Apr-2021 16:05:00	1.51989e-07	1.15375e-06
05-Apr-2021 16:14:59	1.55062e-07	1.15862e-06
05-Apr-2021 16:25:00	1.55062e-07	1.15375e-06
05-Apr-2021 16:34:59	1.55062e-07	1.15375e-06
05-Apr-2021 16:45:00	1.51989e-07	1.15375e-06
05-Apr-2021 16:54:59	1.51989e-07	1.15375e-06
05-Apr-2021 17:05:00	1.48167e-07	1.15862e-06
05-Apr-2021 17:15:00	1.48167e-07	1.15862e-06
05-Apr-2021 17:24:59	1.44751e-07	1.15375e-06
05-Apr-2021 17:35:00	1.44751e-07	1.15375e-06
05-Apr-2021 17:44:59	1.43428e-07	1.15862e-06
05-Apr-2021 17:55:00	1.42238e-07	1.15862e-06
05-Apr-2021 18:04:59	1.42238e-07	1.15862e-06
05-Apr-2021 18:15:00	1.39812e-07	1.1607e-06
05-Apr-2021 18:24:59	1.36212e-07	1.15862e-06
05-Apr-2021 18:35:00	1.33142e-07	1.15375e-06
05-Apr-2021 18:45:00	1.27641e-07	1.15375e-06
05-Apr-2021 18:54:59	1.20521e-07	1.15375e-06
05-Apr-2021 19:05:00	1.17676e-07	1.15375e-06
05-Apr-2021 19:14:59	1.16911e-07	1.15862e-06
05-Apr-2021 19:25:00	1.16278e-07	1.1607e-06
05-Apr-2021 19:34:59	1.16137e-07	1.1607e-06
05-Apr-2021 19:45:00	1.12739e-07	1.1607e-06
05-Apr-2021 19:54:59	1.09004e-07	1.1607e-06
05-Apr-2021 20:05:00	1.07517e-07	1.15862e-06
05-Apr-2021 20:15:00	1.04957e-07	1.15862e-06
05-Apr-2021 20:24:59	1.02857e-07	1.1607e-06
05-Apr-2021 20:35:00	1.01799e-07	1.15862e-06
05-Apr-2021 20:44:59	1.00181e-07	1.15524e-06
05-Apr-2021 20:55:00	1.00181e-07	1.1607e-06
05-Apr-2021 21:04:59	1.00181e-07	1.15524e-06
05-Apr-2021 21:15:00	9.7635e-08	1.14909e-06
05-Apr-2021 21:24:59	9.3994e-08	1.14909e-06
05-Apr-2021 21:35:00	9.13355e-08	1.14909e-06
05-Apr-2021 21:45:00	9.0728e-08	1.14909e-06
05-Apr-2021 21:54:59	9.0728e-08	1.15524e-06
05-Apr-2021 22:05:00	9.0728e-08	1.15524e-06
05-Apr-2021 22:14:59	9.0728e-08	1.15524e-06
05-Apr-2021 22:25:00	8.9866e-08	1.15524e-06
05-Apr-2021 22:34:59	8.9866e-08	1.1607e-06
05-Apr-2021 22:45:00	8.9866e-08	1.15524e-06
05-Apr-2021 22:54:59	9.0728e-08	1.14909e-06
05-Apr-2021 23:05:00	9.0728e-08	1.14909e-06
05-Apr-2021 23:15:00	9.0728e-08	1.13739e-06
05-Apr-2021 23:24:59	9.0728e-08	1.12238e-06
05-Apr-2021 23:35:00	9.0728e-08	1.12238e-06
05-Apr-2021 23:44:59	9.0728e-08	1.12238e-06
05-Apr-2021 23:55:00	9.0728e-08	1.12238e-06
06-Apr-2021 00:04:59	9.0728e-08	1.12238e-06
06-Apr-2021 00:15:00	9.0728e-08	1.13147e-06
06-Apr-2021 00:24:59	9.0728e-08	1.12238e-06
06-Apr-2021 00:35:00	9.0728e-08	1.12238e-06
06-Apr-2021 00:45:00	9.35885e-08	1.12238e-06
06-Apr-2021 00:54:59	9.7353e-08	1.12143e-06
06-Apr-2021 01:05:00	9.7353e-08	1.12143e-06
06-Apr-2021 01:14:59	9.8741e-08	1.12143e-06
06-Apr-2021 01:25:00	1.00642e-07	1.12143e-06
06-Apr-2021 01:34:59	1.02857e-07	1.12143e-06
06-Apr-2021 01:45:00	1.04957e-07	1.12143e-06
06-Apr-2021 01:54:59	1.04957e-07	1.12143e-06
06-Apr-2021 02:05:00	1.07517e-07	1.12143e-06
06-Apr-2021 02:15:00	1.09004e-07	1.12171e-06
06-Apr-2021 02:24:59	1.10084e-07	1.12603e-06
06-Apr-2021 02:35:00	1.10084e-07	1.12603e-06
06-Apr-2021 02:44:59	1.12001e-07	1.12603e-06
06-Apr-2021 02:55:00	1.1403e-07	1.12603e-06
06-Apr-2021 03:04:59	1.15418e-07	1.12603e-06
06-Apr-2021 03:15:00	1.16186e-07	1.12603e-06
06-Apr-2021 03:24:59	1.17091e-07	1.12603e-06
06-Apr-2021 03:35:00	1.17091e-07	1.13147e-06
06-Apr-2021 03:45:00	1.22722e-07	1.13147e-06
06-Apr-2021 03:54:59	1.28198e-07	1.13147e-06
06-Apr-2021 04:05:00	1.30451e-07	1.13147e-06
06-Apr-2021 04:14:59	1.30451e-07	1.13147e-06
06-Apr-2021 04:25:00	1.30451e-07	1.13147e-06
06-Apr-2021 04:34:59	1.30451e-07	1.13052e-06
06-Apr-2021 04:45:00	1.32948e-07	1.13052e-06
06-Apr-2021 04:54:59	1.32948e-07	1.13052e-06
06-Apr-2021 05:05:00	1.40214e-07	1.13052e-06
06-Apr-2021 05:15:00	1.47285e-07	1.14328e-06
06-Apr-2021 05:24:59	1.5216e-07	1.14328e-06
06-Apr-2021 05:35:00	1.60167e-07	1.14328e-06
06-Apr-2021 05:44:59	1.60167e-07	1.13052e-06
06-Apr-2021 05:55:00	1.64689e-07	1.13052e-06
06-Apr-2021 06:04:59	1.65869e-07	1.14328e-06
06-Apr-2021 06:15:00	1.65869e-07	1.13052e-06
06-Apr-2021 06:24:59	1.65869e-07	1.14328e-06
06-Apr-2021 06:35:00	1.66702e-07	1.15127e-06
06-Apr-2021 06:45:00	1.66702e-07	1.14328e-06
06-Apr-2021 06:54:59	1.67268e-07	1.13052e-06
06-Apr-2021 07:05:00	1.68509e-07	1.13052e-06
06-Apr-2021 07:14:59	1.73182e-07	1.12171e-06
06-Apr-2021 07:25:00	1.73182e-07	1.12082e-06
06-Apr-2021 07:34:59	1.73859e-07	1.12082e-06
06-Apr-2021 07:45:00	1.76857e-07	1.11806e-06
06-Apr-2021 07:54:59	1.77259e-07	1.11806e-06
06-Apr-2021 08:05:00	1.77259e-07	1.11806e-06
06-Apr-2021 08:15:00	1.77259e-07	1.11806e-06
06-Apr-2021 08:24:59	1.7762e-07	1.11134e-06
06-Apr-2021 08:35:00	1.7893e-07	1.10192e-06
06-Apr-2021 08:44:59	1.7893e-07	1.10192e-06
06-Apr-2021 08:55:00	1.7762e-07	1.09126e-06
06-Apr-2021 09:04:59	1.77259e-07	1.10192e-06
06-Apr-2021 09:15:00	1.77259e-07	1.10192e-06
06-Apr-2021 09:24:59	1.77259e-07	1.10192e-06
06-Apr-2021 09:35:00	1.77259e-07	1.10192e-06
06-Apr-2021 09:45:00	1.77259e-07	1.11162e-06
06-Apr-2021 09:54:59	1.7762e-07	1.11162e-06
06-Apr-2021 10:05:00	1.77259e-07	1.11162e-06
06-Apr-2021 10:14:59	1.7762e-07	1.11162e-06
06-Apr-2021 10:25:00	1.7893e-07	1.10192e-06
06-Apr-2021 10:34:59	1.7893e-07	1.10192e-06
06-Apr-2021 10:45:00	1.7893e-07	1.10192e-06
06-Apr-2021 10:54:59	1.7893e-07	1.10192e-06
06-Apr-2021 11:05:00	1.7893e-07	1.09126e-06
06-Apr-2021 11:15:00	1.7893e-07	1.10192e-06
06-Apr-2021 11:24:59	1.7893e-07	1.11162e-06
06-Apr-2021 11:35:00	1.7893e-07	1.11162e-06
06-Apr-2021 11:44:59	1.80224e-07	1.11162e-06
06-Apr-2021 11:55:00	1.7893e-07	1.11162e-06
06-Apr-2021 12:04:59	1.7893e-07	1.10579e-06
06-Apr-2021 12:15:00	1.7893e-07	1.10192e-06
06-Apr-2021 12:24:59	1.7893e-07	1.10579e-06
06-Apr-2021 12:35:00	1.7893e-07	1.10579e-06
06-Apr-2021 12:45:00	1.7762e-07	1.1125e-06
06-Apr-2021 12:54:59	1.77199e-07	1.10579e-06
06-Apr-2021 13:05:00	1.76145e-07	1.10192e-06
06-Apr-2021 13:14:59	1.73207e-07	1.10544e-06
06-Apr-2021 13:25:00	1.70634e-07	1.10192e-06
06-Apr-2021 13:34:59	1.69957e-07	1.09348e-06
06-Apr-2021 13:45:00	1.68509e-07	1.09348e-06
06-Apr-2021 13:54:59	1.67268e-07	1.09348e-06
06-Apr-2021 14:05:00	1.66702e-07	1.08581e-06
06-Apr-2021 14:15:00	1.66702e-07	1.08581e-06
06-Apr-2021 14:24:59	1.65869e-07	1.08581e-06
06-Apr-2021 14:35:00	1.63713e-07	1.09348e-06
06-Apr-2021 14:44:59	1.60592e-07	1.09348e-06
06-Apr-2021 14:55:00	1.59121e-07	1.09348e-06
06-Apr-2021 15:04:59	1.56275e-07	1.08581e-06
06-Apr-2021 15:15:00	1.53419e-07	1.08581e-06
06-Apr-2021 15:24:59	1.5078e-07	1.07695e-06
06-Apr-2021 15:35:00	1.48075e-07	1.07695e-06
06-Apr-2021 15:45:00	1.47627e-07	1.07695e-06
06-Apr-2021 15:54:59	1.4723e-07	1.07695e-06
06-Apr-2021 16:05:00	1.45322e-07	1.07695e-06
06-Apr-2021 16:14:59	1.4053e-07	1.07695e-06
06-Apr-2021 16:25:00	1.4053e-07	1.07695e-06
06-Apr-2021 16:34:59	1.4053e-07	1.08581e-06
06-Apr-2021 16:45:00	1.36363e-07	1.08581e-06
06-Apr-2021 16:54:59	1.36363e-07	1.08535e-06
06-Apr-2021 17:05:00	1.31844e-07	1.08535e-06
06-Apr-2021 17:15:00	1.27505e-07	1.06935e-06
06-Apr-2021 17:24:59	1.22996e-07	1.06237e-06
06-Apr-2021 17:35:00	1.1796e-07	1.08535e-06
06-Apr-2021 17:44:59	1.11982e-07	1.08757e-06
06-Apr-2021 17:55:00	1.06858e-07	1.09184e-06
06-Apr-2021 18:04:59	1.05391e-07	1.09184e-06
06-Apr-2021 18:15:00	1.04245e-07	1.09729e-06
06-Apr-2021 18:24:59	1.04245e-07	1.09729e-06
06-Apr-2021 18:35:00	1.01242e-07	1.09729e-06
06-Apr-2021 18:45:00	1.01242e-07	1.09729e-06
06-Apr-2021 18:54:59	1.00407e-07	1.10192e-06
06-Apr-2021 19:05:00	9.78875e-08	1.10544e-06
06-Apr-2021 19:14:59	9.78875e-08	1.10632e-06
06-Apr-2021 19:25:00	1.0021e-07	1.10544e-06
06-Apr-2021 19:34:59	1.0021e-07	1.10632e-06
06-Apr-2021 19:45:00	9.692e-08	1.10632e-06
06-Apr-2021 19:54:59	9.692e-08	1.11278e-06
06-Apr-2021 20:05:00	9.692e-08	1.11278e-06
06-Apr-2021 20:15:00	9.5128e-08	1.11278e-06
06-Apr-2021 20:24:59	9.5128e-08	1.11278e-06
06-Apr-2021 20:35:00	9.4724e-08	1.11278e-06
06-Apr-2021 20:44:59	9.1206e-08	1.11278e-06
06-Apr-2021 20:55:00	8.782e-08	1.12227e-06
06-Apr-2021 21:04:59	8.782e-08	1.11278e-06
06-Apr-2021 21:15:00	8.68865e-08	1.11278e-06
06-Apr-2021 21:24:59	8.68865e-08	1.11278e-06
06-Apr-2021 21:35:00	8.782e-08	1.11278e-06
06-Apr-2021 21:45:00	9.1206e-08	1.11278e-06
06-Apr-2021 21:54:59	8.782e-08	1.10632e-06
06-Apr-2021 22:05:00	8.68865e-08	1.11278e-06
06-Apr-2021 22:14:59	8.68865e-08	1.10632e-06
06-Apr-2021 22:25:00	8.68865e-08	1.11278e-06
06-Apr-2021 22:34:59	8.68865e-08	1.10632e-06
06-Apr-2021 22:45:00	8.5206e-08	1.11278e-06
06-Apr-2021 22:54:59	8.5206e-08	1.12227e-06
06-Apr-2021 23:05:00	8.5206e-08	1.12882e-06
06-Apr-2021 23:15:00	8.5206e-08	1.12227e-06
06-Apr-2021 23:24:59	8.42805e-08	1.12227e-06
06-Apr-2021 23:35:00	8.42805e-08	1.11278e-06
06-Apr-2021 23:44:59	8.42805e-08	1.12227e-06
06-Apr-2021 23:55:00	8.42805e-08	1.12227e-06
07-Apr-2021 00:04:59	8.42805e-08	1.12227e-06
07-Apr-2021 00:15:00	8.5206e-08	1.12227e-06
07-Apr-2021 00:24:59	8.5206e-08	1.11383e-06
07-Apr-2021 00:35:00	8.70575e-08	1.12227e-06
07-Apr-2021 00:45:00	9.1206e-08	1.12227e-06
07-Apr-2021 00:54:59	9.1206e-08	1.12227e-06
07-Apr-2021 01:05:00	9.8115e-08	1.12882e-06
07-Apr-2021 01:14:59	9.8115e-08	1.13344e-06
07-Apr-2021 01:25:00	1.02006e-07	1.13689e-06
07-Apr-2021 01:34:59	1.02271e-07	1.13689e-06
07-Apr-2021 01:45:00	1.02501e-07	1.14951e-06
07-Apr-2021 01:54:59	1.02712e-07	1.14951e-06
07-Apr-2021 02:05:00	1.03659e-07	1.16591e-06
07-Apr-2021 02:15:00	1.03659e-07	1.16591e-06
07-Apr-2021 02:24:59	1.06055e-07	1.16591e-06
07-Apr-2021 02:35:00	1.06055e-07	1.16591e-06
07-Apr-2021 02:44:59	1.06055e-07	1.16591e-06
07-Apr-2021 02:55:00	1.07713e-07	1.16591e-06
07-Apr-2021 03:04:59	1.07713e-07	1.16591e-06
07-Apr-2021 03:15:00	1.07713e-07	1.16591e-06
07-Apr-2021 03:24:59	1.08659e-07	1.16591e-06
07-Apr-2021 03:35:00	1.09737e-07	1.16591e-06
07-Apr-2021 03:45:00	1.10505e-07	1.14951e-06
07-Apr-2021 03:54:59	1.10993e-07	1.14951e-06
07-Apr-2021 04:05:00	1.10993e-07	1.14951e-06
07-Apr-2021 04:14:59	1.10993e-07	1.14951e-06
07-Apr-2021 04:25:00	1.11608e-07	1.16608e-06
07-Apr-2021 04:34:59	1.13307e-07	1.14951e-06
07-Apr-2021 04:45:00	1.1541e-07	1.14951e-06
07-Apr-2021 04:54:59	1.1541e-07	1.14951e-06
07-Apr-2021 05:05:00	1.16441e-07	1.16608e-06
07-Apr-2021 05:15:00	1.16673e-07	1.17817e-06
07-Apr-2021 05:24:59	1.16906e-07	1.19018e-06
07-Apr-2021 05:35:00	1.17426e-07	1.19018e-06
07-Apr-2021 05:44:59	1.21602e-07	1.19018e-06
07-Apr-2021 05:55:00	1.25775e-07	1.19018e-06
07-Apr-2021 06:04:59	1.26586e-07	1.19018e-06
07-Apr-2021 06:15:00	1.29189e-07	1.19018e-06
07-Apr-2021 06:24:59	1.32691e-07	1.19018e-06
07-Apr-2021 06:35:00	1.37901e-07	1.19018e-06
07-Apr-2021 06:45:00	1.42093e-07	1.19018e-06
07-Apr-2021 06:54:59	1.42331e-07	1.1986e-06
07-Apr-2021 07:05:00	1.42331e-07	1.20506e-06
07-Apr-2021 07:14:59	1.425e-07	1.1986e-06
07-Apr-2021 07:25:00	1.42689e-07	1.1986e-06
07-Apr-2021 07:34:59	1.45498e-07	1.1986e-06
07-Apr-2021 07:45:00	1.48481e-07	1.20506e-06
07-Apr-2021 07:54:59	1.48637e-07	1.20251e-06
07-Apr-2021 08:05:00	1.48728e-07	1.20251e-06
07-Apr-2021 08:15:00	1.48756e-07	1.21747e-06
07-Apr-2021 08:24:59	1.54575e-07	1.21747e-06
07-Apr-2021 08:35:00	1.54575e-07	1.21747e-06
07-Apr-2021 08:44:59	1.60707e-07	1.23338e-06
07-Apr-2021 08:55:00	1.61284e-07	1.23338e-06
07-Apr-2021 09:04:59	1.61284e-07	1.24144e-06
07-Apr-2021 09:15:00	1.61284e-07	1.24144e-06
07-Apr-2021 09:24:59	1.61284e-07	1.24144e-06
07-Apr-2021 09:35:00	1.61723e-07	1.24144e-06
07-Apr-2021 09:45:00	1.61284e-07	1.23338e-06
07-Apr-2021 09:54:59	1.61284e-07	1.23338e-06
07-Apr-2021 10:05:00	1.61723e-07	1.2191e-06
07-Apr-2021 10:14:59	1.61723e-07	1.2191e-06
07-Apr-2021 10:25:00	1.61284e-07	1.2106e-06
07-Apr-2021 10:34:59	1.60707e-07	1.2106e-06
07-Apr-2021 10:45:00	1.60707e-07	1.2106e-06
07-Apr-2021 10:54:59	1.56333e-07	1.20251e-06
07-Apr-2021 11:05:00	1.56333e-07	1.20251e-06
07-Apr-2021 11:15:00	1.56333e-07	1.20251e-06
07-Apr-2021 11:24:59	1.59013e-07	1.19126e-06
07-Apr-2021 11:35:00	1.59013e-07	1.19126e-06
07-Apr-2021 11:44:59	1.59013e-07	1.17925e-06
07-Apr-2021 11:55:00	1.59013e-07	1.16825e-06
07-Apr-2021 12:04:59	1.54959e-07	1.16825e-06
07-Apr-2021 12:15:00	1.54959e-07	1.17925e-06
07-Apr-2021 12:24:59	1.54959e-07	1.17925e-06
07-Apr-2021 12:35:00	1.50915e-07	1.16825e-06
07-Apr-2021 12:45:00	1.49157e-07	1.16326e-06
07-Apr-2021 12:54:59	1.48756e-07	1.16326e-06
07-Apr-2021 13:05:00	1.48756e-07	1.15924e-06
07-Apr-2021 13:14:59	1.48728e-07	1.15251e-06
07-Apr-2021 13:25:00	1.48637e-07	1.14642e-06
07-Apr-2021 13:34:59	1.48728e-07	1.14642e-06
07-Apr-2021 13:45:00	1.48756e-07	1.14156e-06
07-Apr-2021 13:54:59	1.48728e-07	1.13675e-06
07-Apr-2021 14:05:00	1.48637e-07	1.12355e-06
07-Apr-2021 14:15:00	1.48412e-07	1.11248e-06
07-Apr-2021 14:24:59	1.46753e-07	1.09307e-06
07-Apr-2021 14:35:00	1.48412e-07	1.09307e-06
07-Apr-2021 14:44:59	1.48412e-07	1.07327e-06
07-Apr-2021 14:55:00	1.48412e-07	1.07267e-06
07-Apr-2021 15:04:59	1.46753e-07	1.07267e-06
07-Apr-2021 15:15:00	1.46753e-07	1.07267e-06
07-Apr-2021 15:24:59	1.45036e-07	1.07267e-06
07-Apr-2021 15:35:00	1.44299e-07	1.06704e-06
07-Apr-2021 15:45:00	1.44299e-07	1.07267e-06
07-Apr-2021 15:54:59	1.43259e-07	1.07267e-06
07-Apr-2021 16:05:00	1.43259e-07	1.06704e-06
07-Apr-2021 16:14:59	1.43259e-07	1.06704e-06
07-Apr-2021 16:25:00	1.42689e-07	1.06704e-06
07-Apr-2021 16:34:59	1.42467e-07	1.07267e-06
07-Apr-2021 16:45:00	1.42467e-07	1.06704e-06
07-Apr-2021 16:54:59	1.40479e-07	1.06704e-06
07-Apr-2021 17:05:00	1.3832e-07	1.05523e-06
07-Apr-2021 17:15:00	1.37341e-07	1.05523e-06
07-Apr-2021 17:24:59	1.37341e-07	1.05523e-06
07-Apr-2021 17:35:00	1.3832e-07	1.05523e-06
07-Apr-2021 17:44:59	1.37341e-07	1.05523e-06
07-Apr-2021 17:55:00	1.30715e-07	1.05523e-06
07-Apr-2021 18:04:59	1.24038e-07	1.05523e-06
07-Apr-2021 18:15:00	1.22571e-07	1.05523e-06
07-Apr-2021 18:24:59	1.2173e-07	1.05247e-06
07-Apr-2021 18:35:00	1.21232e-07	1.05247e-06
07-Apr-2021 18:45:00	1.20267e-07	1.05247e-06
07-Apr-2021 18:54:59	1.18504e-07	1.04717e-06
07-Apr-2021 19:05:00	1.15873e-07	1.04717e-06
07-Apr-2021 19:14:59	1.14153e-07	1.04717e-06
07-Apr-2021 19:25:00	1.137e-07	1.04717e-06
07-Apr-2021 19:34:59	1.137e-07	1.04717e-06
07-Apr-2021 19:45:00	1.137e-07	1.04717e-06
07-Apr-2021 19:54:59	1.13479e-07	1.05079e-06
07-Apr-2021 20:05:00	1.13479e-07	1.05885e-06
07-Apr-2021 20:15:00	1.13104e-07	1.05885e-06
07-Apr-2021 20:24:59	1.11666e-07	1.05885e-06
07-Apr-2021 20:35:00	1.11666e-07	1.05885e-06
07-Apr-2021 20:44:59	1.09981e-07	1.05079e-06
07-Apr-2021 20:55:00	1.09428e-07	1.03888e-06
07-Apr-2021 21:04:59	1.07366e-07	1.03453e-06
07-Apr-2021 21:15:00	1.0525e-07	1.03453e-06
07-Apr-2021 21:24:59	1.03894e-07	1.04112e-06
07-Apr-2021 21:35:00	1.02469e-07	1.05079e-06
07-Apr-2021 21:45:00	1.02469e-07	1.05079e-06
07-Apr-2021 21:54:59	1.02469e-07	1.05079e-06
07-Apr-2021 22:05:00	1.02469e-07	1.05079e-06
07-Apr-2021 22:14:59	1.02469e-07	1.0507e-06
07-Apr-2021 22:25:00	1.03894e-07	1.056e-06
07-Apr-2021 22:34:59	1.03894e-07	1.05885e-06
07-Apr-2021 22:45:00	1.03894e-07	1.05939e-06
07-Apr-2021 22:54:59	1.0525e-07	1.05939e-06
07-Apr-2021 23:05:00	1.0525e-07	1.05939e-06
07-Apr-2021 23:15:00	1.0525e-07	1.06778e-06
07-Apr-2021 23:24:59	1.0525e-07	1.06835e-06
07-Apr-2021 23:35:00	1.03894e-07	1.06835e-06
07-Apr-2021 23:44:59	1.03894e-07	1.06835e-06
07-Apr-2021 23:55:00	1.03894e-07	1.07694e-06
08-Apr-2021 00:04:59	1.03894e-07	1.08218e-06
08-Apr-2021 00:15:00	1.03894e-07	1.08218e-06
08-Apr-2021 00:24:59	1.0525e-07	1.09094e-06
08-Apr-2021 00:35:00	1.05703e-07	1.09094e-06
08-Apr-2021 00:45:00	1.07743e-07	1.10704e-06
08-Apr-2021 00:54:59	1.07743e-07	1.12348e-06
08-Apr-2021 01:05:00	1.07743e-07	1.13277e-06
08-Apr-2021 01:14:59	1.09959e-07	1.13927e-06
08-Apr-2021 01:25:00	1.10647e-07	1.14639e-06
08-Apr-2021 01:34:59	1.10647e-07	1.16917e-06
08-Apr-2021 01:45:00	1.10647e-07	1.18902e-06
08-Apr-2021 01:54:59	1.10647e-07	1.20107e-06
08-Apr-2021 02:05:00	1.10647e-07	1.2153e-06
08-Apr-2021 02:15:00	1.12086e-07	1.2153e-06
08-Apr-2021 02:24:59	1.13479e-07	1.21921e-06
08-Apr-2021 02:35:00	1.13479e-07	1.21921e-06
08-Apr-2021 02:44:59	1.14923e-07	1.22989e-06
08-Apr-2021 02:55:00	1.16773e-07	1.24725e-06
08-Apr-2021 03:04:59	1.19034e-07	1.24725e-06
08-Apr-2021 03:15:00	1.19034e-07	1.24725e-06
08-Apr-2021 03:24:59	1.21874e-07	1.24725e-06
08-Apr-2021 03:35:00	1.23043e-07	1.24725e-06
08-Apr-2021 03:45:00	1.23931e-07	1.25678e-06
08-Apr-2021 03:54:59	1.26355e-07	1.25678e-06
08-Apr-2021 04:05:00	1.28757e-07	1.25678e-06
08-Apr-2021 04:14:59	1.28757e-07	1.25678e-06
08-Apr-2021 04:25:00	1.3065e-07	1.25678e-06
08-Apr-2021 04:34:59	1.33939e-07	1.24725e-06
08-Apr-2021 04:45:00	1.3815e-07	1.24725e-06
08-Apr-2021 04:54:59	1.3815e-07	1.24725e-06
08-Apr-2021 05:05:00	1.41919e-07	1.24725e-06
08-Apr-2021 05:15:00	1.41919e-07	1.24725e-06
08-Apr-2021 05:24:59	1.41919e-07	1.22989e-06
08-Apr-2021 05:35:00	1.41919e-07	1.21921e-06
08-Apr-2021 05:44:59	1.43784e-07	1.2153e-06
08-Apr-2021 05:55:00	1.4499e-07	1.20344e-06
08-Apr-2021 06:04:59	1.4499e-07	1.20344e-06
08-Apr-2021 06:15:00	1.4499e-07	1.20344e-06
08-Apr-2021 06:24:59	1.47346e-07	1.20344e-06
08-Apr-2021 06:35:00	1.49455e-07	1.18902e-06
08-Apr-2021 06:45:00	1.52164e-07	1.18646e-06
08-Apr-2021 06:54:59	1.52164e-07	1.18646e-06
08-Apr-2021 07:05:00	1.54441e-07	1.17573e-06
08-Apr-2021 07:14:59	1.55014e-07	1.16593e-06
08-Apr-2021 07:25:00	1.55014e-07	1.16378e-06
08-Apr-2021 07:34:59	1.55526e-07	1.16171e-06
08-Apr-2021 07:45:00	1.55526e-07	1.16378e-06
08-Apr-2021 07:54:59	1.58388e-07	1.16171e-06
08-Apr-2021 08:05:00	1.62532e-07	1.15474e-06
08-Apr-2021 08:15:00	1.64547e-07	1.15474e-06
08-Apr-2021 08:24:59	1.65449e-07	1.14933e-06
08-Apr-2021 08:35:00	1.65449e-07	1.15474e-06
08-Apr-2021 08:44:59	1.67893e-07	1.15474e-06
08-Apr-2021 08:55:00	1.71e-07	1.16171e-06
08-Apr-2021 09:04:59	1.71e-07	1.16378e-06
08-Apr-2021 09:15:00	1.71e-07	1.16378e-06
08-Apr-2021 09:24:59	1.75017e-07	1.16593e-06
08-Apr-2021 09:35:00	1.85476e-07	1.16593e-06
08-Apr-2021 09:45:00	1.95871e-07	1.16378e-06
08-Apr-2021 09:54:59	1.99621e-07	1.16171e-06
08-Apr-2021 10:05:00	1.99621e-07	1.16171e-06
08-Apr-2021 10:14:59	1.99621e-07	1.16378e-06
08-Apr-2021 10:25:00	1.99621e-07	1.16171e-06
08-Apr-2021 10:34:59	2.01522e-07	1.15457e-06
08-Apr-2021 10:45:00	2.01522e-07	1.15457e-06
08-Apr-2021 10:54:59	2.01522e-07	1.14412e-06
08-Apr-2021 11:05:00	1.99621e-07	1.13717e-06
08-Apr-2021 11:15:00	1.9033e-07	1.12502e-06
08-Apr-2021 11:24:59	1.79936e-07	1.1132e-06
08-Apr-2021 11:35:00	1.9033e-07	1.10516e-06
08-Apr-2021 11:44:59	1.9033e-07	1.1132e-06
08-Apr-2021 11:55:00	1.99621e-07	1.1132e-06
08-Apr-2021 12:04:59	1.99621e-07	1.10516e-06
08-Apr-2021 12:15:00	1.99621e-07	1.10516e-06
08-Apr-2021 12:24:59	1.99621e-07	1.0918e-06
08-Apr-2021 12:35:00	1.91106e-07	1.10516e-06
08-Apr-2021 12:45:00	1.82775e-07	1.10516e-06
08-Apr-2021 12:54:59	1.82775e-07	1.10516e-06
08-Apr-2021 13:05:00	1.79936e-07	1.0918e-06
08-Apr-2021 13:14:59	1.79936e-07	1.0918e-06
08-Apr-2021 13:25:00	1.75017e-07	1.0918e-06
08-Apr-2021 13:34:59	1.79936e-07	1.08262e-06
08-Apr-2021 13:45:00	1.79936e-07	1.08262e-06
08-Apr-2021 13:54:59	1.75017e-07	1.08262e-06
08-Apr-2021 14:05:00	1.71286e-07	1.07898e-06
08-Apr-2021 14:15:00	1.68178e-07	1.08262e-06
08-Apr-2021 14:24:59	1.68178e-07	1.07898e-06
08-Apr-2021 14:35:00	1.65449e-07	1.07898e-06
08-Apr-2021 14:44:59	1.64684e-07	1.07593e-06
08-Apr-2021 14:55:00	1.62332e-07	1.0736e-06
08-Apr-2021 15:04:59	1.62332e-07	1.0736e-06
08-Apr-2021 15:15:00	1.62332e-07	1.07593e-06
08-Apr-2021 15:24:59	1.59674e-07	1.07527e-06
08-Apr-2021 15:35:00	1.5805e-07	1.07527e-06
08-Apr-2021 15:45:00	1.5805e-07	1.07527e-06
08-Apr-2021 15:54:59	1.55914e-07	1.07898e-06
08-Apr-2021 16:05:00	1.55914e-07	1.07898e-06
08-Apr-2021 16:14:59	1.55914e-07	1.07898e-06
08-Apr-2021 16:25:00	1.53552e-07	1.07527e-06
08-Apr-2021 16:34:59	1.51274e-07	1.07527e-06
08-Apr-2021 16:45:00	1.50128e-07	1.07527e-06
08-Apr-2021 16:54:59	1.50128e-07	1.07664e-06
08-Apr-2021 17:05:00	1.48181e-07	1.07664e-06
08-Apr-2021 17:15:00	1.48181e-07	1.07664e-06
08-Apr-2021 17:24:59	1.48181e-07	1.07664e-06
08-Apr-2021 17:35:00	1.43047e-07	1.07664e-06
08-Apr-2021 17:44:59	1.39017e-07	1.07664e-06
08-Apr-2021 17:55:00	1.37995e-07	1.07664e-06
08-Apr-2021 18:04:59	1.37995e-07	1.07664e-06
08-Apr-2021 18:15:00	1.37995e-07	1.08042e-06
08-Apr-2021 18:24:59	1.36206e-07	1.08042e-06
08-Apr-2021 18:35:00	1.3466e-07	1.08038e-06
08-Apr-2021 18:45:00	1.3429e-07	1.08038e-06
08-Apr-2021 18:54:59	1.3429e-07	1.08045e-06
08-Apr-2021 19:05:00	1.33846e-07	1.08045e-06
08-Apr-2021 19:14:59	1.32692e-07	1.08269e-06
08-Apr-2021 19:25:00	1.3052e-07	1.08269e-06
08-Apr-2021 19:34:59	1.27619e-07	1.08945e-06
08-Apr-2021 19:45:00	1.21693e-07	1.08945e-06
08-Apr-2021 19:54:59	1.17303e-07	1.10282e-06
08-Apr-2021 20:05:00	1.16913e-07	1.10282e-06
08-Apr-2021 20:15:00	1.16913e-07	1.10282e-06
08-Apr-2021 20:24:59	1.16913e-07	1.10282e-06
08-Apr-2021 20:35:00	1.1586e-07	1.10282e-06
08-Apr-2021 20:44:59	1.13606e-07	1.10282e-06
08-Apr-2021 20:55:00	1.12151e-07	1.10282e-06
08-Apr-2021 21:04:59	1.12151e-07	1.08725e-06
08-Apr-2021 21:15:00	1.12151e-07	1.10282e-06
08-Apr-2021 21:24:59	1.11954e-07	1.10282e-06
08-Apr-2021 21:35:00	1.11954e-07	1.10282e-06
08-Apr-2021 21:45:00	1.10857e-07	1.11294e-06
08-Apr-2021 21:54:59	1.10857e-07	1.11737e-06
08-Apr-2021 22:05:00	1.10857e-07	1.11737e-06
08-Apr-2021 22:14:59	1.10857e-07	1.11737e-06
08-Apr-2021 22:25:00	1.10857e-07	1.12439e-06
08-Apr-2021 22:34:59	1.1023e-07	1.12837e-06
08-Apr-2021 22:45:00	1.1023e-07	1.13266e-06
08-Apr-2021 22:54:59	1.1023e-07	1.13897e-06
08-Apr-2021 23:05:00	1.1023e-07	1.14019e-06
08-Apr-2021 23:15:00	1.11187e-07	1.14118e-06
08-Apr-2021 23:24:59	1.11954e-07	1.14527e-06
08-Apr-2021 23:35:00	1.11187e-07	1.15776e-06
08-Apr-2021 23:44:59	1.11187e-07	1.15776e-06
08-Apr-2021 23:55:00	1.11187e-07	1.15776e-06
09-Apr-2021 00:04:59	1.11954e-07	1.16967e-06
09-Apr-2021 00:15:00	1.11187e-07	1.16967e-06
09-Apr-2021 00:24:59	1.11954e-07	1.17927e-06
09-Apr-2021 00:35:00	1.11954e-07	1.17927e-06
09-Apr-2021 00:45:00	1.12151e-07	1.18636e-06
09-Apr-2021 00:54:59	1.12151e-07	1.18636e-06
09-Apr-2021 01:05:00	1.13606e-07	1.18636e-06
09-Apr-2021 01:14:59	1.13606e-07	1.2063e-06
09-Apr-2021 01:25:00	1.13606e-07	1.2063e-06
09-Apr-2021 01:34:59	1.13606e-07	1.2063e-06
09-Apr-2021 01:45:00	1.1586e-07	1.2063e-06
09-Apr-2021 01:54:59	1.17908e-07	1.23467e-06
09-Apr-2021 02:05:00	1.17908e-07	1.24433e-06
09-Apr-2021 02:15:00	1.22006e-07	1.24433e-06
09-Apr-2021 02:24:59	1.22006e-07	1.24433e-06
09-Apr-2021 02:35:00	1.22006e-07	1.23467e-06
09-Apr-2021 02:44:59	1.22006e-07	1.23467e-06
09-Apr-2021 02:55:00	1.22006e-07	1.23467e-06
09-Apr-2021 03:04:59	1.2514e-07	1.23467e-06
09-Apr-2021 03:15:00	1.2514e-07	1.20541e-06
09-Apr-2021 03:24:59	1.2514e-07	1.20541e-06
09-Apr-2021 03:35:00	1.25627e-07	1.20541e-06
09-Apr-2021 03:45:00	1.26666e-07	1.17927e-06
09-Apr-2021 03:54:59	1.28492e-07	1.16967e-06
09-Apr-2021 04:05:00	1.28492e-07	1.17927e-06
09-Apr-2021 04:14:59	1.29604e-07	1.17927e-06
09-Apr-2021 04:25:00	1.3061e-07	1.20541e-06
09-Apr-2021 04:34:59	1.32733e-07	1.20541e-06
09-Apr-2021 04:45:00	1.33956e-07	1.23467e-06
09-Apr-2021 04:54:59	1.35401e-07	1.24433e-06
09-Apr-2021 05:05:00	1.40694e-07	1.24571e-06
09-Apr-2021 05:15:00	1.45238e-07	1.24571e-06
09-Apr-2021 05:24:59	1.45606e-07	1.24571e-06
09-Apr-2021 05:35:00	1.47239e-07	1.24571e-06
09-Apr-2021 05:44:59	1.48992e-07	1.24571e-06
09-Apr-2021 05:55:00	1.48992e-07	1.24571e-06
09-Apr-2021 06:04:59	1.4952e-07	1.24571e-06
09-Apr-2021 06:15:00	1.53569e-07	1.24433e-06
09-Apr-2021 06:24:59	1.57967e-07	1.24433e-06
09-Apr-2021 06:35:00	1.58647e-07	1.24571e-06
09-Apr-2021 06:45:00	1.60947e-07	1.24571e-06
09-Apr-2021 06:54:59	1.60947e-07	1.24746e-06
09-Apr-2021 07:05:00	1.62968e-07	1.24746e-06
09-Apr-2021 07:14:59	1.65888e-07	1.24746e-06
09-Apr-2021 07:25:00	1.69004e-07	1.24746e-06
09-Apr-2021 07:34:59	1.69547e-07	1.25556e-06
09-Apr-2021 07:45:00	1.74666e-07	1.25556e-06
09-Apr-2021 07:54:59	1.79548e-07	1.27366e-06
09-Apr-2021 08:05:00	1.79703e-07	1.28494e-06
09-Apr-2021 08:15:00	1.81123e-07	1.27366e-06
09-Apr-2021 08:24:59	1.83059e-07	1.27366e-06
09-Apr-2021 08:35:00	1.83756e-07	1.28494e-06
09-Apr-2021 08:44:59	1.83756e-07	1.29743e-06
09-Apr-2021 08:55:00	1.84765e-07	1.29743e-06
09-Apr-2021 09:04:59	1.86845e-07	1.31612e-06
09-Apr-2021 09:15:00	1.87191e-07	1.31703e-06
09-Apr-2021 09:24:59	1.87191e-07	1.29835e-06
09-Apr-2021 09:35:00	1.89751e-07	1.28494e-06
09-Apr-2021 09:45:00	1.92532e-07	1.27366e-06
09-Apr-2021 09:54:59	1.92532e-07	1.27366e-06
09-Apr-2021 10:05:00	1.92532e-07	1.25556e-06
09-Apr-2021 10:14:59	1.89751e-07	1.24746e-06
09-Apr-2021 10:25:00	1.92532e-07	1.24571e-06
09-Apr-2021 10:34:59	1.95176e-07	1.24433e-06
09-Apr-2021 10:45:00	1.95176e-07	1.24225e-06
09-Apr-2021 10:54:59	1.95176e-07	1.23935e-06
09-Apr-2021 11:05:00	1.95176e-07	1.23935e-06
09-Apr-2021 11:15:00	1.95176e-07	1.23935e-06
09-Apr-2021 11:24:59	1.95176e-07	1.23177e-06
09-Apr-2021 11:35:00	1.95176e-07	1.23177e-06
09-Apr-2021 11:44:59	1.92532e-07	1.23177e-06
09-Apr-2021 11:55:00	1.92532e-07	1.20458e-06
09-Apr-2021 12:04:59	1.92532e-07	1.18345e-06
09-Apr-2021 12:15:00	1.92532e-07	1.18135e-06
09-Apr-2021 12:24:59	1.89751e-07	1.16303e-06
09-Apr-2021 12:35:00	1.89751e-07	1.14472e-06
09-Apr-2021 12:45:00	1.89751e-07	1.14472e-06
09-Apr-2021 12:54:59	1.89751e-07	1.14472e-06
09-Apr-2021 13:05:00	1.87191e-07	1.14472e-06
09-Apr-2021 13:14:59	1.87191e-07	1.14472e-06
09-Apr-2021 13:25:00	1.85995e-07	1.14472e-06
09-Apr-2021 13:34:59	1.84765e-07	1.16303e-06
09-Apr-2021 13:45:00	1.83182e-07	1.18135e-06
09-Apr-2021 13:54:59	1.83182e-07	1.18135e-06
09-Apr-2021 14:05:00	1.81066e-07	1.16303e-06
09-Apr-2021 14:15:00	1.81066e-07	1.14472e-06
09-Apr-2021 14:24:59	1.79548e-07	1.14472e-06
09-Apr-2021 14:35:00	1.79548e-07	1.16303e-06
09-Apr-2021 14:44:59	1.79548e-07	1.17465e-06
09-Apr-2021 14:55:00	1.7781e-07	1.18135e-06
09-Apr-2021 15:04:59	1.73027e-07	1.17465e-06
09-Apr-2021 15:15:00	1.69547e-07	1.18135e-06
09-Apr-2021 15:24:59	1.66084e-07	1.18345e-06
09-Apr-2021 15:35:00	1.60267e-07	1.18345e-06
09-Apr-2021 15:45:00	1.60267e-07	1.21101e-06
09-Apr-2021 15:54:59	1.52858e-07	1.23935e-06
09-Apr-2021 16:05:00	1.46688e-07	1.23935e-06
09-Apr-2021 16:14:59	1.4374e-07	1.24073e-06
09-Apr-2021 16:25:00	1.40483e-07	1.23935e-06
09-Apr-2021 16:34:59	1.36578e-07	1.23935e-06
09-Apr-2021 16:45:00	1.33919e-07	1.21101e-06
09-Apr-2021 16:54:59	1.31679e-07	1.18345e-06
09-Apr-2021 17:05:00	1.28923e-07	1.18345e-06
09-Apr-2021 17:15:00	1.27335e-07	1.21101e-06
09-Apr-2021 17:24:59	1.26737e-07	1.21101e-06
09-Apr-2021 17:35:00	1.25348e-07	1.21101e-06
09-Apr-2021 17:44:59	1.21962e-07	1.23935e-06
09-Apr-2021 17:55:00	1.21962e-07	1.23935e-06
09-Apr-2021 18:04:59	1.19842e-07	1.23935e-06
09-Apr-2021 18:15:00	1.18202e-07	1.24073e-06
09-Apr-2021 18:24:59	1.18202e-07	1.24073e-06
09-Apr-2021 18:35:00	1.16408e-07	1.23935e-06
09-Apr-2021 18:45:00	1.14135e-07	1.24073e-06
09-Apr-2021 18:54:59	1.11074e-07	1.24073e-06
09-Apr-2021 19:05:00	1.09537e-07	1.26421e-06
09-Apr-2021 19:14:59	1.09537e-07	1.23958e-06
09-Apr-2021 19:25:00	1.09537e-07	1.26421e-06
09-Apr-2021 19:34:59	1.09537e-07	1.26421e-06
09-Apr-2021 19:45:00	1.02471e-07	1.26421e-06
09-Apr-2021 19:54:59	9.4718e-08	1.23958e-06
09-Apr-2021 20:05:00	9.4718e-08	1.23958e-06
09-Apr-2021 20:15:00	9.4718e-08	1.26421e-06
09-Apr-2021 20:24:59	9.3297e-08	1.23958e-06
09-Apr-2021 20:35:00	9.30435e-08	1.21101e-06
09-Apr-2021 20:44:59	9.30435e-08	1.20232e-06
09-Apr-2021 20:55:00	9.1856e-08	1.20232e-06
09-Apr-2021 21:04:59	9.00115e-08	1.1831e-06
09-Apr-2021 21:15:00	9.00115e-08	1.1831e-06
09-Apr-2021 21:24:59	8.87455e-08	1.20232e-06
09-Apr-2021 21:35:00	8.3889e-08	1.218e-06
09-Apr-2021 21:45:00	8.3889e-08	1.2295e-06
09-Apr-2021 21:54:59	8.3889e-08	1.218e-06
09-Apr-2021 22:05:00	8.3889e-08	1.218e-06
09-Apr-2021 22:14:59	7.9179e-08	1.218e-06
09-Apr-2021 22:25:00	7.77895e-08	1.218e-06
09-Apr-2021 22:34:59	7.77895e-08	1.218e-06
09-Apr-2021 22:45:00	7.6692e-08	1.218e-06
09-Apr-2021 22:54:59	7.6692e-08	1.218e-06
09-Apr-2021 23:05:00	7.6692e-08	1.218e-06
09-Apr-2021 23:15:00	7.77895e-08	1.218e-06
09-Apr-2021 23:24:59	7.77895e-08	1.22508e-06
09-Apr-2021 23:35:00	7.77895e-08	1.218e-06
09-Apr-2021 23:44:59	7.77895e-08	1.218e-06
09-Apr-2021 23:55:00	7.77895e-08	1.218e-06
10-Apr-2021 00:04:59	7.9179e-08	1.218e-06
10-Apr-2021 00:15:00	7.9179e-08	1.22149e-06
10-Apr-2021 00:24:59	7.9179e-08	1.22149e-06
10-Apr-2021 00:35:00	8.27545e-08	1.22149e-06
10-Apr-2021 00:45:00	8.27545e-08	1.22149e-06
10-Apr-2021 00:54:59	8.27545e-08	1.218e-06
10-Apr-2021 01:05:00	8.70285e-08	1.218e-06
10-Apr-2021 01:14:59	8.87455e-08	1.21428e-06
10-Apr-2021 01:25:00	9.00115e-08	1.20942e-06
10-Apr-2021 01:34:59	9.1025e-08	1.2003e-06
10-Apr-2021 01:45:00	9.2589e-08	1.18876e-06
10-Apr-2021 01:54:59	9.2589e-08	1.18876e-06
10-Apr-2021 02:05:00	9.48675e-08	1.18876e-06
10-Apr-2021 02:15:00	9.59365e-08	1.18876e-06
10-Apr-2021 02:24:59	9.7015e-08	1.18876e-06
10-Apr-2021 02:35:00	9.99115e-08	1.17602e-06
10-Apr-2021 02:44:59	1.0343e-07	1.17372e-06
10-Apr-2021 02:55:00	1.07069e-07	1.16447e-06
10-Apr-2021 03:04:59	1.09278e-07	1.17372e-06
10-Apr-2021 03:15:00	1.09278e-07	1.17372e-06
10-Apr-2021 03:24:59	1.09278e-07	1.16447e-06
10-Apr-2021 03:35:00	1.09786e-07	1.17372e-06
10-Apr-2021 03:45:00	1.10216e-07	1.17372e-06
10-Apr-2021 03:54:59	1.11722e-07	1.17372e-06
10-Apr-2021 04:05:00	1.11722e-07	1.17372e-06
10-Apr-2021 04:14:59	1.13845e-07	1.17372e-06
10-Apr-2021 04:25:00	1.15228e-07	1.18876e-06
10-Apr-2021 04:34:59	1.15228e-07	1.18876e-06
10-Apr-2021 04:45:00	1.15994e-07	1.18876e-06
10-Apr-2021 04:54:59	1.15994e-07	1.19362e-06
10-Apr-2021 05:05:00	1.17082e-07	1.19362e-06
10-Apr-2021 05:15:00	1.18047e-07	1.19362e-06
10-Apr-2021 05:24:59	1.18112e-07	1.2003e-06
10-Apr-2021 05:35:00	1.19018e-07	1.2003e-06
10-Apr-2021 05:44:59	1.20256e-07	1.19583e-06
10-Apr-2021 05:55:00	1.20256e-07	1.19583e-06
10-Apr-2021 06:04:59	1.20814e-07	1.19362e-06
10-Apr-2021 06:15:00	1.21121e-07	1.18864e-06
10-Apr-2021 06:24:59	1.21369e-07	1.18864e-06
10-Apr-2021 06:35:00	1.23162e-07	1.18864e-06
10-Apr-2021 06:45:00	1.2508e-07	1.18378e-06
10-Apr-2021 06:54:59	1.2508e-07	1.17991e-06
10-Apr-2021 07:05:00	1.25827e-07	1.17991e-06
10-Apr-2021 07:14:59	1.2508e-07	1.17125e-06
10-Apr-2021 07:25:00	1.2508e-07	1.17125e-06
10-Apr-2021 07:34:59	1.25827e-07	1.16894e-06
10-Apr-2021 07:45:00	1.30263e-07	1.16894e-06
10-Apr-2021 07:54:59	1.30263e-07	1.16894e-06
10-Apr-2021 08:05:00	1.38801e-07	1.16447e-06
10-Apr-2021 08:15:00	1.43663e-07	1.16216e-06
10-Apr-2021 08:24:59	1.49423e-07	1.16447e-06
10-Apr-2021 08:35:00	1.49423e-07	1.16447e-06
10-Apr-2021 08:44:59	1.49423e-07	1.16216e-06
10-Apr-2021 08:55:00	1.56899e-07	1.16027e-06
10-Apr-2021 09:04:59	1.61556e-07	1.16027e-06
10-Apr-2021 09:15:00	1.60823e-07	1.15464e-06
10-Apr-2021 09:24:59	1.63283e-07	1.14207e-06
10-Apr-2021 09:35:00	1.65769e-07	1.13111e-06
10-Apr-2021 09:45:00	1.65769e-07	1.12724e-06
10-Apr-2021 09:54:59	1.7273e-07	1.12601e-06
10-Apr-2021 10:05:00	1.7273e-07	1.12601e-06
10-Apr-2021 10:14:59	1.7273e-07	1.12724e-06
10-Apr-2021 10:25:00	1.7273e-07	1.12601e-06
10-Apr-2021 10:34:59	1.7273e-07	1.12601e-06
10-Apr-2021 10:45:00	1.7273e-07	1.12601e-06
10-Apr-2021 10:54:59	1.65769e-07	1.12601e-06
10-Apr-2021 11:05:00	1.65769e-07	1.12601e-06
10-Apr-2021 11:15:00	1.65769e-07	1.1229e-06
10-Apr-2021 11:24:59	1.7273e-07	1.1229e-06
10-Apr-2021 11:35:00	1.80326e-07	1.12555e-06
10-Apr-2021 11:44:59	1.80326e-07	1.12555e-06
10-Apr-2021 11:55:00	1.80326e-07	1.12555e-06
10-Apr-2021 12:04:59	1.80326e-07	1.12205e-06
10-Apr-2021 12:15:00	1.80326e-07	1.1213e-06
10-Apr-2021 12:24:59	1.80326e-07	1.12405e-06
10-Apr-2021 12:35:00	1.7273e-07	1.12555e-06
10-Apr-2021 12:45:00	1.7273e-07	1.12405e-06
10-Apr-2021 12:54:59	1.7273e-07	1.12555e-06
10-Apr-2021 13:05:00	1.65769e-07	1.12555e-06
10-Apr-2021 13:14:59	1.63283e-07	1.12555e-06
10-Apr-2021 13:25:00	1.52867e-07	1.12676e-06
10-Apr-2021 13:34:59	1.52867e-07	1.12555e-06
10-Apr-2021 13:45:00	1.42581e-07	1.12676e-06
10-Apr-2021 13:54:59	1.42581e-07	1.12676e-06
10-Apr-2021 14:05:00	1.42581e-07	1.13109e-06
10-Apr-2021 14:15:00	1.40102e-07	1.12676e-06
10-Apr-2021 14:24:59	1.36401e-07	1.12555e-06
10-Apr-2021 14:35:00	1.34009e-07	1.12676e-06
10-Apr-2021 14:44:59	1.33093e-07	1.12676e-06
10-Apr-2021 14:55:00	1.32626e-07	1.13109e-06
10-Apr-2021 15:04:59	1.31989e-07	1.12676e-06
10-Apr-2021 15:15:00	1.31989e-07	1.12676e-06
10-Apr-2021 15:24:59	1.31989e-07	1.13109e-06
10-Apr-2021 15:35:00	1.28403e-07	1.12701e-06
10-Apr-2021 15:45:00	1.28403e-07	1.12701e-06
10-Apr-2021 15:54:59	1.28403e-07	1.12655e-06
10-Apr-2021 16:05:00	1.24972e-07	1.12555e-06
10-Apr-2021 16:14:59	1.24972e-07	1.12555e-06
10-Apr-2021 16:25:00	1.24972e-07	1.12405e-06
10-Apr-2021 16:34:59	1.23034e-07	1.12555e-06
10-Apr-2021 16:45:00	1.21241e-07	1.12555e-06
10-Apr-2021 16:54:59	1.20014e-07	1.12555e-06
10-Apr-2021 17:05:00	1.17832e-07	1.12555e-06
10-Apr-2021 17:15:00	1.15768e-07	1.12555e-06
10-Apr-2021 17:24:59	1.08032e-07	1.12555e-06
10-Apr-2021 17:35:00	9.7558e-08	1.12405e-06
10-Apr-2021 17:44:59	9.14405e-08	1.1213e-06
10-Apr-2021 17:55:00	9.14405e-08	1.11809e-06
10-Apr-2021 18:04:59	8.65115e-08	1.11809e-06
10-Apr-2021 18:15:00	8.1588e-08	1.11809e-06
10-Apr-2021 18:24:59	7.76235e-08	1.1213e-06
10-Apr-2021 18:35:00	7.6111e-08	1.1213e-06
10-Apr-2021 18:45:00	7.6111e-08	1.12405e-06
10-Apr-2021 18:54:59	7.6111e-08	1.12405e-06
10-Apr-2021 19:05:00	7.4047e-08	1.1213e-06
10-Apr-2021 19:14:59	6.9973e-08	1.12405e-06
10-Apr-2021 19:25:00	6.7597e-08	1.12405e-06
10-Apr-2021 19:34:59	6.66725e-08	1.1213e-06
10-Apr-2021 19:45:00	6.54135e-08	1.1213e-06
10-Apr-2021 19:54:59	6.54135e-08	1.12405e-06
10-Apr-2021 20:05:00	6.4164e-08	1.12405e-06
10-Apr-2021 20:15:00	6.29935e-08	1.12405e-06
10-Apr-2021 20:24:59	6.29935e-08	1.12405e-06
10-Apr-2021 20:35:00	6.23865e-08	1.12405e-06
10-Apr-2021 20:44:59	6.19675e-08	1.12405e-06
10-Apr-2021 20:55:00	6.119e-08	1.1213e-06
10-Apr-2021 21:04:59	6.05715e-08	1.1213e-06
10-Apr-2021 21:15:00	6.05715e-08	1.1248e-06
10-Apr-2021 21:24:59	6.05715e-08	1.12655e-06
10-Apr-2021 21:35:00	6.05715e-08	1.12655e-06
10-Apr-2021 21:45:00	6.05715e-08	1.12655e-06
10-Apr-2021 21:54:59	6.05715e-08	1.13062e-06
10-Apr-2021 22:05:00	6.05715e-08	1.13544e-06
10-Apr-2021 22:14:59	6.05715e-08	1.13585e-06
10-Apr-2021 22:25:00	6.05715e-08	1.13826e-06
10-Apr-2021 22:34:59	6.05715e-08	1.13826e-06
10-Apr-2021 22:45:00	6.05715e-08	1.13826e-06
10-Apr-2021 22:54:59	6.05715e-08	1.13585e-06
10-Apr-2021 23:05:00	6.05715e-08	1.13585e-06
10-Apr-2021 23:15:00	6.05715e-08	1.13585e-06
10-Apr-2021 23:24:59	6.05715e-08	1.13585e-06
10-Apr-2021 23:35:00	6.05715e-08	1.13826e-06
10-Apr-2021 23:44:59	6.05715e-08	1.13585e-06
10-Apr-2021 23:55:00	6.05715e-08	1.13826e-06
11-Apr-2021 00:04:59	6.05715e-08	1.14672e-06
11-Apr-2021 00:15:00	6.05715e-08	1.16475e-06
11-Apr-2021 00:24:59	6.119e-08	1.16475e-06
11-Apr-2021 00:35:00	6.119e-08	1.16475e-06
11-Apr-2021 00:45:00	6.19675e-08	1.17954e-06
11-Apr-2021 00:54:59	6.23865e-08	1.1881e-06
11-Apr-2021 01:05:00	6.29935e-08	1.19163e-06
11-Apr-2021 01:14:59	6.29935e-08	1.18728e-06
11-Apr-2021 01:25:00	6.38905e-08	1.17954e-06
11-Apr-2021 01:34:59	6.44685e-08	1.17954e-06
11-Apr-2021 01:45:00	6.44685e-08	1.17954e-06
11-Apr-2021 01:54:59	6.44685e-08	1.18728e-06
11-Apr-2021 02:05:00	6.44685e-08	1.18728e-06
11-Apr-2021 02:15:00	6.71245e-08	1.19163e-06
11-Apr-2021 02:24:59	7.07595e-08	1.19363e-06
11-Apr-2021 02:35:00	7.2398e-08	1.19163e-06
11-Apr-2021 02:44:59	7.4433e-08	1.19163e-06
11-Apr-2021 02:55:00	7.6761e-08	1.19163e-06
11-Apr-2021 03:04:59	7.86725e-08	1.19363e-06
11-Apr-2021 03:15:00	8.14275e-08	1.19163e-06
11-Apr-2021 03:24:59	8.53965e-08	1.18728e-06
11-Apr-2021 03:35:00	8.87495e-08	1.19163e-06
11-Apr-2021 03:45:00	8.87495e-08	1.19163e-06
11-Apr-2021 03:54:59	9.24925e-08	1.19363e-06
11-Apr-2021 04:05:00	1.07173e-07	1.19363e-06
11-Apr-2021 04:14:59	1.20054e-07	1.19363e-06
11-Apr-2021 04:25:00	1.21874e-07	1.19708e-06
11-Apr-2021 04:34:59	1.24204e-07	1.20249e-06
11-Apr-2021 04:45:00	1.27971e-07	1.20628e-06
11-Apr-2021 04:54:59	1.31097e-07	1.20249e-06
11-Apr-2021 05:05:00	1.31097e-07	1.20249e-06
11-Apr-2021 05:15:00	1.34344e-07	1.19508e-06
11-Apr-2021 05:24:59	1.40419e-07	1.19508e-06
11-Apr-2021 05:35:00	1.46806e-07	1.20249e-06
11-Apr-2021 05:44:59	1.46806e-07	1.20628e-06
11-Apr-2021 05:55:00	1.46806e-07	1.218e-06
11-Apr-2021 06:04:59	1.50234e-07	1.218e-06
11-Apr-2021 06:15:00	1.55998e-07	1.218e-06
11-Apr-2021 06:24:59	1.62473e-07	1.218e-06
11-Apr-2021 06:35:00	1.62473e-07	1.218e-06
11-Apr-2021 06:45:00	1.65155e-07	1.21705e-06
11-Apr-2021 06:54:59	1.67065e-07	1.2281e-06
11-Apr-2021 07:05:00	1.67065e-07	1.23655e-06
11-Apr-2021 07:14:59	1.67065e-07	1.2281e-06
11-Apr-2021 07:25:00	1.67305e-07	1.21705e-06
11-Apr-2021 07:34:59	1.68595e-07	1.21705e-06
11-Apr-2021 07:45:00	1.68595e-07	1.21705e-06
11-Apr-2021 07:54:59	1.6991e-07	1.21639e-06
11-Apr-2021 08:05:00	1.71018e-07	1.21325e-06
11-Apr-2021 08:15:00	1.71018e-07	1.21325e-06
11-Apr-2021 08:24:59	1.71018e-07	1.21325e-06
11-Apr-2021 08:35:00	1.71018e-07	1.21325e-06
11-Apr-2021 08:44:59	1.71018e-07	1.21325e-06
11-Apr-2021 08:55:00	1.71018e-07	1.21325e-06
11-Apr-2021 09:04:59	1.7269e-07	1.21325e-06
11-Apr-2021 09:15:00	1.7269e-07	1.19508e-06
11-Apr-2021 09:24:59	1.73924e-07	1.18737e-06
11-Apr-2021 09:35:00	1.7269e-07	1.18737e-06
11-Apr-2021 09:45:00	1.73924e-07	1.19508e-06
11-Apr-2021 09:54:59	1.7269e-07	1.21325e-06
11-Apr-2021 10:05:00	1.7269e-07	1.19508e-06
11-Apr-2021 10:14:59	1.71018e-07	1.18737e-06
11-Apr-2021 10:25:00	1.69093e-07	1.18737e-06
11-Apr-2021 10:34:59	1.69093e-07	1.18737e-06
11-Apr-2021 10:45:00	1.69093e-07	1.19508e-06
11-Apr-2021 10:54:59	1.69443e-07	1.19508e-06
11-Apr-2021 11:05:00	1.70742e-07	1.19508e-06
11-Apr-2021 11:15:00	1.70742e-07	1.19508e-06
11-Apr-2021 11:24:59	1.71352e-07	1.19508e-06
11-Apr-2021 11:35:00	1.70742e-07	1.18737e-06
11-Apr-2021 11:44:59	1.70742e-07	1.18737e-06
11-Apr-2021 11:55:00	1.69443e-07	1.18737e-06
11-Apr-2021 12:04:59	1.69443e-07	1.18074e-06
11-Apr-2021 12:15:00	1.68127e-07	1.17432e-06
11-Apr-2021 12:24:59	1.67305e-07	1.17432e-06
11-Apr-2021 12:35:00	1.68127e-07	1.17432e-06
11-Apr-2021 12:45:00	1.67305e-07	1.16441e-06
11-Apr-2021 12:54:59	1.67305e-07	1.15629e-06
11-Apr-2021 13:05:00	1.66757e-07	1.15629e-06
11-Apr-2021 13:14:59	1.66555e-07	1.15629e-06
11-Apr-2021 13:25:00	1.65463e-07	1.15629e-06
11-Apr-2021 13:34:59	1.6315e-07	1.16441e-06
11-Apr-2021 13:45:00	1.61395e-07	1.16441e-06
11-Apr-2021 13:54:59	1.61395e-07	1.15629e-06
11-Apr-2021 14:05:00	1.61395e-07	1.15629e-06
11-Apr-2021 14:15:00	1.59049e-07	1.15447e-06
11-Apr-2021 14:24:59	1.59049e-07	1.15447e-06
11-Apr-2021 14:35:00	1.5406e-07	1.15447e-06
11-Apr-2021 14:44:59	1.50719e-07	1.15629e-06
11-Apr-2021 14:55:00	1.49943e-07	1.15629e-06
11-Apr-2021 15:04:59	1.47936e-07	1.15629e-06
11-Apr-2021 15:15:00	1.45282e-07	1.15629e-06
11-Apr-2021 15:24:59	1.4243e-07	1.15447e-06
11-Apr-2021 15:35:00	1.40178e-07	1.15447e-06
11-Apr-2021 15:45:00	1.38631e-07	1.1578e-06
11-Apr-2021 15:54:59	1.3715e-07	1.15447e-06
11-Apr-2021 16:05:00	1.3715e-07	1.1578e-06
11-Apr-2021 16:14:59	1.3715e-07	1.16592e-06
11-Apr-2021 16:25:00	1.34876e-07	1.16592e-06
11-Apr-2021 16:34:59	1.31068e-07	1.16592e-06
11-Apr-2021 16:45:00	1.28911e-07	1.16592e-06
11-Apr-2021 16:54:59	1.27075e-07	1.16592e-06
11-Apr-2021 17:05:00	1.27124e-07	1.17386e-06
11-Apr-2021 17:15:00	1.27124e-07	1.17386e-06
11-Apr-2021 17:24:59	1.26374e-07	1.17386e-06
11-Apr-2021 17:35:00	1.26374e-07	1.17386e-06
11-Apr-2021 17:44:59	1.26374e-07	1.17386e-06
11-Apr-2021 17:55:00	1.26374e-07	1.17386e-06
11-Apr-2021 18:04:59	1.26102e-07	1.17386e-06
11-Apr-2021 18:15:00	1.2533e-07	1.16592e-06
11-Apr-2021 18:24:59	1.22763e-07	1.16592e-06
11-Apr-2021 18:35:00	1.22763e-07	1.16592e-06
11-Apr-2021 18:45:00	1.20363e-07	1.16592e-06
11-Apr-2021 18:54:59	1.18432e-07	1.1578e-06
11-Apr-2021 19:05:00	1.15515e-07	1.15447e-06
11-Apr-2021 19:14:59	1.13851e-07	1.15516e-06
11-Apr-2021 19:25:00	1.13851e-07	1.15516e-06
11-Apr-2021 19:34:59	1.13362e-07	1.1449e-06
11-Apr-2021 19:45:00	1.13362e-07	1.12994e-06
11-Apr-2021 19:54:59	1.1274e-07	1.13388e-06
11-Apr-2021 20:05:00	1.09266e-07	1.14521e-06
11-Apr-2021 20:15:00	1.03381e-07	1.15849e-06
11-Apr-2021 20:24:59	1.03381e-07	1.15849e-06
11-Apr-2021 20:35:00	9.63605e-08	1.15849e-06
11-Apr-2021 20:44:59	9.01455e-08	1.16103e-06
11-Apr-2021 20:55:00	8.70855e-08	1.16103e-06
11-Apr-2021 21:04:59	8.575e-08	1.16826e-06
11-Apr-2021 21:15:00	8.575e-08	1.17591e-06
11-Apr-2021 21:24:59	8.39425e-08	1.17591e-06
11-Apr-2021 21:35:00	8.39425e-08	1.17591e-06
11-Apr-2021 21:45:00	8.39425e-08	1.17591e-06
11-Apr-2021 21:54:59	8.575e-08	1.17591e-06
11-Apr-2021 22:05:00	8.575e-08	1.17591e-06
11-Apr-2021 22:14:59	8.39425e-08	1.17591e-06
11-Apr-2021 22:25:00	8.2144e-08	1.16826e-06
11-Apr-2021 22:34:59	8.0841e-08	1.16103e-06
11-Apr-2021 22:45:00	8.0841e-08	1.16103e-06
11-Apr-2021 22:54:59	8.0841e-08	1.16103e-06
11-Apr-2021 23:05:00	8.0841e-08	1.16103e-06
11-Apr-2021 23:15:00	7.979e-08	1.16826e-06
11-Apr-2021 23:24:59	7.71025e-08	1.16826e-06
11-Apr-2021 23:35:00	7.71025e-08	1.17591e-06
11-Apr-2021 23:44:59	7.71025e-08	1.17817e-06
11-Apr-2021 23:55:00	7.3684e-08	1.17817e-06
12-Apr-2021 00:04:59	7.1586e-08	1.17817e-06
12-Apr-2021 00:15:00	7.1586e-08	1.17817e-06
12-Apr-2021 00:24:59	7.1586e-08	1.17591e-06
12-Apr-2021 00:35:00	7.1586e-08	1.17591e-06
12-Apr-2021 00:45:00	7.1586e-08	1.17817e-06
12-Apr-2021 00:54:59	7.0311e-08	1.17978e-06
12-Apr-2021 01:05:00	7.012e-08	1.17817e-06
12-Apr-2021 01:14:59	6.9856e-08	1.17817e-06
12-Apr-2021 01:25:00	6.9856e-08	1.17978e-06
12-Apr-2021 01:34:59	7.012e-08	1.17978e-06
12-Apr-2021 01:45:00	7.0311e-08	1.18476e-06
12-Apr-2021 01:54:59	7.0311e-08	1.19223e-06
12-Apr-2021 02:05:00	7.0311e-08	1.19223e-06
12-Apr-2021 02:15:00	7.0311e-08	1.19615e-06
12-Apr-2021 02:24:59	7.06105e-08	1.19615e-06
12-Apr-2021 02:35:00	7.15755e-08	1.20331e-06
12-Apr-2021 02:44:59	7.2591e-08	1.20498e-06
12-Apr-2021 02:55:00	7.33575e-08	1.19615e-06
12-Apr-2021 03:04:59	7.33575e-08	1.19223e-06
12-Apr-2021 03:15:00	7.6776e-08	1.19615e-06
12-Apr-2021 03:24:59	7.6776e-08	1.19615e-06
12-Apr-2021 03:35:00	7.54825e-08	1.19615e-06
12-Apr-2021 03:45:00	7.54825e-08	1.19223e-06
12-Apr-2021 03:54:59	7.84965e-08	1.19615e-06
12-Apr-2021 04:05:00	7.84965e-08	1.19615e-06
12-Apr-2021 04:14:59	7.84965e-08	1.19223e-06
12-Apr-2021 04:25:00	7.84715e-08	1.20363e-06
12-Apr-2021 04:34:59	7.9817e-08	1.21295e-06
12-Apr-2021 04:45:00	7.9817e-08	1.21295e-06
12-Apr-2021 04:54:59	8.04845e-08	1.21295e-06
12-Apr-2021 05:05:00	8.04845e-08	1.20106e-06
12-Apr-2021 05:15:00	7.9817e-08	1.20106e-06
12-Apr-2021 05:24:59	8.04845e-08	1.20106e-06
12-Apr-2021 05:35:00	7.9817e-08	1.20106e-06
12-Apr-2021 05:44:59	7.84715e-08	1.20106e-06
12-Apr-2021 05:55:00	7.62695e-08	1.18566e-06
12-Apr-2021 06:04:59	7.62695e-08	1.18566e-06
12-Apr-2021 06:15:00	7.6877e-08	1.20106e-06
12-Apr-2021 06:24:59	7.82955e-08	1.21295e-06
12-Apr-2021 06:35:00	7.82955e-08	1.21295e-06
12-Apr-2021 06:45:00	7.82955e-08	1.22116e-06
12-Apr-2021 06:54:59	7.9616e-08	1.22116e-06
12-Apr-2021 07:05:00	7.82955e-08	1.22116e-06
12-Apr-2021 07:14:59	7.82955e-08	1.22116e-06
12-Apr-2021 07:25:00	7.82955e-08	1.21295e-06
12-Apr-2021 07:34:59	7.9616e-08	1.22116e-06
12-Apr-2021 07:45:00	8.04595e-08	1.22116e-06
12-Apr-2021 07:54:59	8.1307e-08	1.23664e-06
12-Apr-2021 08:05:00	8.19675e-08	1.22116e-06
12-Apr-2021 08:15:00	8.19675e-08	1.22116e-06
12-Apr-2021 08:24:59	8.19675e-08	1.22116e-06
12-Apr-2021 08:35:00	8.2754e-08	1.23664e-06
12-Apr-2021 08:44:59	8.2754e-08	1.24529e-06
12-Apr-2021 08:55:00	8.39305e-08	1.24529e-06
12-Apr-2021 09:04:59	8.4961e-08	1.23664e-06
12-Apr-2021 09:15:00	8.4961e-08	1.22136e-06
12-Apr-2021 09:24:59	8.4961e-08	1.22136e-06
12-Apr-2021 09:35:00	8.4961e-08	1.22136e-06
12-Apr-2021 09:45:00	8.4961e-08	1.22136e-06
12-Apr-2021 09:54:59	8.4961e-08	1.22714e-06
12-Apr-2021 10:05:00	8.4961e-08	1.22714e-06
12-Apr-2021 10:14:59	8.56245e-08	1.22714e-06
12-Apr-2021 10:25:00	8.61815e-08	1.22714e-06
12-Apr-2021 10:34:59	8.6909e-08	1.22714e-06
12-Apr-2021 10:45:00	8.7682e-08	1.21962e-06
12-Apr-2021 10:54:59	8.6909e-08	1.21962e-06
12-Apr-2021 11:05:00	8.6909e-08	1.21962e-06
12-Apr-2021 11:15:00	8.7682e-08	1.21962e-06
12-Apr-2021 11:24:59	9.0568e-08	1.2172e-06
12-Apr-2021 11:35:00	9.0568e-08	1.21019e-06
12-Apr-2021 11:44:59	9.0568e-08	1.21019e-06
12-Apr-2021 11:55:00	9.0568e-08	1.20031e-06
12-Apr-2021 12:04:59	9.0568e-08	1.20031e-06
12-Apr-2021 12:15:00	9.0568e-08	1.21019e-06
12-Apr-2021 12:24:59	9.352e-08	1.21019e-06
12-Apr-2021 12:35:00	9.0469e-08	1.21019e-06
12-Apr-2021 12:45:00	9.0469e-08	1.21019e-06
12-Apr-2021 12:54:59	9.352e-08	1.21019e-06
12-Apr-2021 13:05:00	9.352e-08	1.21019e-06
12-Apr-2021 13:14:59	9.352e-08	1.2172e-06
12-Apr-2021 13:25:00	9.42035e-08	1.2172e-06
12-Apr-2021 13:34:59	9.352e-08	1.2172e-06
12-Apr-2021 13:45:00	9.352e-08	1.2172e-06
12-Apr-2021 13:54:59	9.0469e-08	1.21019e-06
12-Apr-2021 14:05:00	9.0469e-08	1.21019e-06
12-Apr-2021 14:15:00	8.6352e-08	1.20031e-06
12-Apr-2021 14:24:59	8.4961e-08	1.20031e-06
12-Apr-2021 14:35:00	8.4961e-08	1.19178e-06
12-Apr-2021 14:44:59	8.4961e-08	1.18725e-06
12-Apr-2021 14:55:00	8.4961e-08	1.19178e-06
12-Apr-2021 15:04:59	8.3144e-08	1.19822e-06
12-Apr-2021 15:15:00	8.06395e-08	1.19822e-06
12-Apr-2021 15:24:59	8.06395e-08	1.20447e-06
12-Apr-2021 15:35:00	8.06395e-08	1.19822e-06
12-Apr-2021 15:45:00	8.03445e-08	1.20447e-06
12-Apr-2021 15:54:59	7.9616e-08	1.19822e-06
12-Apr-2021 16:05:00	7.8782e-08	1.19178e-06
12-Apr-2021 16:14:59	7.8782e-08	1.19822e-06
12-Apr-2021 16:25:00	7.75045e-08	1.19822e-06
12-Apr-2021 16:34:59	7.6744e-08	1.19178e-06
12-Apr-2021 16:45:00	7.6744e-08	1.19178e-06
12-Apr-2021 16:54:59	7.59955e-08	1.19822e-06
12-Apr-2021 17:05:00	7.46095e-08	1.20447e-06
12-Apr-2021 17:15:00	7.46095e-08	1.20447e-06
12-Apr-2021 17:24:59	7.35655e-08	1.19822e-06
12-Apr-2021 17:35:00	7.3176e-08	1.19178e-06
12-Apr-2021 17:44:59	7.3176e-08	1.19178e-06
12-Apr-2021 17:55:00	7.3176e-08	1.19822e-06
12-Apr-2021 18:04:59	7.3176e-08	1.19822e-06
12-Apr-2021 18:15:00	7.28955e-08	1.19822e-06
12-Apr-2021 18:24:59	7.1916e-08	1.19822e-06
12-Apr-2021 18:35:00	7.0882e-08	1.19178e-06
12-Apr-2021 18:45:00	6.92895e-08	1.18922e-06
12-Apr-2021 18:54:59	6.721e-08	1.18922e-06
12-Apr-2021 19:05:00	6.721e-08	1.18922e-06
12-Apr-2021 19:14:59	6.6337e-08	1.18922e-06
12-Apr-2021 19:25:00	6.54935e-08	1.19178e-06
12-Apr-2021 19:34:59	6.47615e-08	1.18922e-06
12-Apr-2021 19:45:00	6.47615e-08	1.18922e-06
12-Apr-2021 19:54:59	6.4456e-08	1.18696e-06
12-Apr-2021 20:05:00	6.4456e-08	1.18226e-06
12-Apr-2021 20:15:00	6.4456e-08	1.17746e-06
12-Apr-2021 20:24:59	6.4141e-08	1.174e-06
12-Apr-2021 20:35:00	6.4141e-08	1.1703e-06
12-Apr-2021 20:44:59	6.40435e-08	1.1676e-06
12-Apr-2021 20:55:00	6.3625e-08	1.16266e-06
12-Apr-2021 21:04:59	6.28575e-08	1.16266e-06
12-Apr-2021 21:15:00	6.28575e-08	1.1676e-06
12-Apr-2021 21:24:59	6.24225e-08	1.1676e-06
12-Apr-2021 21:35:00	6.20745e-08	1.1703e-06
12-Apr-2021 21:45:00	6.1708e-08	1.1676e-06
12-Apr-2021 21:54:59	6.1708e-08	1.16266e-06
12-Apr-2021 22:05:00	6.1708e-08	1.1676e-06
12-Apr-2021 22:14:59	6.1708e-08	1.1676e-06
12-Apr-2021 22:25:00	6.1708e-08	1.16306e-06
12-Apr-2021 22:34:59	6.1708e-08	1.1703e-06
12-Apr-2021 22:45:00	6.14075e-08	1.1703e-06
12-Apr-2021 22:54:59	6.14075e-08	1.1703e-06
12-Apr-2021 23:05:00	6.14075e-08	1.16306e-06
12-Apr-2021 23:15:00	6.14075e-08	1.1703e-06
12-Apr-2021 23:24:59	6.14075e-08	1.16306e-06
12-Apr-2021 23:35:00	6.14075e-08	1.1703e-06
12-Apr-2021 23:44:59	6.14075e-08	1.1703e-06
12-Apr-2021 23:55:00	6.1708e-08	1.15464e-06
13-Apr-2021 00:04:59	6.20745e-08	1.15464e-06
13-Apr-2021 00:15:00	6.20745e-08	1.15464e-06
13-Apr-2021 00:24:59	6.20745e-08	1.17605e-06
13-Apr-2021 00:35:00	6.2759e-08	1.15464e-06
13-Apr-2021 00:45:00	6.2759e-08	1.15464e-06
13-Apr-2021 00:54:59	6.2759e-08	1.13944e-06
13-Apr-2021 01:05:00	6.3194e-08	1.14037e-06
13-Apr-2021 01:14:59	6.3194e-08	1.14037e-06
13-Apr-2021 01:25:00	6.3194e-08	1.14037e-06
13-Apr-2021 01:34:59	6.3194e-08	1.14037e-06
13-Apr-2021 01:45:00	6.36495e-08	1.13762e-06
13-Apr-2021 01:54:59	6.4141e-08	1.14037e-06
13-Apr-2021 02:05:00	6.4456e-08	1.14037e-06
13-Apr-2021 02:15:00	6.4456e-08	1.13762e-06
13-Apr-2021 02:24:59	6.4456e-08	1.13762e-06
13-Apr-2021 02:35:00	6.5227e-08	1.13762e-06
13-Apr-2021 02:44:59	6.5959e-08	1.13762e-06
13-Apr-2021 02:55:00	6.63185e-08	1.13762e-06
13-Apr-2021 03:04:59	6.64935e-08	1.13274e-06
13-Apr-2021 03:15:00	6.8035e-08	1.13274e-06
13-Apr-2021 03:24:59	7.0344e-08	1.12652e-06
13-Apr-2021 03:35:00	7.11535e-08	1.12652e-06
13-Apr-2021 03:45:00	7.11535e-08	1.12242e-06
13-Apr-2021 03:54:59	7.13935e-08	1.12652e-06
13-Apr-2021 04:05:00	7.2751e-08	1.12652e-06
13-Apr-2021 04:14:59	8.1805e-08	1.12652e-06
13-Apr-2021 04:25:00	9.1779e-08	1.12242e-06
13-Apr-2021 04:34:59	9.1779e-08	1.12242e-06
13-Apr-2021 04:45:00	9.6914e-08	1.12242e-06
13-Apr-2021 04:54:59	1.0209e-07	1.12242e-06
13-Apr-2021 05:05:00	1.0209e-07	1.12242e-06
13-Apr-2021 05:15:00	1.04951e-07	1.12652e-06
13-Apr-2021 05:24:59	1.04951e-07	1.13274e-06
13-Apr-2021 05:35:00	1.06074e-07	1.12652e-06
13-Apr-2021 05:44:59	1.07088e-07	1.12242e-06
13-Apr-2021 05:55:00	1.14102e-07	1.12242e-06
13-Apr-2021 06:04:59	1.1608e-07	1.1186e-06
13-Apr-2021 06:15:00	1.1608e-07	1.1186e-06
13-Apr-2021 06:24:59	1.1608e-07	1.1186e-06
13-Apr-2021 06:35:00	1.1608e-07	1.12242e-06
13-Apr-2021 06:45:00	1.1608e-07	1.12242e-06
13-Apr-2021 06:54:59	1.1608e-07	1.12652e-06
13-Apr-2021 07:05:00	1.1608e-07	1.13274e-06
13-Apr-2021 07:14:59	1.1608e-07	1.13274e-06
13-Apr-2021 07:25:00	1.1608e-07	1.13274e-06
13-Apr-2021 07:34:59	1.20768e-07	1.13762e-06
13-Apr-2021 07:45:00	1.20782e-07	1.13762e-06
13-Apr-2021 07:54:59	1.22848e-07	1.13762e-06
13-Apr-2021 08:05:00	1.25954e-07	1.14037e-06
13-Apr-2021 08:15:00	1.25954e-07	1.14037e-06
13-Apr-2021 08:24:59	1.27292e-07	1.14037e-06
13-Apr-2021 08:35:00	1.29334e-07	1.14037e-06
13-Apr-2021 08:44:59	1.29334e-07	1.15267e-06
13-Apr-2021 08:55:00	1.32059e-07	1.16333e-06
13-Apr-2021 09:04:59	1.33729e-07	1.16333e-06
13-Apr-2021 09:15:00	1.37308e-07	1.16333e-06
13-Apr-2021 09:24:59	1.39981e-07	1.16534e-06
13-Apr-2021 09:35:00	1.40385e-07	1.16534e-06
13-Apr-2021 09:45:00	1.40837e-07	1.16534e-06
13-Apr-2021 09:54:59	1.40837e-07	1.16534e-06
13-Apr-2021 10:05:00	1.40837e-07	1.16534e-06
13-Apr-2021 10:14:59	1.41347e-07	1.16897e-06
13-Apr-2021 10:25:00	1.41347e-07	1.16897e-06
13-Apr-2021 10:34:59	1.43852e-07	1.16897e-06
13-Apr-2021 10:45:00	1.46384e-07	1.17106e-06
13-Apr-2021 10:54:59	1.46384e-07	1.17106e-06
13-Apr-2021 11:05:00	1.43852e-07	1.17106e-06
13-Apr-2021 11:15:00	1.41347e-07	1.16897e-06
13-Apr-2021 11:24:59	1.40837e-07	1.16897e-06
13-Apr-2021 11:35:00	1.40385e-07	1.16534e-06
13-Apr-2021 11:44:59	1.39981e-07	1.16333e-06
13-Apr-2021 11:55:00	1.37308e-07	1.16333e-06
13-Apr-2021 12:04:59	1.37308e-07	1.16534e-06
13-Apr-2021 12:15:00	1.33729e-07	1.16333e-06
13-Apr-2021 12:24:59	1.32059e-07	1.16153e-06
13-Apr-2021 12:35:00	1.29334e-07	1.16333e-06
13-Apr-2021 12:45:00	1.27292e-07	1.16153e-06
13-Apr-2021 12:54:59	1.25954e-07	1.16333e-06
13-Apr-2021 13:05:00	1.25954e-07	1.16333e-06
13-Apr-2021 13:14:59	1.23312e-07	1.16534e-06
13-Apr-2021 13:25:00	1.21532e-07	1.1617e-06
13-Apr-2021 13:34:59	1.21532e-07	1.1617e-06
13-Apr-2021 13:45:00	1.20782e-07	1.16534e-06
13-Apr-2021 13:54:59	1.18859e-07	1.16534e-06
13-Apr-2021 14:05:00	1.14456e-07	1.16534e-06
13-Apr-2021 14:15:00	1.09714e-07	1.16897e-06
13-Apr-2021 14:24:59	1.07677e-07	1.16534e-06
13-Apr-2021 14:35:00	1.06695e-07	1.16534e-06
13-Apr-2021 14:44:59	1.06695e-07	1.16534e-06
13-Apr-2021 14:55:00	1.0565e-07	1.16534e-06
13-Apr-2021 15:04:59	1.0486e-07	1.17059e-06
13-Apr-2021 15:15:00	1.03326e-07	1.17059e-06
13-Apr-2021 15:24:59	1.01224e-07	1.17482e-06
13-Apr-2021 15:35:00	9.82575e-08	1.18089e-06
13-Apr-2021 15:45:00	9.82575e-08	1.18952e-06
13-Apr-2021 15:54:59	9.23755e-08	1.18952e-06
13-Apr-2021 16:05:00	8.5284e-08	1.18952e-06
13-Apr-2021 16:14:59	8.0704e-08	1.20145e-06
13-Apr-2021 16:25:00	7.81575e-08	1.20145e-06
13-Apr-2021 16:34:59	8.0704e-08	1.20145e-06
13-Apr-2021 16:45:00	7.81575e-08	1.18427e-06
13-Apr-2021 16:54:59	7.71715e-08	1.17482e-06
13-Apr-2021 17:05:00	7.71715e-08	1.17059e-06
13-Apr-2021 17:15:00	7.6284e-08	1.17059e-06
13-Apr-2021 17:24:59	7.39365e-08	1.16588e-06
13-Apr-2021 17:35:00	7.19615e-08	1.17059e-06
13-Apr-2021 17:44:59	7.13135e-08	1.17059e-06
13-Apr-2021 17:55:00	7.089e-08	1.16588e-06
13-Apr-2021 18:04:59	6.9954e-08	1.16588e-06
13-Apr-2021 18:15:00	6.88765e-08	1.16223e-06
13-Apr-2021 18:24:59	6.88295e-08	1.15874e-06
13-Apr-2021 18:35:00	6.83275e-08	1.15874e-06
13-Apr-2021 18:45:00	6.81175e-08	1.15874e-06
13-Apr-2021 18:54:59	6.80175e-08	1.1566e-06
13-Apr-2021 19:05:00	6.7142e-08	1.14803e-06
13-Apr-2021 19:14:59	6.56365e-08	1.1566e-06
13-Apr-2021 19:25:00	6.4403e-08	1.15442e-06
13-Apr-2021 19:34:59	6.4344e-08	1.15442e-06
13-Apr-2021 19:45:00	6.3774e-08	1.1566e-06
13-Apr-2021 19:54:59	6.3774e-08	1.15874e-06
13-Apr-2021 20:05:00	6.3774e-08	1.15874e-06
13-Apr-2021 20:15:00	6.2879e-08	1.15874e-06
13-Apr-2021 20:24:59	6.2122e-08	1.16223e-06
13-Apr-2021 20:35:00	6.2122e-08	1.16928e-06
13-Apr-2021 20:44:59	6.2122e-08	1.16928e-06
13-Apr-2021 20:55:00	6.18105e-08	1.16223e-06
13-Apr-2021 21:04:59	6.05245e-08	1.16928e-06
[truncated: 11,393 more rows]

## Sheet: panel_e_SO2
Year	Month	Day	Mass (kT)	Flag (0:Nyir; 1: Nyam; 2: undetermined)
2021	4	1	0.212879	2
2021	4	2	0.00322151	2
2021	4	3	0.0983855	0
2021	4	4	0.18554	2
2021	4	5	0.239537	2
2021	4	6	0.416753	0
2021	4	7	0.0627947	2
2021	4	8	0.0785189	2
2021	4	9	0.481691	0
2021	4	10	0.322475	0
2021	4	11	0.309227	0
2021	4	12	0.118605	2
2021	4	13	0.0584214	2
2021	4	14	0.68363	0
2021	4	15	0.429196	0
2021	4	16	0.385336	2
2021	4	17	0.334469	2
2021	4	18	0.0227459	2
2021	4	19	0.0294976	0
2021	4	20	0.023787	2
2021	4	21	0.140412	0
2021	4	22	0.0470601	2
2021	4	23	0.0945414	2
2021	4	24	0.073686	2
2021	4	25	0.0365352	2
2021	4	26	0.253765	2
2021	4	27	0.934121	0
2021	4	28	0.201609	2
2021	4	29	0.0159656	2
2021	4	30	0.0632496	2
2021	5	1	0.129415	0
2021	5	2	0.466029	2
2021	5	3	0.164048	0
2021	5	4	0.00734193	2
2021	5	5	0.134327	0
2021	5	6	0.154204	0
2021	5	7	0.2832	0
2021	5	8	0.21468	2
2021	5	9	0.0608663	2
2021	5	10	0.0131534	2
2021	5	11	0.109497	2
2021	5	12	0.0805543	0
2021	5	13	0.323071	0
2021	5	14	0.169838	2
2021	5	15	0.143365	2
2021	5	16	0.665503	2
2021	5	17	0.267046	0
2021	5	18	0.248191	0
2021	5	19	0.353283	2
2021	5	20	0.0389292	2
2021	5	21	0.423547	0
2021	5	22	0.398557	0
2021	5	23	7.4035	2
2021	5	24	1.97503	0
2021	5	25	0.296543	1
2021	5	26	0.0222276	2
2021	5	27	0.0360734	2
2021	5	28	0.00961588	2
2021	5	29	0.0423402	1
2021	5	30	0.0611487	0
2021	5	31	0.00243278	2
2021	6	1	0.0451449	2
2021	6	2	0.0243918	0
2021	6	3	0.00820682	2
2021	6	4	0.0397021	2
2021	6	5	0.00240682	2
2021	6	6	0.00195158	2
2021	6	7	0.00500355	1
2021	6	8	0.017712	2
2021	6	9	0.0256877	2
2021	6	10	0.00962004	2
2021	6	11	0.0383298	2
2021	6	12	0.0181723	2
2021	6	13	0.0140824	2
2021	6	14	0.0372965	2
2021	6	15	0.00580257	2
2021	6	16	0.0190804	2
2021	6	17	0.0119778	2
2021	6	19	0.00389263	2
2021	6	20	0.0102756	2
2021	6	21	0.00841033	2
2021	6	22	0.00360859	2
2021	6	23	0.0111108	2
2021	6	24	0.0188969	2
2021	6	25	0.0488065	2
2021	6	26	0.00291858	2
2021	6	27	0.028138	2
2021	6	28	0.0202279	2
2021	6	29	0.00444941	2
2021	6	30	0.021697	2
